# Supplementary material for: Biological Diversity, Ecological Health and Condition of Aquatic Assemblages at National Wildlife Refuges in Southern Indiana, USA
Source: Biodivers Data J. 2015 Jan 12;(3):e4300. doi: 10.3897/BDJ.3.e4300 (PMC4304268; doi:10.3897/BDJ.3.e4300)
Supplement: Supplementary material 3 — Comparison of Relative IBI Frequency for sites sampled by Fish & Wildlife Service in 2006 (n=70), the Indiana Department of Environmental Management in 2007 (n=34), and a combination of all sites (n=104) within and around the Big Oaks National Wildlife Refuge [file biodiversity_data_journal-3-e4300-s003.xls]

## Sheet: Sites
NWR	SiteCode	Waterbody	Location	County	LATDEGREE	LATMINUTE	LATSECOND	LONGDEGREE	LONGMINUTE	LONGSECOND	HUCTO14	DRAINAGEAREA	Ecoregion	Northing	Easting
	WEM010-0018	Harberts Cr	@ HWY 7	Jefferson	38	48	32.19	-85	27	8.7	05120207010060	7.03	Eastern Corn Belt Plains	4.29671e+06	634371
	WEM010-0019	Big Cr	@ 600 S	Ripley	38	58	18.27	-85	21	3.35	05120207010010	2.37	Eastern Corn Belt Plains	4.31493e+06	642857
	WEM010-0020	Big Cr	@ US 421	Ripley	38	57	29.27	-85	19	51.96	05120207010010	1.89	Eastern Corn Belt Plains	4.31345e+06	644602
	WEM010-0021	Big Cr	@ 800 S	Ripley	38	57	25.7	-85	19	50.79	05120207010010	1.92	Eastern Corn Belt Plains	4.31335e+06	644633
	WEM010-0022	Big Cr	@ CR 800 S	Ripley	38	57	26.34	-85	21	15.84	05120207010010	3.53	Eastern Corn Belt Plains	4.31333e+06	642585
	WEM010-0023	Hydes Pond	@ CR 400 S	Jennings	38	55	31.62	-85	27	25.53	05120207010030		Eastern Corn Belt Plains	4.30964e+06	633747
X	WEM010-0024	Marble Cr	@ G Rd	Ripley	38	55	39.25	-85	26	31.84	05120207010020	1.52	Eastern Corn Belt Plains	4.30989e+06	635036
X	WEM010-0026	Marble Cr	@ Morgan Rd	Ripley	38	55	54.35	-85	25	51.24	05120207010020	0.48	Eastern Corn Belt Plains	4.31037e+06	636005
X	WEM010-0027	Marble Cr	@ Center Recovery RD	Ripley	38	56	7.8	-85	25	6.09	05120207010020	0.2	Eastern Corn Belt Plains	4.31081e+06	637085
X	WEM010-0028	Unnamed Trib of Big Cr	@ Wonju Rd	Ripley	38	55	55.97	-85	23	52.4	05120207010020	0.9	Eastern Corn Belt Plains	4.31047e+06	638866
X	WEM010-0029	Big Cr	@ E Perimeter RD	Ripley	38	55	52.56	-85	21	55.39	05120207010010	3.58	Eastern Corn Belt Plains	4.31042e+06	641685
	WEM010-0030	Big Cr	@ US 421	Ripley	38	56	37.01	-85	20	39.03	05120207010010	3.58	Eastern Corn Belt Plains	4.31182e+06	643499
X	WEM010-0031	Unnamed Trib of Big Cr	@ Cottrell RD	Ripley	38	55	13.78	-85	23	39.49	05120207010020	2.02	Eastern Corn Belt Plains	4.30918e+06	639199
X	WEM010-0032	Marble Cr	@ F RD	Jefferson	38	54	46.52	-85	26	59.93	05120207010020	3.55	Eastern Corn Belt Plains	4.30826e+06	634387
	WEM010-0033	Big Cr	@ CR 450 W	Jefferson	38	53	20.19	-85	28	51.52	05120207010030	35.32	Eastern Corn Belt Plains	4.30555e+06	631743
X	WEM010-0034	Big Cr	@ W Perimeter RD	Jefferson	38	53	33.01	-85	27	43.44	05120207010020	29.6	Eastern Corn Belt Plains	4.30597e+06	633377
	WEM010-0035	Marble Cr	@ W Perimeter RD	Jefferson	38	53	57.36	-85	27	48.94	05120207010020	4.38	Eastern Corn Belt Plains	4.30672e+06	633232
X	WEM010-0036	Unnamed Trib of Big Cr	@ E RD	Jefferson	38	53	53.78	-85	26	59.52	05120207010020	1.98	Eastern Corn Belt Plains	4.30663e+06	634424
X	WEM010-0037	Unnamed Trib of Big Cr	@ U/S Jinestown Rd	Jefferson	38	53	34.63	-85	27	10.34	05120207010020	0.12	Eastern Corn Belt Plains	4.30604e+06	634174
X	WEM010-0038	Unnamed Trib of Big Cr	@ U/S Jinestown Rd	Jefferson	38	53	28.63	-85	27	12.65	05120207010020	4.12	Eastern Corn Belt Plains	4.30585e+06	634121
X	WEM010-0039	Unnamed Trib of Big Cr	@ D/S Jinestown RD	Jefferson	38	53	28.15	-85	27	6.61	05120207010020	1.83	Eastern Corn Belt Plains	4.30584e+06	634267
X	WEM010-0040	Big Cr	@ Jinestown RD	Jefferson	38	52	59.91	-85	27	13.06	05120207010020	24.87	Eastern Corn Belt Plains	4.30496e+06	634126
X	WEM010-0043	Middle Fk Cr	@ Jinestown Rd	Jefferson	38	51	19.5	-85	27	11.61	05120207010040	9.91	Eastern Corn Belt Plains	4.30187e+06	634214
	WEM010-0044	Middle Fk Cr	@ CR 450 W	Jefferson	38	51	12.33	-85	28	20.71	05120207010040	11.89	Eastern Corn Belt Plains	4.30162e+06	632552
	WEM010-0045	Gate 19 Pond	@ CR 700 N	Jefferson	38	50	26.42	-85	27	38.25	05120207010040		Eastern Corn Belt Plains	4.30022e+06	633599
X	WEM010-0046	Harberts Cr	@ Main Entrance Rd	Jefferson	38	49	45.36	-85	23	38.44	05120207010060	0.57	Eastern Corn Belt Plains	4.29906e+06	639403
X	WEM010-0047	Harberts Cr	@ CR 100 W	Jefferson	38	49	15.5	-85	24	20.69	05120207010060	0.97	Eastern Corn Belt Plains	4.29812e+06	638400
	WEM010-0049	Little Graham Cr	@ CR 450 W bridge	Jefferson	38	47	9.3	-85	29	17.73	05120207010060	9.9	Eastern Corn Belt Plains	4.29411e+06	631301
X	WEM010-0051	Kruegers Lake	Main Entrance Rd	Jefferson	38	49	40.19	-85	23	25.71	05120207010060	0.4	Eastern Corn Belt Plains	4.2989e+06	639713
X	WEM010-0052	Big Creek	Morgan Road	Jefferson	38	53	6.468	-85	25	31.728	05120207010020	22.78	Eastern Corn Belt Plains	4.30521e+06	636564
X	WEM010-0053	Trib of Middle Fork Creek	@ Morgan Road	Jefferson	38	50	47.609	-85	25	31.062	05120207010040	1.61	Eastern Corn Belt Plains	4.30093e+06	636654
	WEM020-0018	North Fork Cr	CR 100 S	Ripley	39	3	37.27	-85	20	38.79	05120207020020	6.83	Eastern Corn Belt Plains	4.32478e+06	643269
	WEM020-0019	North Fork Cr	CR 100 S	Ripley	39	3	36.46	-85	19	40.51	05120207020020	0.09	Eastern Corn Belt Plains	4.32478e+06	644670
	WEM020-0020	Graham Cr	CR 50 W	Ripley	39	3	24.44	-85	16	1.11	05120207020010	3.85	Eastern Corn Belt Plains	4.32451e+06	649950
	WEM020-0021	Graham Cr	CR 200 S	Ripley	39	2	43.56	-85	17	4.58	05120207020010	7.21	Eastern Corn Belt Plains	4.32322e+06	648449
	WEM020-0022	Graham Cr	CR 175 W	Ripley	39	1	44.01	-85	17	49.99	05120207020010	10.32	Eastern Corn Belt Plains	4.32136e+06	647391
	WEM020-0023	Graham Cr	CR 350 W	Ripley	39	1	50.82	-85	19	30.32	05120207020010	12.8	Eastern Corn Belt Plains	4.32153e+06	644975
X	WEM020-0025	Little Graham Cr	@ East Outlet Rd	Ripley	38	59	58.05	-85	21	39.16	05120207020050	8.06	Eastern Corn Belt Plains	4.31799e+06	641940
	WEM020-0026	Little Graham Cr	@ Michigan RD	Ripley	39	0	3.41	-85	21	34.16	05120207020040	7.99	Eastern Corn Belt Plains	4.31816e+06	642057
X	WEM020-0027	Gate 8 Pond	@ Michigan RD	Ripley	38	59	37.6	-85	22	15.8	05120207020050	8.75	Eastern Corn Belt Plains	4.31735e+06	641070
	WEM020-0028	Little Graham Cr	CR 400 W	Ripley	39	0	0	-85	20	1.11	05120207020040	6.47	Eastern Corn Belt Plains	4.3181e+06	644297
	WEM020-0029	Little Graham Cr	@ CR 250 W	Ripley	38	59	33.07	-85	18	21.63	05120207020040	4.12	Eastern Corn Belt Plains	4.31731e+06	646706
X	WEM020-0030	Rush Branch	@ W Perimeter RD	Jennings	38	59	34.86	-85	28	2.39	05120207020030	2.51	Eastern Corn Belt Plains	4.31712e+06	632733
	WEM020-0031	Rush Cr	@ J RD	Jennings	38	58	40.17	-85	28	29.66	05120207020030	3.51	Eastern Corn Belt Plains	4.31542e+06	632105
X	WEM020-0032	Graham Cr	W Perimeter RD	Jennings	38	58	38.7	-85	28	3.63	05120207020030	38.72	Eastern Corn Belt Plains	4.31539e+06	632732
X	WEM020-0034	Graham Cr	@ J RD	Jennings	38	58	49.91	-85	27	9.71	05120207020030	37.84	Eastern Corn Belt Plains	4.31575e+06	634024
	WEM020-0036	Graham Cr	@ CR 450 W	Jennings	38	57	23.91	-85	29	40.44	05120207020030	45.38	Eastern Corn Belt Plains	4.31304e+06	630441
X	WEM020-0040	Little Graham Cr	W Perimeter Rd Area 33	Jennings	38	56	17.941	-85	27	44.708	05120207020050	20.91	Eastern Corn Belt Plains	4.31106e+06	633261
X	WEM020-0041	Little Graham Cr	@ J Road Ford	Ripley	38	59	6.98	-85	23	53.2	05120207020050	10.06	Eastern Corn Belt Plains	4.31636e+06	638743
X	WEM020-0042	Big Graham Cr	K Road and NE Exit Road	Ripley	39	0	28.332	-85	22	59.16	05120207020030	31.87	Eastern Corn Belt Plains	4.31889e+06	639999
X	WEM020-0043	Graham Cr	East Outlet Rd	Ripley	39	0	29.37	-85	22	13.3	05120207020030	30.06	Eastern Corn Belt Plains	4.31895e+06	641101
	WEM060-0008	Unnamed E Trib of Otter Cr	CR 650 N	Ripley	39	10	11.72	-85	20	21.32	05120207060010	1.81	Eastern Corn Belt Plains	4.33695e+06	643466
	WEM060-0014	Unnamed Trib of Otter Cr	N Michigan Rd.	Ripley	39	7	32.06	-85	20	30.69	05120207060010	1.72	Eastern Corn Belt Plains	4.33202e+06	643331
	WEM060-0017	Unnamed Trib of Otter Cr	N Michigan Rd.	Ripley	39	6	41.11	-85	20	36.29	05120207060020	5.65	Eastern Corn Belt Plains	4.33045e+06	643226
	WEM060-0019	Unnamed Trib of Otter Cr	N Michigan Rd.	Ripley	39	9	6.32	-85	20	17.15	05120207060010	2.3	Eastern Corn Belt Plains	4.33493e+06	643603
	WEM060-0020	Otter Cr	CR 500 N	Ripley	39	8	53.03	-85	21	43.75	05120207060010	10.41	Eastern Corn Belt Plains	4.33448e+06	641532
	WEM060-0021	Otter Cr	CR 650 W	Ripley	39	6	59.44	-85	22	26.62	05120207060010	13.13	Eastern Corn Belt Plains	4.33096e+06	640566
	WEM060-0022	Little Otter Cr	W Hopewell Rd.	Ripley	39	5	33.45	-85	21	59.76	05120207060020	8.64	Eastern Corn Belt Plains	4.32833e+06	641258
	WEM060-0023	Little Otter Cr	CR 700 W	Ripley	39	5	20.14	-85	23	19.08	05120207060020	12.12	Eastern Corn Belt Plains	4.32788e+06	639360
	WEM060-0024	Otter Cr	CR 850 W	Ripley	39	5	7.64	-85	24	36.32	05120207060030	32.62	Eastern Corn Belt Plains	4.32746e+06	637511
	WEM060-0025	Otter Cr	CR 950 W	Ripley	39	4	31.29	-85	25	31.88	05120207060030	34.17	Eastern Corn Belt Plains	4.32632e+06	636196
	WEM060-0026	Otter Cr	CR 500 N	Jennings	39	3	32.56	-85	26	38.51	05120207060030	36.89	Eastern Corn Belt Plains	4.32448e+06	634626
X	WEM060-0027	Falling Timber Br	Shaped Charge Rd	Ripley	39	2	46.8	-85	26	20.38	05120207060030	4.79	Eastern Corn Belt Plains	4.32308e+06	635085
X	WEM060-0028	Fallen Timbers Cr	L Road	Ripley	39	3	3.51	-85	24	19.64	05120207060030	0.57	Eastern Corn Belt Plains	4.32364e+06	637979
X	WEM060-0030	Old Timbers Lake	Unnamed Rd off NE exit Rd	Ripley	39	2	0.73	-85	23	35.12	05120207060040	0.26	Eastern Corn Belt Plains	4.32173e+06	639083
X	WEM060-0031	Little Otter Cr	Shaped Charge Rd	Ripley	39	1	22.26	-85	26	12.47	05120207060040	8.43	Eastern Corn Belt Plains	4.32047e+06	635320
X	WEM060-0032	Otter Cr	Northwest Exit Rd	Jennings	39	2	1.37	-85	27	38.44	05120207060050	54.74	Eastern Corn Belt Plains	4.32165e+06	633233
	WEM060-0033	Otter Cr	CR 800 E	Jennings	39	1	52.45	-85	28	21.34	05120207060050		Eastern Corn Belt Plains	4.32135e+06	632206
X	WEM060-0034	Otter Cr	W Perimeter Rd	Jennings	39	1	36.87	-85	28	51.31	05120207060050	56.4	Eastern Corn Belt Plains	4.32086e+06	631493
	WEM060-0037	Little Otter Cr	CR 100 S	Ripley	39	3	37.58	-85	23	2.44	05120207060040	0.52	Eastern Corn Belt Plains	4.32473e+06	639816
	WEM060-0038	Unnamed W Trib of Otter Cr	CR 650 N	Ripley	39	10	12.05	-85	21	7.87	05120207060010	2.63	Eastern Corn Belt Plains	4.33694e+06	642349
	WEM060-0039	Little Otter Cr	CR 700 W	Ripley	39	4	5.052	-85	23	12.3	05120207060030	0.16	Eastern Corn Belt Plains	4.32557e+06	639564
	WEM060-0040	Otter Cr	CR 560 E	Jennings	39	0	33.76	-85	30	1.04	05120207060050	61.44	Eastern Corn Belt Plains	4.31889e+06	629849

## Sheet: Landuse
FieldNum	SiteCode	Water C	Water D	Com C	Com D	Ag C	Ag D	HD-Res C	HD-Res D	LD-Res C	LD-Res D	GP C	GP D	For C	For D	Indust C	Indust D	Other
FWSBO06001	WEM060-0026	69.4	59	7.4	59.2	2287.4	3961.8		3.9	21.9	73.6	6004.5	4940.7	4652.9	1465.4			0.2
FWSBO06003	WEM060-0028	0.4					4.4						7.9	165.7	184.7			0.1
FWSBO06004	WEM060-0039					41.7							62.2					0.2
FWSBO06005	WEM060-0037		0.2			12.1	162.5					2.7	152.6		0.9			0.1
FWSBO06008	WEM060-0031	152.3	14.3			60.7	539.9	0.2		0.4		99.7	605.1	2382.5	1203.1	28.1	309.2	0.1
FWSBO06009	WEM060-0032	289.9	95.8	7.4	59.7	2374.6	4670	0.2	3.9	22.4	73.6	6131.5	5801.5	11240.7	3829.7	28.6	402.6	0.1
FWSBO06010	WEM060-0034	305.2	95.8	7.4	59.7	2379.1	4671.5	0.2	3.9	22.4	73.6	6146.1	5801.5	12169.9	3927.5	28.6	402.6	0.1
FWSBO06011	WEM020-0030		9.8		0.7		17				4.1		11.6	2.2	1307.3	1.4	250.7	0.2
FWSBO06013	WEM020-0043	65.4	27.1	3.4	17	4263.2	5541.1	45.6	55.8	358.6	466	1088	417.4	5007.9	1800.3	2.9	76.5	0.2
FWSBO06014	WEM020-0042	98.7	26.1	1.4	2.2	3476	3998.1	0.7	0.4	61.7	14.8	3530.3	3020.3	4379.8	1782.8	1.4	0.9	0
FWSBO06015	WEM020-0034	109.1	45.4	1.4	8.3	3484.1	4013.5	0.7	0.4	61.7	15.3	3561.2	3056.8	6253.2	2628.3	600.9	378.8	0.1
FWSBO06016	WEM020-0032	109.9	45.4	1.4	8.3	3492.3	4013.5	0.7	0.4	61.7	15.3	3566.9	3057.1	6626.2	2728.3	655.5	397.1	0
FWSBO06017	WEM020-0025	53.5	9.6	0.2		1095.9	1455.5		0.7	5.6	3.4	819	901.5	510	257.6			0.3
FWSBO06022	WEM020-0041	85.7	44.4	0.4	0.7	1107.5	1478.7		0.7	5.9	5.1	836.8	1009.9	916.8	768.1	102	75.3	0.2
FWSBO06023	WEM020-0040	178.5	364	5.4	16	1170.5	1486.9		0.7	5.9	5.9	884.2	1047.2	4490.9	2896.8	534.5	291.9	0.2
FWSBO06024	WEM010-0027		0.4		0.7								0.4		96.5		28.4	0.2
FWSBO06025	WEM010-0026		0.4		3.7								0.4		263.3		38.2	0.1
FWSBO06026	WEM010-0028		82.7		0.9		9.3								470		14.8	0.3
FWSBO06027	WEM010-0031	3.2	144.7		11.8		13.3						0.7	54.8	967.4	11.3	83.9	0.1
FWSBO06028	WEM010-0029		9.8		4.4	24.4	1190.2		0.4		8.8	2.7	689.1	1.4	357.4			0.1
FWSBO06029	WEM010-0024		65.7	0.7	13.3		1.9						1.4	16.3	737	4.1	131.6	0
FWSBO06030	WEM010-0032	17.5	176.6	0.7	20.9	0.7	4.4						4.9	263.3	1511.8	9.1	259.8	0.3
FWSBO06031	WEM010-0035	51.1	193.4	0.7	20.9	11.8	16.5					12.8	10.1	668.3	1523.2	24.4	268.9	0.1
FWSBO06032	WEM010-0036	37.5	147.9		9.1	2.2	1.2					2.7	2.9	267.5	630	49.3	118	0.1
FWSBO06034	WEM010-0037	3.2												70.3		0.4		0.1
FWSBO06035	WEM010-0038	60.7	264.2		9.1	5.9	18.5					7.1	16	746.4	1099.1	164	242.8	0.2
FWSBO06036	WEM010-0039	18.5	116.3			3.7	17					3.4	13	318.6	468.8	85.4	124.7	0.2
FWSBO06037	WEM010-0034	139	830.1	0.9	48.1	671.5	2556.4		0.4	0.7	9.1	850.6	2102.2	3976.4	6210.3	926	621.4	0.1
FWSBO06038	WEM010-0040	78.5	560.1	0.9	39	660.7	2537.4		0.4	0.7	9.1	841.7	2085.1	2978.3	4997	746.6	378.8	0
FWSBO06039	WEM010-0043	10.8	385.8	23.9	219.3	9.1	62.4		1.4	0.4	21.7	18.7	352.9	530.8	3429.3	280.5	995.1	0
FWSBO06041	WEM010-0047		40.2		23.2		66.1						42.4		400.1		49.3	0.1
FWSBO06042	WEM010-0046		70.8				17.5		0.4		2.4		80		194.6			0.3
FWSBO06043	WEM010-0053						0.4		1.9		12.8		21.2		996.6			0.2
FWSBO06BC3	WEM010-0052	68.6	518.2	0.9	39	655.5	2534.7		0.4	0.7	9.1	828.4	2077.2	2318.3	4746.3	485.3	293.6	0.1
FWSBO06FTB	WEM060-0027	32.1	0.4			23.9	160.5					25.6	249.4	2150.8	423.3			0.2
FWSBO06G3	WEM010-0051		39				16				1.4		69.1		129.4			0.1
FWSBO06G8	WEM020-0027	72.1	20.5	0.4	0.7	1099.1	1475		0.7	5.9	5.1	834.8	1009.2	635.2	438.9	1.4	0.9	0.1
FWSBO06OTL	WEM060-0030	20.5												130.9	16.7			0.1
NWR06001	WEM060-0038	0.2	14.8			51.3	638.2					111.1	710.1	5.4	151.9			0.1
NWR06002	WEM060-0008		1.7			27.9	359.8					138.3	554.5	7.4	67.9			1.2
NWR06003	WEM060-0019	0.2				182	278.8					602.4	228.4	90.6	87.1			0.2
NWR06004	WEM060-0020	10.1	17			519.9	1508.1					1835.2	1876.4	469	424			0.1
NWR06008	WEM060-0014	1.9				210.1	127.9					563.4	71.1	117.8	5.1			0.2
NWR06010	WEM060-0021	22.7	18.2			740.9	1717.1					2217.5	2246.4	833.1	603.9			0.3
NWR06011	WEM060-0017	6.1	12.5		25.9	357.1	1306.3		1.2	0.9	16.7	887.9	599.4	297.3	102.2			0.3
NWR06012	WEM060-0022	6.4	14	0.2	31.6	559.2	1384.1		1.4	0.9	16.7	1522.7	939.5	914.6	138.5			0.3
NWR06014	WEM060-0023	9.3	34	4.9	35.3	680.7	1639.8		1.4	4.4	21.9	1778.8	1739.6	1455.5	349			0.1
NWR06015	WEM060-0024	51.3	52.1	7.1	41.7	2011.3	3600.5		3.4	17.5	60.7	5467.5	4521.5	3929.5	1112.2			0.2
NWR06016	WEM060-0025	61.2	52.1	7.1	50.3	2085.1	3795.1		3.7	21.9	62.9	5707.6	4707.5	4164.9	1148.3			0.2
NWR06024	WEM020-0019					15						39.2		5.4				0.2
NWR06025	WEM020-0018	13	8.3			622.6	1546.4			4.4		478.9	964.5	431	302.8			0.1
NWR06029	WEM020-0020	15	2.9	0.2		449.2	596.7	0.4	0.4	41.9	4.9	438.9	559.7	199.3	170.4			0.1
NWR06030	WEM020-0021	49.8	4.9	0.2		762.4	1199.6	0.7	0.4	56	4.9	706.4	900.8	508.3	421.1			0.1
NWR06031	WEM020-0022	53.1	5.6	0.2		1275.7	1673.6	0.7	0.4	56	5.1	1136.6	1180.6	747.4	469			0.2
NWR06032	WEM020-0023	61	5.6	0.2		1740.8	1788.5	0.7	0.4	56	5.1	1438.2	1216.4	1366.6	514.7			0.1
NWR06035	WEM020-0029	18.2	3.4	0.2		540.9	875.6			3.4	1.4	368.5	457.4	157.5	208.7			0.3
NWR06037	WEM020-0028	44.9	4.6	0.2		945.5	1302.4		0.4	4.4	1.9	552.7	676.2	366.5	242.3			0
NWR06038	WEM020-0026	54	9.6	0.4		1097.6	1459.2		0.7	5.6	3.7	830.1	921.8	514.9	257.8			0.3
NWR06039	WEM010-0019		10.1				625.8						632.3		249.2			0.1
NWR06040	WEM010-0022	0.4	10.1			106.2	852.8					216.3	768.4	21.7	280.8			0.1
NWR06042	WEM010-0020		7.9		0.7		621.4				2.2		313.9		265.7			0.2
NWR06043	WEM010-0021		7.9		1.7		622.9				2.2		321.5		271.9			0.2
NWR06044	WEM010-0030		9.8		4.4	24.4	1190.2		0.4		8.8	2.7	689.1	1.4	357.4			0.1
NWR06048	WEM060-0040	314.4	96.8	7.4	60	2640.6	4783.8	0.4	3.9	23.2	74.3	6540.3	6098.4	13591.4	4655.9	28.6	404.3	0.3
NWR06049	WEM020-0031		10.1		0.7	28.1	101.5				4.1	45.6	179.3	92.3	1531.6	1.7	250.7	0.1
NWR06050	WEM020-0036	109.9	55.5	4.4	9.1	3826	4163.4	0.7	0.4	63.2	19.5	4183.4	3270	7414.9	4614.2	657.2	648.1	0.2
NWR06051	WEM010-0049		290.2	0.7	351.4	24.9	517.4		7.9	1.9	31.1	141	2047.8	125.4	2436.9		355.4	0.3
NWR06052	WEM010-0033	190.1	1024.8	1.7	69.1	810.4	2616.7		0.4	1.7	9.1	1128.7	2361.8	4755.7	7795	950.4	890.4	0.2
NWR06053	WEM010-0044	21.4	419.6	39	233.9	73.1	102.9		1.7	0.4	27.1	71.6	413.2	989.4	3872.7	291.4	1051.7	0.3
NWR06054	WEM010-0018		255.1		349.9		354.6		7.9		25.6		1144.3		2006.8		355.4	0

## Sheet: SampleComments
SiteCode	SampleNumber	FieldNum	ProjectCode	SAMPLETAKENORREASONNOTID	Field Measurement Comments	Date
WEM060-0026	AA43568	FWSBO06001	2006 FWS Muscatatuck JPG	Yes		2006-09-05 11:15:00
WEM060-0028	AA43570	FWSBO06003	2006 FWS Muscatatuck JPG	Yes		2006-08-22 12:35:00
WEM060-0039	AA43571	FWSBO06004	2006 FWS Muscatatuck JPG	Yes		2006-08-22 09:09:00
WEM060-0037	AA43473	FWSBO06005	2006 FWS Muscatatuck JPG	Yes		2006-08-22 08:05:00
WEM060-0031	AA43580	FWSBO06008	2006 FWS Muscatatuck JPG	Yes		2006-08-22 14:35:00
WEM060-0032	AA43582		2006 FWS Muscatatuck JPG	Yes	Fish community and habitat evaluation was sampled on a different date (8/23/2006).	2006-08-30 18:01:00
WEM060-0034	AA43586		2006 FWS Muscatatuck JPG	Yes	Fish community and habitat evaluation was sampled on a different date (8/23/2006).	2006-08-30 17:07:00
WEM020-0030	AA43599		2006 FWS Muscatatuck JPG	Yes	Fish community and habitat evaluation was sampled on a different date (8/23/2006).	2006-08-30 12:55:00
WEM020-0043	AA43591	FWSBO06013	2006 FWS Muscatatuck JPG	Yes		2006-08-23 09:14:00
WEM020-0042	AA43590		2006 FWS Muscatatuck JPG	Yes	Fish community and habitat evaluation was sampled on 8/23/2006.	2006-08-30 10:20:00
WEM020-0034	AA43602		2006 FWS Muscatatuck JPG	Yes	Fish community and habitat evaluation was sampled on a different date (8/23/2006).	2006-08-30 15:30:00
WEM020-0032	AA43601		2006 FWS Muscatatuck JPG	Yes	Fish community and habitat evaluation was sampled on 8/23/2006.	2006-08-30 16:06:00
WEM020-0025	AA43594	FWSBO06017	2006 FWS Muscatatuck JPG	Yes		2006-08-23 07:43:00
WEM020-0041	AA43608	FWSBO06022	2006 FWS Muscatatuck JPG	Yes		2006-09-05 13:55:00
WEM020-0040	AA43482	FWSBO06023	2006 FWS Muscatatuck JPG	Yes		2006-09-05 16:17:00
WEM010-0027	AA43622	FWSBO06024	2006 FWS Muscatatuck JPG	Yes		2006-08-30 16:18:00
WEM010-0026	AA43619	FWSBO06025	2006 FWS Muscatatuck JPG	Yes		2006-08-30 15:25:00
WEM010-0028	AA43623	FWSBO06026	2006 FWS Muscatatuck JPG	Yes		2006-08-30 13:18:00
WEM010-0031	AA43462	FWSBO06027	2006 FWS Muscatatuck JPG	Yes		2006-08-30 12:06:00
WEM010-0029	AA43460	FWSBO06028	2006 FWS Muscatatuck JPG	Yes		2006-09-05 15:14:00
WEM010-0024	AA43618	FWSBO06029	2006 FWS Muscatatuck JPG	Yes		2006-08-30 14:19:00
WEM010-0032	AA43463		2006 FWS Muscatatuck JPG	Yes	Fish community and habitat evaluation was sampled on 8/28/2006.	2006-08-29 08:20:00
WEM010-0035	AA43466	FWSBO06031	2006 FWS Muscatatuck JPG	Yes		2006-08-29 13:26:00
WEM010-0036	AA43467	FWSBO06032	2006 FWS Muscatatuck JPG	Yes		2006-08-29 14:08:00
WEM010-0037	AA43468	FWSBO06034	2006 FWS Muscatatuck JPG	Yes		2006-08-29 14:18:00
WEM010-0038	AA43469	FWSBO06035	2006 FWS Muscatatuck JPG	Yes		2006-08-29 15:45:00
WEM010-0039	AA43470	FWSBO06036	2006 FWS Muscatatuck JPG	Yes		2006-08-29 16:35:00
WEM010-0034	AA43465	FWSBO06037	2006 FWS Muscatatuck JPG	Yes		2006-09-05 16:52:00
WEM010-0040	AA43472	FWSBO06038	2006 FWS Muscatatuck JPG	Yes		2006-09-05 17:45:00
WEM010-0043	AA43475	FWSBO06039	2006 FWS Muscatatuck JPG	Yes		2006-08-29 16:44:00
WEM010-0047	AA43479	FWSBO06041	2006 FWS Muscatatuck JPG	Yes		2006-08-29 19:10:00
WEM010-0046	AA43478	FWSBO06042	2006 FWS Muscatatuck JPG	Yes		2006-08-29 10:42:00
WEM010-0053	AA43614	FWSBO06043	2006 FWS Muscatatuck JPG	Yes		2006-08-29 17:52:00
WEM010-0052	AA43556	FWSBO06BC3	2006 FWS Muscatatuck JPG	Yes		2006-09-05 19:05:00
WEM060-0027	AA43569	FWSBO06FTB	2006 FWS Muscatatuck JPG	Yes		2006-08-22 15:22:00
WEM010-0045	AA43477	FWSBO06G19	2006 FWS Muscatatuck JPG	No; Other	Physical Barrier
WEM010-0051	AA43474		2006 FWS Muscatatuck JPG	Yes	Fish community and habitat evaluation was sampled on 9/8/2006.	2006-09-06 15:15:00
WEM020-0027	AA43596	FWSBO06G8	2006 FWS Muscatatuck JPG	Yes		2006-09-16 08:05:00
WEM010-0023	AA43616	FWSBO06HP	2006 FWS Muscatatuck JPG	No; Other	Physical Barrier
WEM060-0033	AA43584	FWSBO06OC2	2006 FWS Muscatatuck JPG	No; Other	Physical Barrier
WEM060-0030	AA43578	FWSBO06OTL	2006 FWS Muscatatuck JPG	Yes		2006-09-06 09:25:00
WEM060-0038	AA43624	NWR06001	2006 FWS Muscatatuck JPG	Yes		2006-08-14 16:32:00
WEM060-0008	AA43456	NWR06002	2006 FWS Muscatatuck JPG	Yes		2006-08-14 12:34:00
WEM060-0019	AA43458	NWR06003	2006 FWS Muscatatuck JPG	Yes		2006-08-15 08:30:00
WEM060-0020	AA43459	NWR06004	2006 FWS Muscatatuck JPG	Yes		2006-08-15 10:05:00
WEM060-0014	AA43627	NWR06008	2006 FWS Muscatatuck JPG	Yes		2006-08-15 11:38:00
WEM060-0021	AA43558	NWR06010	2006 FWS Muscatatuck JPG	Yes		2006-08-15 14:15:00
WEM060-0017	AA43560	NWR06011	2006 FWS Muscatatuck JPG	Yes		2006-08-15 15:25:00
WEM060-0022	AA43562	NWR06012	2006 FWS Muscatatuck JPG	Yes		2006-08-15 16:05:00
WEM060-0023	AA43563	NWR06014	2006 FWS Muscatatuck JPG	Yes		2006-08-15 18:03:00
WEM060-0024	AA43566	NWR06015	2006 FWS Muscatatuck JPG	Yes		2006-08-16 08:32:00
WEM060-0025	AA43567	NWR06016	2006 FWS Muscatatuck JPG	Yes		2006-08-15 18:49:00
WEM020-0019	AA43573	NWR06024	2006 FWS Muscatatuck JPG	Yes		2006-08-16 10:45:00
WEM020-0018	AA43572	NWR06025	2006 FWS Muscatatuck JPG	Yes		2006-08-16 09:43:00
WEM020-0020	AA43574	NWR06029	2006 FWS Muscatatuck JPG	Yes		2006-08-16 11:39:00
WEM020-0021	AA43575	NWR06030	2006 FWS Muscatatuck JPG	Yes		2006-08-21 12:18:00
WEM020-0022	AA43576		2006 FWS Muscatatuck JPG	Yes	Fish community and habitat evaluation was sampled on 8/17/2006.	2006-08-16 19:38:00
WEM020-0023	AA43577	NWR06032	2006 FWS Muscatatuck JPG	Yes		2006-08-16 18:05:00
WEM020-0029	AA43598	NWR06035	2006 FWS Muscatatuck JPG	Yes		2006-08-16 14:15:00
WEM020-0028	AA43597	NWR06037	2006 FWS Muscatatuck JPG	Yes		2006-08-16 15:28:00
WEM020-0026	AA43595	NWR06038	2006 FWS Muscatatuck JPG	Yes		2006-08-21 13:08:00
WEM010-0019	AA43603	NWR06039	2006 FWS Muscatatuck JPG	Yes		2006-08-21 14:08:00
WEM010-0022	AA43606	NWR06040	2006 FWS Muscatatuck JPG	Yes		2006-08-21 15:14:00
WEM010-0020	AA43604	NWR06042	2006 FWS Muscatatuck JPG	Yes		2006-08-21 15:31:00
WEM010-0021	AA43605	NWR06043	2006 FWS Muscatatuck JPG	Yes		2006-08-21 16:10:00
WEM010-0030	AA43461	NWR06044	2006 FWS Muscatatuck JPG	Yes		2006-08-21 17:30:00
WEM060-0040	AA43588	NWR06048	2006 FWS Muscatatuck JPG	Yes		2006-08-22 17:52:00
WEM020-0031	AA43600	NWR06049	2006 FWS Muscatatuck JPG	Yes		2006-08-22 18:38:00
WEM020-0036	AA43610	NWR06050	2006 FWS Muscatatuck JPG	Yes		2006-08-22 19:30:00
WEM010-0049	AA43612	NWR06051	2006 FWS Muscatatuck JPG	Yes		2006-08-22 20:27:00
WEM010-0033	AA43464	NWR06052	2006 FWS Muscatatuck JPG	Yes		2006-08-21 19:51:00
WEM010-0044	AA43476	NWR06053	2006 FWS Muscatatuck JPG	Yes		2006-08-21 18:58:00
WEM010-0018	AA43483	NWR06054	2006 FWS Muscatatuck JPG	Yes		2006-08-21 17:53:00

## Sheet: Events
SiteCode	SampleNumber	FieldNum	Sample Medium	Date	FishGear	CrustGear	DistanceFished	FishEffort	CrustEffort	WATERDEPTHMAX	WATERDEPTHAVG	STREAMWIDTHAVG	BRIDGEINREACH	REACHREPRESENTATIVE	WHYREACHNOTREPRESENTATIVE	EventComments	Burrow effort
WEM010-0018	AA43483	NWR06054	Water + Macro + FishComm + Crayfish	2006-08-21 17:53:00	BACKPACK		50	438		0.5	0.2	5.2	0	-1		bridge downstream
WEM010-0019	AA43603	NWR06039	Water + FishComm + Crayfish	2006-08-21 14:08:00	BACKPACK		100	1243		0.6	0.25	0.6	0	-1		bridge downtream
WEM010-0020	AA43604	NWR06042	Water + Macro + FishComm + Crayfish	2006-08-21 15:31:00	BACKPACK		50	638		0.5	0.2	2.5	0	-1		bridge downstream
WEM010-0021	AA43605	NWR06043	Water + Macro + FishComm + Crayfish	2006-08-21 16:10:00	BACKPACK		50	721		0.4	0.2	3	0	-1		bridge upstream and downstream
WEM010-0022	AA43606	NWR06040	Water + Macro + FishComm + Crayfish	2006-08-21 15:14:00	BACKPACK		50	538		0.4	0.15	3	0	-1		bridge downstream
WEM010-0024	AA43618	FWSBO06029	Water + FishComm + Crayfish	2006-08-30 14:19:00	BACKPACK		50	494		1	0.2	1	0	-1		bridge downstream
WEM010-0026	AA43619	FWSBO06025	Water + Macro + FishComm + Crayfish	2006-08-30 15:25:00	BACKPACK		50	694		0.4	0.1	1.2	0	-1
WEM010-0027	AA43622	FWSBO06024	Water + Macro + FishComm + Crayfish	2006-08-30 16:18:00	BACKPACK		50	379		1	1	3.4	0	0	Reach not representative; beaver impounded
WEM010-0028	AA43623	FWSBO06026	Water + FishComm	2006-08-30 13:18:00	BACKPACK		100	1738		1	0.8	5.1	0	-1		bridge downstream
WEM010-0029	AA43460	FWSBO06028	Water + Macro + FishComm + Crayfish	2006-09-05 15:14:00	BACKPACK		100	1732		0.7	0.3	3.3	0	-1		bridge upstream
WEM010-0030	AA43461	NWR06044	Water + FishComm + Crayfish	2006-08-21 17:30:00	BACKPACK		100	1054		0.4	0.2	4	0	-1		bridge upstream
WEM010-0031	AA43462	FWSBO06027	Water + Macro + FishComm + Crayfish	2006-08-30 12:06:00	BACKPACK		50	600		0.5	0.2	2.8	0	-1		bridge downstream
WEM010-0032		FWSBO06030	Macro + FishComm + Crayfish	2006-08-28	BACKPACK		50	588		0.4	0.1	3.2	0	-1		bridge upstream. Fish community and habitat evaluation was sampled on 8/28/2006.
WEM010-0032	AA43463		Water	2006-08-29 08:20:00
WEM010-0033	AA43464	NWR06052	Water + Macro + FishComm + Crayfish	2006-08-21 19:51:00	BACKPACK		100	1089		0.9	0.4	9.2	0	-1		bridge downstream
WEM010-0034	AA43465	FWSBO06037	Water + Macro + FishComm + Crayfish	2006-09-05 16:52:00	BACKPACK		150	2218		1	0.4	9.7	0	-1		bridge downstream
WEM010-0035	AA43466	FWSBO06031	Water + FishComm + Crayfish	2006-08-29 13:26:00	BACKPACK		50	664		0.45	0.25	1.3	0	-1		bridge downstream
WEM010-0036	AA43467	FWSBO06032	Water + Macro + FishComm + Crayfish	2006-08-29 14:08:00	BACKPACK		50	498		0.2	0.1	1.4	0	-1		bridge downstream
WEM010-0037	AA43468	FWSBO06034	Water + FishComm + Crayfish	2006-08-29 14:18:00	BACKPACK		50	533		0.7	0.6	3	0	0	Not representative; Beaver Dam
WEM010-0038	AA43469	FWSBO06035	Water + FishComm + Crayfish	2006-08-29 15:45:00	BACKPACK		50	628		0.3	0.2	1.2	0	-1
WEM010-0039	AA43470	FWSBO06036	Water + FishComm + Crayfish	2006-08-29 16:35:00	BACKPACK		50	571		0.4	0.2	1.1	0	-1		bridge upstream
WEM010-0040	AA43472	FWSBO06038	Water + Macro + FishComm + Crayfish	2006-09-05 17:45:00	BACKPACK		50	694		0.25	0.1	2.4	0	-1		bridge downstream
WEM010-0043	AA43475	FWSBO06039	Water + Macro + FishComm + Crayfish	2006-08-29 16:44:00	BACKPACK		100	1637		0.7	0.3	4.5	0	-1
WEM010-0044	AA43476	NWR06053	Water + Macro + FishComm + Crayfish	2006-08-21 18:58:00	BACKPACK		100	1328		0.45	0.3	8.2	0	0		bridge downstream
WEM010-0046	AA43478	FWSBO06042	Water + FishComm + Crayfish	2006-08-29 10:42:00	BACKPACK		50	641		0.5	0.25	2.8	0	-1		bridge downstream
WEM010-0047	AA43479	FWSBO06041	Water + Macro + FishComm + Crayfish	2006-08-29 19:10:00	BACKPACK		50	610		0.7	0.25	2.5	0	0		bridge upstream
WEM010-0049	AA43612	NWR06051	Water + Macro + FishComm + Crayfish	2006-08-22 20:27:00	BACKPACK		100	1329		0.7	0.3	5.1	0	-1		bridge upstream
WEM010-0051		FWSBO06G3	FishComm	2006-09-08	BOAT		500	1800		4	0.5		0	-1		Fish community and habitat evaluation was sampled on 9/8/2006.
WEM010-0051	AA43474		Water	2006-09-06 15:15:00
WEM010-0052	AA43614	FWSBO06043	Water + FishComm + Crayfish	2006-08-29 17:52:00	BACKPACK		50	537		0.5	0.3	1.5	0	0		bridge downstream
WEM010-0053	AA43614	FWSBO06043	Water + FishComm + Crayfish	2006-08-29 17:52:00	BACKPACK		50	537		0.5	0.3	1.5	0	0		bridge downstream
WEM020-0018	AA43572	NWR06025	Water + Macro + FishComm + Crayfish	2006-08-16 09:43:00	BACKPACK		50	992		0.45	0.15	3	0	-1
WEM020-0019	AA43573	NWR06024	Water + Macro + FishComm + Crayfish	2006-08-16 10:45:00	BACKPACK		100	438		0.4	0.2	1.1	0	-1		No Fish collected; Stream had probably been dry
WEM020-0020	AA43574	NWR06029	Water + Macro + FishComm + Crayfish	2006-08-16 11:39:00	BACKPACK		100	986		1.2	0.2	3.4	0	-1		bridge downstream
WEM020-0021	AA43575	NWR06030	Water + FishComm + Crayfish	2006-08-21 12:18:00	BACKPACK		50	928		0.5	0.2	3.3	0	-1		bridge downstream
WEM020-0022		NWR06031	FishComm + Crayfish	2006-08-17	BACKPACK		50	839		0.5	0.2	3.3	0	0		bridge downstream. Fish community and habitat evaluation was sampled on 8/17/2006.
WEM020-0022	AA43576		Water	2006-08-16 19:38:00
WEM020-0023	AA43577	NWR06032	Water + FishComm + Crayfish	2006-08-16 18:05:00	BACKPACK		100	1032		0.5	0.2	4.2	0	-1		bridge downstream
WEM020-0025	AA43594	FWSBO06017	Water + Macro + FishComm + Crayfish	2006-08-23 07:43:00	BACKPACK		100	1844		1	0.35	4.5	0	-1		bridge upstream
WEM020-0026	AA43595	NWR06038	Water + Macro + FishComm + Crayfish	2006-08-21 13:08:00	BACKPACK		50	689		0.8	0.4	3.3	0	-1		bridge downstream
WEM020-0027	AA43596	FWSBO06G8	Water + FishComm	2006-09-16 08:05:00	BOAT		500	1800		2	0.4	0	0	-1
WEM020-0028	AA43597	NWR06037	Water + Macro + FishComm + Crayfish	2006-08-16 15:28:00	BACKPACK		50	1350		1.1	0.6	3	0	-1		bridge downstream
WEM020-0029	AA43598	NWR06035	Water + Macro + FishComm + Crayfish	2006-08-16 14:15:00	BACKPACK		50	732		0.5	0.1	3	0	-1		bridge downstream
WEM020-0030		FWSBO06011	Macro + FishComm + Crayfish	2006-08-23	BACKPACK		50	689		0.45	0.2	2.8	0	-1		bridge downstream. Fish community and habitat evaluation was sampled on a different date (8/23/2006).
WEM020-0030	AA43599		Water	2006-08-30 12:55:00
WEM020-0031	AA43600	NWR06049	Water + Macro + FishComm + Crayfish	2006-08-22 18:38:00	BACKPACK		50	629		0.5	0.3	3	0	0		bridge downstream
WEM020-0032		FWSBO06016	FishComm + Crayfish	2006-08-23	BACKPACK		200	2483		1	0.5	10.4	0	-1		Fish community and habitat evaluation was sampled on 8/23/2006.
WEM020-0032	AA43601		Water	2006-08-30 16:06:00
WEM020-0034		FWSBO06015	FishComm + Crayfish	2006-08-23 15:30:00	BACKPACK		150	2364		0.65	0.25	6.8	0	-1		bridge downstream. Fish community and habitat evaluation was sampled on a different date (8/23/2006).
WEM020-0034	AA43602		Water	2006-08-30 15:30:00
WEM020-0036	AA43610	NWR06050	Water + Macro + FishComm + Crayfish	2006-08-22 19:30:00	BACKPACK		250	3120		1	0.4	10.6	-1	-1		bridge in middle of reach
WEM020-0040	AA43482	FWSBO06023	Water + Macro + FishComm + Crayfish	2006-09-05 16:17:00	BACKPACK		100	1732		0.7	0.3	4.5	0	-1		bridge downstream
WEM020-0041	AA43608	FWSBO06022	Water + Macro + FishComm + Crayfish	2006-09-05 13:55:00	BACKPACK		100	1879		1	0.3	8.2	0	-1
WEM020-0042		FWSBO06014	Macro + FishComm + Crayfish	2006-08-23	BACKPACK		250	2435		1	0.4	10.4	0	-1		Fish community and habitat evaluation was sampled on 8/23/2006.
WEM020-0042	AA43590		Water	2006-08-30 10:20:00
WEM020-0043	AA43591	FWSBO06013	Water + Macro + FishComm + Crayfish	2006-08-23 09:14:00	BACKPACK		100	1798		1	0.35	8.4	0	-1		bridge upstream
WEM060-0008	AA43456	NWR06002	Water + Macro + FishComm + Crayfish	2006-08-14 12:34:00	BACKPACK		50	974		1	0.4	1.2	-1	-1		bridge upstream and downstream 25m
WEM060-0014	AA43627	NWR06008	Water + Macro + FishComm + Crayfish	2006-08-15 11:38:00	BACKPACK		50	1734		0.4	0.2	1.8	0	-1		bridge downstream
WEM060-0017	AA43560	NWR06011	Water + Macro + FishComm + Crayfish	2006-08-15 15:25:00	BACKPACK		0	633		0.5	0.3	2.8	0	-1		bridge downstream
WEM060-0019	AA43458	NWR06003	Water + Macro + FishComm + Crayfish	2006-08-15 08:30:00	BACKPACK		50	789		0.5	0.3	2.3	0	-1
WEM060-0020	AA43459	NWR06004	Water + Macro + FishComm + Crayfish	2006-08-15 10:05:00	BACKPACK		0	1564		0.45	0.3	3	0	-1		bridge upstream
WEM060-0021	AA43558	NWR06010	Water + Macro + FishComm + Crayfish	2006-08-15 14:15:00	BACKPACK		50	1631		0.4	0.2	2.8	0	-1		bridge downstream
WEM060-0022	AA43562	NWR06012	Water + FishComm + Crayfish	2006-08-15 16:05:00	BACKPACK		50	848		0.45	0.3	3.1	0	-1		bridge downstream
WEM060-0023	AA43563	NWR06014	Water + FishComm + Crayfish	2006-08-15 18:03:00	BACKPACK		100	1848		0.3	0.2	7.3	0	-1		bridge down stream
WEM060-0024	AA43566	NWR06015	Water + Macro + FishComm + Crayfish	2006-08-16 08:32:00	BACKPACK		150	1857		1	0.5	10.4	0	-1
WEM060-0025	AA43567	NWR06016	Water + FishComm + Crayfish	2006-08-15 18:49:00	BACKPACK		100	2132		1.1	0.45	8.2	0	-1		bridge upstream
WEM060-0026	AA43568	FWSBO06001	Water + Macro + FishComm + Crayfish	2006-09-05 11:15:00	BACKPACK		150	3424		0.7	0.4	10.8	0	-1
WEM060-0027	AA43569	FWSBO06FTB	Water + FishComm + Crayfish	2006-08-22 15:22:00	BACKPACK		50	372		0.6	0.3	2.5	0	-1		bridge downstream
WEM060-0028	AA43570	FWSBO06003	Water + FishComm + Crayfish	2006-08-22 12:35:00	BACKPACK		50	438		0.45	0.1	2.1	0	-1		bridge downstream
WEM060-0030	AA43578	FWSBO06OTL	Water + FishComm	2006-09-06 09:25:00	BOAT		500	1800		2	0.5	0	0	-1
WEM060-0031	AA43580	FWSBO06008	Water + Macro + FishComm + Crayfish	2006-08-22 14:35:00	BACKPACK		150	1942		0.6	0.3	8.9	0	-1		bridge downstream
WEM060-0032		FWSBO06009	FishComm + Crayfish	2006-08-23	BACKPACK		250	2877		1.1	0.4	15.2	-1	-1		Fish community and habitat evaluation was sampled on a different date (8/23/2006).
WEM060-0032	AA43582		Water	2006-08-30 18:01:00
WEM060-0034		FWSBO06010	FishComm + Crayfish	2006-08-23	BACKPACK		250	2256		1	0.35	10.4	0	-1		Fish community and habitat evaluation was sampled on a different date (8/23/2006).
WEM060-0034	AA43586		Water	2006-08-30 17:07:00
WEM060-0037	AA43473	FWSBO06005	Water + Macro + FishComm + Crayfish	2006-08-22 08:05:00	BACKPACK		50	834		0.45	0.2	2.4	0	-1
WEM060-0038	AA43624	NWR06001	Water + Macro + FishComm + Crayfish	2006-08-14 16:32:00	BACKPACK		50	1284		0.4	0.2	1.3	0	-1		bridge downstream
WEM060-0039	AA43571	FWSBO06004	Water + Macro + FishComm + Crayfish	2006-08-22 09:09:00	BACKPACK		50	631		0.4	0.1	1.6	0	-1		bridge downstream
WEM060-0040	AA43588	NWR06048	Water + Macro + FishComm + Crayfish	2006-08-22 17:52:00	BACKPACK		100	1078		0.3	0.2	3.9	0	-1		striped shiner collected but not 1g enough to be in IBI (22mm TL/0.1g).

## Sheet: Fish
SiteCode	FieldNum	SpeciesCode	MuseumNum	COMMONNAME	NumCollected	NumVouchered	LENGTHMIN	LENGTHMAX	Weight	DEFORMITY	Erosion	LESION	TUMOR	MultipleDELT
WEM060-0026	FWSBO06001	51		creek chub	27	7	54	194	679.1	0	0	0	0	0
WEM060-0026	FWSBO06001	58		rosyface shiner	1	1	54	54	0.8	0	0	0	0	0
WEM060-0026	FWSBO06001	73		silverjaw minnow	11	11	38	51	9.2	0	0	0	0	0
WEM060-0026	FWSBO06001	74		bigeye chub	31	31	44	83	70.3	0	0	0	0	0
WEM060-0026	FWSBO06001	77		central stoneroller	90	90	48	89	1206	0	0	0	0	0
WEM060-0026	FWSBO06001	79		bluntnose minnow	36	36	28	67	33.6	0	0	0	0	0
WEM060-0026	FWSBO06001	92		striped shiner	44	44	43	130	175.7	0	0	0	0	0
WEM060-0026	FWSBO06001	101		white sucker	13	2	54	158	16.3	0	0	0	0	0
WEM060-0026	FWSBO06001	111		golden redhorse	34	34	45	121	69.2	0	0	0	0	0
WEM060-0026	FWSBO06001	113		northern hogsucker	6	6	81	164	29.2	0	0	0	0	0
WEM060-0026	FWSBO06001	127		brindled madtom	1	1	64	64	2.6	0	0	0	0	0
WEM060-0026	FWSBO06001	132		yellow bullhead	1	1	78	78	5.6	0	0	0	0	0
WEM060-0026	FWSBO06001	160		bluegill	7	7	32	82	24.8	0	0	0	0	0
WEM060-0026	FWSBO06001	163		longear sunfish	24	24	28	122	104	0	0	0	0	0
WEM060-0026	FWSBO06001	167		smallmouth bass	1	1	88	88	8.3	0	0	0	0	0
WEM060-0026	FWSBO06001	174		orangethroat darter	1	1	45	45	0.7	0	0	0	0	0
WEM060-0026	FWSBO06001	175		johnny darter	37	37	36	53	16.7	0	0	0	0	0
WEM060-0026	FWSBO06001	177		greenside darter	23	23	41	75	41.9	0	0	0	0	0
WEM060-0026	FWSBO06001	178		rainbow darter	47	47	34	56	43.7	0	0	0	0	0
WEM060-0026	FWSBO06001	181		fantail darter	5	5	32	56	3.5	0	0	0	0	0
WEM060-0028	FWSBO06003	51		creek chub	5	0	48	100	32.6	0	0	0	0	0
WEM060-0028	FWSBO06003	77		central stoneroller	10	0	30	74	24.6	0	0	0	0	0
WEM060-0028	FWSBO06003	79		bluntnose minnow	31	0	49	70	32.6	0	0	0	0	0
WEM060-0028	FWSBO06003	158		green sunfish	4	0	44	76	25.8	0	0	0	0	0
WEM060-0028	FWSBO06003	163		longear sunfish	1	0	81	81	9.6	0	0	0	0	0
WEM060-0028	FWSBO06003	174		orangethroat darter	13	0	30	54	16.9	0	0	0	0	0
WEM060-0028	FWSBO06003	175		johnny darter	4	0	50	55	5.1	0	0	0	0	0
WEM060-0028	FWSBO06003	181		fantail darter	2	0	38	40	0.6	0	0	0	0	0
WEM060-0039	FWSBO06004	51		creek chub	10	10	41	111	74.5	0	0	0	0	0
WEM060-0039	FWSBO06004	77		central stoneroller	1	1	43	43	0.8	0	0	0	0	0
WEM060-0039	FWSBO06004	158		green sunfish	3	3	36	104	28.5	0	0	0	0	0
WEM060-0039	FWSBO06004	160		bluegill	8	8	37	77	31.2	0	0	0	0	0
WEM060-0039	FWSBO06004	164		redear sunfish	1	1	75	75	2.3	0	0	0	0	0
WEM060-0039	FWSBO06004	168		largemouth bass	2	2	59	79	8.2	0	0	0	0	0
WEM060-0039	FWSBO06004	175		johnny darter	1	1	42	42	0.5	0	0	0	0	0
WEM060-0037	FWSBO06005	51		creek chub	29	29	58	120	135	0	0	0	0	0
WEM060-0037	FWSBO06005	77		central stoneroller	11	11	43	81	37.9	0	0	0	0	0
WEM060-0037	FWSBO06005	132		yellow bullhead	1	1	41	41	0.8	0	0	0	0	0
WEM060-0037	FWSBO06005	144		western mosquitofish	2	2	25	36	0.7	0	0	0	0	0
WEM060-0037	FWSBO06005	158		green sunfish	2	2	35	37	1.4	0	0	0	0	0
WEM060-0037	FWSBO06005	169		spotted bass	1	1	79	79	5.7	0	0	0	0	0
WEM060-0037	FWSBO06005	175		johnny darter	5	5	44	47	3.2	0	0	0	0	0
WEM060-0031	FWSBO06008	51		creek chub	41	41	37	141	276.1	0	0	0	0	0
WEM060-0031	FWSBO06008	73		silverjaw minnow	18	18	59	65	35.2	0	0	0	0	0
WEM060-0031	FWSBO06008	74		bigeye chub	26	26	36	75	35.9	0	0	0	0	0
WEM060-0031	FWSBO06008	77		central stoneroller	18	18	56	119	68.3	0	0	0	0	0
WEM060-0031	FWSBO06008	79		bluntnose minnow	67	47	27	72	96	0	0	0	0	0
WEM060-0031	FWSBO06008	88		spotfin shiner	8	8	47	65	11	0	0	0	0	0
WEM060-0031	FWSBO06008	92		striped shiner	12	12	37	78	21.7	0	0	0	0	0
WEM060-0031	FWSBO06008	101		white sucker	2	2	56	57	3.6	0	0	0	0	0
WEM060-0031	FWSBO06008	111		golden redhorse	16	16	46	60	20.6	0	0	0	0	0
WEM060-0031	FWSBO06008	132		yellow bullhead	3	3	119	140	91.8	0	0	0	0	0
WEM060-0031	FWSBO06008	158		green sunfish	1	1	80	80	8.6	0	0	0	0	0
WEM060-0031	FWSBO06008	160		bluegill	4	4	52	79	16.8	0	0	0	0	0
WEM060-0031	FWSBO06008	163		longear sunfish	2	2	89	108	38.8	0	0	0	0	0
WEM060-0031	FWSBO06008	164		redear sunfish	1	1	54	54	1.8	0	0	0	0	0
WEM060-0031	FWSBO06008	174		orangethroat darter	3	3	35	40	1.3	0	0	0	0	0
WEM060-0031	FWSBO06008	175		johnny darter	21	21	29	50	13.3	0	0	0	0	0
WEM060-0031	FWSBO06008	177		greenside darter	19	19	60	80	51.8	0	0	0	0	0
WEM060-0031	FWSBO06008	178		rainbow darter	36	36	31	56	24.6	0	0	0	0	0
WEM060-0031	FWSBO06008	181		fantail darter	18	19	26	62	15.1	0	0	0	0	0
WEM060-0032	FWSBO06009	51		creek chub	34	0	35	172	235.1	0	0	0	0	0
WEM060-0032	FWSBO06009	68		bigeye shiner	4	0	36	59	5.8	0	0	0	0	0
WEM060-0032	FWSBO06009	73		silverjaw minnow	1	0	52	52	1.2	0	0	0	0	0
WEM060-0032	FWSBO06009	74		bigeye chub	2		56	60	4.8	0	0	0	0	0
WEM060-0032	FWSBO06009	77		central stoneroller	34	0	31	170	318.6	0	0	0	0	0
WEM060-0032	FWSBO06009	79		bluntnose minnow	128	0	28	68	139.4	0	0	0	0	0
WEM060-0032	FWSBO06009	96		redfin shiner	4	0	32	52	3.8	0	0	0	0	0
WEM060-0032	FWSBO06009	110		black redhorse	2	0	94	98	6.2	0	0	0	0	0
WEM060-0032	FWSBO06009	111		golden redhorse	4	0	124	212	159.6	0	0	0	0	0
WEM060-0032	FWSBO06009	113		northern hogsucker	13	0	84	112	39.6	0	0	0	0	0
WEM060-0032	FWSBO06009	156		rock bass	3	0	68	109	26.9	0	0	0	0	0
WEM060-0032	FWSBO06009	158		green sunfish	8	0	48	82	29.4	0	0	0	0	0
WEM060-0032	FWSBO06009	160		bluegill	5	0	54	72	18.6	0	0	0	0	0
WEM060-0032	FWSBO06009	163		longear sunfish	6	0	84	98	34.9	0	0	0	0	0
WEM060-0032	FWSBO06009	168		largemouth bass	2	0	84	98	16.4	0	0	0	0	0
WEM060-0032	FWSBO06009	174		orangethroat darter	12	0	31	58	18.1	0	0	0	0	0
WEM060-0032	FWSBO06009	175		johnny darter	8	0	32	52	6.9	0	0	0	0	0
WEM060-0032	FWSBO06009	177		greenside darter	8	0	75	82	24.9	0	0	0	0	0
WEM060-0032	FWSBO06009	178		rainbow darter	13	0	41	55	16.6	0	0	0	0	0
WEM060-0032	FWSBO06009	181		fantail darter	7		30	47	5.1	0	0	0	0	0
WEM060-0034	FWSBO06010	66		popeye shiner	8	9	24	51	6.3	0	0	0	0	0
WEM060-0034	FWSBO06010	68		bigeye shiner	11	11	46	72	16.6	0	0	0	0	0
WEM060-0034	FWSBO06010	73		silverjaw minnow	17	17	38	76	30.4	0	0	0	0	0
WEM060-0034	FWSBO06010	74		bigeye chub	28	28	41	77	55.4	0	0	0	0	0
WEM060-0034	FWSBO06010	77		central stoneroller	52	52	70	95	271.3	0	0	0	0	0
WEM060-0034	FWSBO06010	79		bluntnose minnow	61	33	31	77	105.9	0	0	0	0	0
WEM060-0034	FWSBO06010	92		striped shiner	9	9	66	99	43.2	0	0	0	0	0
WEM060-0034	FWSBO06010	110		black redhorse	5	5	45	175	52.9	0	0	0	0	0
WEM060-0034	FWSBO06010	111		golden redhorse	1	1	55	55	1.1	0	0	0	0	0
WEM060-0034	FWSBO06010	113		northern hogsucker	13	13	52	213	261.8	0	0	0	0	0
WEM060-0034	FWSBO06010	132		yellow bullhead	1	1	67	67	3.9	0	0	0	0	0
WEM060-0034	FWSBO06010	133		brown bullhead	1	1	216	216	137.4	0	0	0	0	0
WEM060-0034	FWSBO06010	156		rock bass	7	7	76	184	271.4	0	0	0	0	0
WEM060-0034	FWSBO06010	158		green sunfish	1	1	71	71	5.9	0	0	0	0	0
WEM060-0034	FWSBO06010	160		bluegill	1	1	80	80	6.4	0	0	0	0	0
WEM060-0034	FWSBO06010	163		longear sunfish	6	6	23	98	28.9	0	0	0	0	0
WEM060-0034	FWSBO06010	167		smallmouth bass	1	1	112	112	20.2	0	0	0	0	0
WEM060-0034	FWSBO06010	175		johnny darter	4	4	35	53	1.5	0	0	0	0	0
WEM060-0034	FWSBO06010	177		greenside darter	23	23	41	77	41.3	0	0	0	0	0
WEM060-0034	FWSBO06010	178		rainbow darter	23	23	43	53	20.6	0	0	0	0	0
WEM060-0034	FWSBO06010	181		fantail darter	6	6	30	49	4.6	0	0	0	0	0
WEM020-0030	FWSBO06011	51		creek chub	59	59	28	154	345.4	0	0	0	0	0
WEM020-0030	FWSBO06011	77		central stoneroller	17	17	47	96	47.9	0	0	0	0	0
WEM020-0030	FWSBO06011	79		bluntnose minnow	9	9	28	57	8.5	0	0	0	0	0
WEM020-0030	FWSBO06011	92		striped shiner	3	3	69	81	10.7	0	0	0	0	0
WEM020-0030	FWSBO06011	158		green sunfish	12	12	48	82	35.9	0	0	0	0	0
WEM020-0030	FWSBO06011	163		longear sunfish	1	1	80	80	7.8	0	0	0	0	0
WEM020-0030	FWSBO06011	174		orangethroat darter	28	28	31	52	23.5	0	0	0	0	0
WEM020-0030	FWSBO06011	175		johnny darter	8	8	42	51	5.8	0	0	0	0	0
WEM020-0030	FWSBO06011	181		fantail darter	1	1	38	38	0.4	0	0	0	0	0
WEM020-0043	FWSBO06013	51		creek chub	27	27	36	212	214.7	0	0	0	0	0
WEM020-0043	FWSBO06013	66		popeye shiner	1	1	46	46	1.2	0	0	0	0	0
WEM020-0043	FWSBO06013	73		silverjaw minnow	2	2	62	67	4.5	0	0	0	0	0
WEM020-0043	FWSBO06013	74		bigeye chub	3	3	59	73	7.2	0	0	0	0	0
WEM020-0043	FWSBO06013	77		central stoneroller	1	1	47	47	0.9	0	0	0	0	0
WEM020-0043	FWSBO06013	79		bluntnose minnow	30	31	25	81	17	0	0	0	0	0
WEM020-0043	FWSBO06013	92		striped shiner	13	13	64	74	38.8	0	0	0	0	0
WEM020-0043	FWSBO06013	96		redfin shiner	1	1	52	52	1	0	0	0	0	0
WEM020-0043	FWSBO06013	113		northern hogsucker	2	2	154	154	66.1	0	0	0	0	0
WEM020-0043	FWSBO06013	132		yellow bullhead	2	2	45	118	23.7	0	0	0	0	0
WEM020-0043	FWSBO06013	156		rock bass	1	1	130	130	37.4	0	0	0	0	0
WEM020-0043	FWSBO06013	158		green sunfish	1	1	86	86	10.7	0	0	0	0	0
WEM020-0043	FWSBO06013	160		bluegill	2	2	26	80	4.8	0	0	0	0	0
WEM020-0043	FWSBO06013	163		longear sunfish	10	10	23	101	44	0	0	0	0	0
WEM020-0043	FWSBO06013	174		orangethroat darter	2	2	43	44	2	0	0	0	0	0
WEM020-0043	FWSBO06013	175		johnny darter	6	6	35	49	3.6	0	0	0	0	0
WEM020-0043	FWSBO06013	177		greenside darter	6	6	46	78	17.1	0	0	0	0	0
WEM020-0043	FWSBO06013	178		rainbow darter	43	43	28	65	43.6	0	0	0	0	0
WEM020-0043	FWSBO06013	181		fantail darter	3	3	39	59	4.8	0	0	0	0	0
WEM020-0042	FWSBO06014	51		creek chub	10	10	34	150	158.9	0	0	0	0	0
WEM020-0042	FWSBO06014	68		bigeye shiner	1	1	46	46	0.8	0	0	0	0	0
WEM020-0042	FWSBO06014	73		silverjaw minnow	1	1	74	74	3	0	0	0	0	0
WEM020-0042	FWSBO06014	74		bigeye chub	7	7	62	78	14.2	0	0	0	0	0
WEM020-0042	FWSBO06014	77		central stoneroller	21	21	35	110	161.3	0	0	0	0	0
WEM020-0042	FWSBO06014	79		bluntnose minnow	102	103	71	71	111.5	0	0	0	0	0
WEM020-0042	FWSBO06014	92		striped shiner	18	18	58	136	77.1	0	0	0	0	0
WEM020-0042	FWSBO06014	101		white sucker	2	2	109	110	24.6	0	0	0	0	0
WEM020-0042	FWSBO06014	113		northern hogsucker	1	1	83	83	2.5	0	0	0	0	0
WEM020-0042	FWSBO06014	127		brindled madtom	4	4	40	99	17.7	0	0	0	0	0
WEM020-0042	FWSBO06014	132		yellow bullhead	1	1	114	114	16.6	0	0	0	0	0
WEM020-0042	FWSBO06014	158		green sunfish	3	3	76	98	35.7	0	0	0	0	0
WEM020-0042	FWSBO06014	160		bluegill	6	7	28	100	36.3	0	0	0	0	0
WEM020-0042	FWSBO06014	163		longear sunfish	4	5	30	66	11.6	0	0	0	0	0
WEM020-0042	FWSBO06014	175		johnny darter	7	7	38	53	4.2	0	0	0	0	0
WEM020-0042	FWSBO06014	177		greenside darter	3	3	62	71	7.3	0	0	0	0	0
WEM020-0042	FWSBO06014	178		rainbow darter	27	27	32	51	20.5	0	0	0	0	0
WEM020-0042	FWSBO06014	181		fantail darter	4	4	35	62	4.5	0	0	0	0	0
WEM020-0034	FWSBO06015	51		creek chub	4	4	52	84	13.5	0	0	0	0	0
WEM020-0034	FWSBO06015	68		bigeye shiner	14	14	40	48	10.8	0	0	0	0	0
WEM020-0034	FWSBO06015	74		bigeye chub	2	2	44	47	1.2	0	0	0	0	0
WEM020-0034	FWSBO06015	77		central stoneroller	16	16	44	57	22	0	0	0	0	0
WEM020-0034	FWSBO06015	79		bluntnose minnow	277	300	25	59	230.9	0	0	0	0	0
WEM020-0034	FWSBO06015	92		striped shiner	5	5	55	66	8.6	0	0	0	0	0
WEM020-0034	FWSBO06015	113		northern hogsucker	3	3	56	59	5.2	0	0	0	0	0
WEM020-0034	FWSBO06015	160		bluegill	1	1	58	58	2.7	0	0	0	0	0
WEM020-0034	FWSBO06015	163		longear sunfish	7	7	29	78	14.2	0	0	0	0	0
WEM020-0034	FWSBO06015	174		orangethroat darter	7	7	39	45	5	0	0	0	0	0
WEM020-0034	FWSBO06015	175		johnny darter	10	10	34	46	4.8	0	0	0	0	0
WEM020-0034	FWSBO06015	177		greenside darter	2	2	75	79	8.3	0	0	0	0	0
WEM020-0034	FWSBO06015	178		rainbow darter	17	17	32	45	13.2	0	0	0	0	0
WEM020-0034	FWSBO06015	181		fantail darter	4	4	32	45	2.2	0	0	0	0	0
WEM020-0032	FWSBO06016	68		bigeye shiner	2	2	36	48	1.2	0	0	0	0	0
WEM020-0032	FWSBO06016	74		bigeye chub	1	1	57	57	1.5	0	0	0	0	0
WEM020-0032	FWSBO06016	79		bluntnose minnow	40	42	26	61	42	0	0	0	0	0
WEM020-0032	FWSBO06016	92		striped shiner	10	10	53	78	26.4	0	0	0	0	0
WEM020-0032	FWSBO06016	160		bluegill	2	2	26	64	3.5	0	0	0	0	0
WEM020-0032	FWSBO06016	174		orangethroat darter	3	3	42	45	2.4	0	0	0	0	0
WEM020-0032	FWSBO06016	175		johnny darter	9	9	33	48	5	0	0	0	0	0
WEM020-0032	FWSBO06016	177		greenside darter	2	2	69	73	6.4	0	0	0	0	0
WEM020-0032	FWSBO06016	178		rainbow darter	6	6	47	50	6.6	0	0	0	0	0
WEM020-0032	FWSBO06016	181		fantail darter	7	7	32	46	3.5	0	0	0	0	0
WEM020-0025	FWSBO06017	51		creek chub	2	2	99	110	25.5	0	0	0	0	0
WEM020-0025	FWSBO06017	77		central stoneroller	4	4	74	121	54	0	0	0	0	0
WEM020-0025	FWSBO06017	92		striped shiner	14	14	74	115	79.3	0	0	0	0	0
WEM020-0025	FWSBO06017	132		yellow bullhead	1	1	40	40	0.9	0	0	0	0	0
WEM020-0025	FWSBO06017	144		western mosquitofish	123	123	8	48	34.6	0	0	0	0	0
WEM020-0025	FWSBO06017	158		green sunfish	26	2	45	117	16.3	0	0	0	0	0
WEM020-0025	FWSBO06017	160		bluegill	2	2	61	66	7	0	0	0	0	0
WEM020-0025	FWSBO06017	163		longear sunfish	5	5	57	70	23.7	0	0	0	0	0
WEM020-0025	FWSBO06017	168		largemouth bass	1	1	85	85	6.5	0	0	0	0	0
WEM020-0025	FWSBO06017	174		orangethroat darter	5	5	32	38	1.9	0	0	0	0	0
WEM020-0025	FWSBO06017	175		johnny darter	16	16	36	43	9.3	0	0	0	0	0
WEM020-0041	FWSBO06022	39		grass pickerel	1	1	172	172	32.6	0	0	0	0	0
WEM020-0041	FWSBO06022	92		striped shiner	1	1	95	95	8.5	0	0	0	0	0
WEM020-0041	FWSBO06022	101		white sucker	1	1	85	85	1.6	0	0	0	0	0
WEM020-0041	FWSBO06022	132		yellow bullhead	4	4	67	74	18.7	0	0	0	0	0
WEM020-0041	FWSBO06022	145		brook silverside	2	2	57	72	2.5	0	0	0	0	0
WEM020-0041	FWSBO06022	158		green sunfish	36	2	45	104	254.7	0	0	0	0	0
WEM020-0041	FWSBO06022	160		bluegill	7	7	38	75	29.4	0	0	0	0	0
WEM020-0041	FWSBO06022	163		longear sunfish	28	28	37	98	152.8	0	0	0	0	0
WEM020-0041	FWSBO06022	174		orangethroat darter	1	1	50	50	1.2	0	0	0	0	0
WEM020-0041	FWSBO06022	175		johnny darter	20	20	37	52	13.3	0	0	0	0	0
WEM020-0041	FWSBO06022	181		fantail darter	1	1	45	45	0.8	0	0	0	0	0
WEM020-0040	FWSBO06023	51		creek chub	54	2	42	116	310.7	0	0	0	0	0
WEM020-0040	FWSBO06023	68		bigeye shiner	2	2	53	62	2.9	0	0	0	0	0
WEM020-0040	FWSBO06023	74		bigeye chub	2	2	60	64	3.9	0	0	0	0	0
WEM020-0040	FWSBO06023	77		central stoneroller	14	14	63	81	54.9	0	0	0	0	0
WEM020-0040	FWSBO06023	79		bluntnose minnow	7	7	26	66	8.3	0	0	0	0	0
WEM020-0040	FWSBO06023	88		spotfin shiner	1	1	68	68	2.7	0	0	0	0	0
WEM020-0040	FWSBO06023	132		yellow bullhead	1	1	124	124	25.8	0	0	0	0	0
WEM020-0040	FWSBO06023	156		rock bass	1	1	90	90	12.9	0	0	0	0	0
WEM020-0040	FWSBO06023	158		green sunfish	2	1	54	128	46.7	0	0	0	0	0
WEM020-0040	FWSBO06023	160		bluegill	3	3	52	55	6.4	0	0	0	0	0
WEM020-0040	FWSBO06023	163		longear sunfish	5	5	57	76	50.4	0	0	0	0	0
WEM020-0040	FWSBO06023	174		orangethroat darter	8	8	44	48	6.7	0	0	0	0	0
WEM020-0040	FWSBO06023	175		johnny darter	5	5	31	52	3.1	0	0	0	0	0
WEM020-0040	FWSBO06023	177		greenside darter	1	1	70	70	2.5	0	0	0	0	0
WEM020-0040	FWSBO06023	178		rainbow darter	6	6	46	62	7.5	0	0	0	0	0
WEM020-0040	FWSBO06023	181		fantail darter	5	5	36	55	2.9	0	0	0	0	0
WEM010-0027	FWSBO06024	51		creek chub	2	2	89	94	15.1	0	0	0	0	0
WEM010-0027	FWSBO06024	96		redfin shiner	1	1	41	41	0.5	0	0	0	0	0
WEM010-0027	FWSBO06024	106		creek chubsucker	3	3	102	115	49.7	0	0	0	0	0
WEM010-0027	FWSBO06024	158		green sunfish	42	2	30	90	184.9	0	0	0	0	0
WEM010-0027	FWSBO06024	160		bluegill	22	2	46	110	176.1	0	0	0	0	0
WEM010-0026	FWSBO06025	51		creek chub	11	11	40	90	18.4	0	0	0	0	0
WEM010-0026	FWSBO06025	106		creek chubsucker	1	1	45	45	1.2	0	0	0	0	0
WEM010-0026	FWSBO06025	158		green sunfish	3	3	25	74	8	0	0	0	0	0
WEM010-0028	FWSBO06026	49		golden shiner	18	0	25	32	2.1	0	0	0	0	0
WEM010-0028	FWSBO06026	51		creek chub	8	1	45	109	45.6	0	0	0	0	0
WEM010-0028	FWSBO06026	79		bluntnose minnow	9	0	35	66	8.4	0	0	0	0	0
WEM010-0028	FWSBO06026	101		white sucker	1	0	204	204	68.2	0	0	0	0	0
WEM010-0028	FWSBO06026	132		yellow bullhead	1	0	248	248	182.6	0	0	0	0	0
WEM010-0028	FWSBO06026	158		green sunfish	6	1	35	82	42.2	0	0	0	0	0
WEM010-0028	FWSBO06026	160		bluegill	18	1	38	104	134.6	0	0	0	0	0
WEM010-0028	FWSBO06026	175		johnny darter	2	0	52	58	1.6	0	0	0	0	0
WEM010-0031	FWSBO06027	39		grass pickerel	1	1	108	108	7.7	0	0	0	0	0
WEM010-0031	FWSBO06027	51		creek chub	2	2	98	112	25.8	0	0	0	0	0
WEM010-0031	FWSBO06027	77		central stoneroller	4	4	88	105	38	0	0	0	0	0
WEM010-0031	FWSBO06027	92		striped shiner	2	2	75	84	8.6	0	0	0	0	0
WEM010-0031	FWSBO06027	106		creek chubsucker	11	11	78	90	76.5	0	0	0	0	0
WEM010-0031	FWSBO06027	158		green sunfish	5	5	82	115	47.6	0	0	0	0	0
WEM010-0031	FWSBO06027	163		longear sunfish	2	2	81	85	21.9	0	0	0	0	0
WEM010-0031	FWSBO06027	174		orangethroat darter	20	20	34	57	22	0	0	0	0	0
WEM010-0029	FWSBO06028	51		creek chub	15	2	36	113	40.4	0	0	0	0	0
WEM010-0029	FWSBO06028	68		bigeye shiner	1	1	52	52	0.9	0	0	0	0	0
WEM010-0029	FWSBO06028	77		central stoneroller	144	144	38	78	335.3	0	0	0	0	0
WEM010-0029	FWSBO06028	79		bluntnose minnow	50	2	26	68	36.1	0	0	0	0	0
WEM010-0029	FWSBO06028	92		striped shiner	6	6	44	81	9.9	0	0	0	0	0
WEM010-0029	FWSBO06028	106		creek chubsucker	6	6	70	78	27.6	0	0	0	0	0
WEM010-0029	FWSBO06028	132		yellow bullhead	2	2	54	56	4.1	0	0	0	0	0
WEM010-0029	FWSBO06028	158		green sunfish	27	2	35	84	75.6	0	0	0	0	0
WEM010-0029	FWSBO06028	160		bluegill	3	3	63	82	15.9	0	0	0	0	0
WEM010-0029	FWSBO06028	163		longear sunfish	46	46	43	102	162.8	0	0	0	0	0
WEM010-0029	FWSBO06028	174		orangethroat darter	19	19	45	49	15.7	0	0	0	0	0
WEM010-0029	FWSBO06028	175		johnny darter	2	2	43	44	1	0	0	0	0	0
WEM010-0029	FWSBO06028	177		greenside darter	1	1	83	83	4.2	0	0	0	0	0
WEM010-0029	FWSBO06028	178		rainbow darter	26	26	45	52	29.5	0	0	0	0	0
WEM010-0029	FWSBO06028	181		fantail darter	1	1	54	54	1.3	0	0	0	0	0
WEM010-0024	FWSBO06029	51		creek chub	8	8	46	75	19.4	0	0	0	0	0
WEM010-0024	FWSBO06029	96		redfin shiner	2	2	37	41	0.9	0	0	0	0	0
WEM010-0024	FWSBO06029	158		green sunfish	45	46	30	79	47.4	0	0	0	0	0
WEM010-0024	FWSBO06029	160		bluegill	4	7	25	26	1.3	0	0	0	0	0
WEM010-0024	FWSBO06029	163		longear sunfish	1	1	79	79	3.3	0	0	0	0	0
WEM010-0024	FWSBO06029	174		orangethroat darter	12	12	35	53	11.4	0	0	0	0	0
WEM010-0032	FWSBO06030	39		grass pickerel	1	1	106	106	6.4	0	0	0	0	0
WEM010-0032	FWSBO06030	51		creek chub	11	1	67	93	59.2	0	0	0	0	0
WEM010-0032	FWSBO06030	77		central stoneroller	4	4	71	84	18.9	0	0	0	0	0
WEM010-0032	FWSBO06030	79		bluntnose minnow	11	9	25	75	16.7	0	0	0	0	0
WEM010-0032	FWSBO06030	158		green sunfish	6	2	50	70	20.9	0	0	0	0	0
WEM010-0032	FWSBO06030	163		longear sunfish	1	1	103	103	20.2	0	0	0	0	0
WEM010-0032	FWSBO06030	174		orangethroat darter	8	8	30	55	8.7	0	0	0	0	0
WEM010-0032	FWSBO06030	175		johnny darter	3	3	36	54	2.2	0	0	0	0	0
WEM010-0032	FWSBO06030	181		fantail darter	1	1	61	61	2.1	0	0	0	0	0
WEM010-0035	FWSBO06031	39		grass pickerel	1	1	159	159	22.1	0	0	0	0	0
WEM010-0035	FWSBO06031	51		creek chub	9	1	75	132	102	0	0	0	0	0
WEM010-0035	FWSBO06031	77		central stoneroller	5	5	78	112	52.7	0	0	0	0	0
WEM010-0035	FWSBO06031	79		bluntnose minnow	1	1	32	32	0.7	0	0	0	0	0
WEM010-0035	FWSBO06031	101		white sucker	3	3	115	142	42.3	0	0	0	0	0
WEM010-0035	FWSBO06031	106		creek chubsucker	1	1	80	80	6.5	0	0	0	0	0
WEM010-0035	FWSBO06031	158		green sunfish	13	1	40	115	73.6	0	0	0	0	0
WEM010-0035	FWSBO06031	160		bluegill	2	2	70	70	11	0	0	0	0	0
WEM010-0035	FWSBO06031	163		longear sunfish	5	5	50	86	30.5	0	0	0	0	0
WEM010-0035	FWSBO06031	174		orangethroat darter	3	3	41	52	0	0	0	0	0	0
WEM010-0035	FWSBO06031	175		johnny darter	3	3	34	45	1.7	0	0	0	0	0
WEM010-0036	FWSBO06032	51		creek chub	34	9	26	89	28.6	0	0	0	0	0
WEM010-0036	FWSBO06032	77		central stoneroller	3	3	34	57	4.9	0	0	0	0	0
WEM010-0036	FWSBO06032	79		bluntnose minnow	1	1	30	30	0.3	0	0	0	0	0
WEM010-0036	FWSBO06032	113		northern hogsucker	6	6	36	42	3.5	0	0	0	0	0
WEM010-0036	FWSBO06032	174		orangethroat darter	4	4	25	30	0.8	0	0	0	0	0
WEM010-0036	FWSBO06032	175		johnny darter	1	1	33	33	0.3	0	0	0	0	0
WEM010-0036	FWSBO06032	181		fantail darter	1	1	49	49	1	0	0	0	0	0
WEM010-0037	FWSBO06034	51		creek chub	6	6	39	72	8.1	0	0	0	0	0
WEM010-0037	FWSBO06034	77		central stoneroller	1	1	42	42	0.8	0	0	0	0	0
WEM010-0037	FWSBO06034	79		bluntnose minnow	11	11	53	62	15.3	0	0	0	0	0
WEM010-0037	FWSBO06034	96		redfin shiner	4	4	46	57	4.1	0	0	0	0	0
WEM010-0037	FWSBO06034	158		green sunfish	3	3	50	72	16.2	1	0	0	0	0
WEM010-0037	FWSBO06034	174		orangethroat darter	3	3	37	43	2.1	0	0	0	0	0
WEM010-0037	FWSBO06034	175		johnny darter	3	3	42	45	2.3	0	0	0	0	0
WEM010-0038	FWSBO06035	51		creek chub	21	2	32	83	35.3	0	0	0	0	0
WEM010-0038	FWSBO06035	77		central stoneroller	3	3	47	68	4.5	0	0	0	0	0
WEM010-0038	FWSBO06035	79		bluntnose minnow	15	15	54	62	18.1	0	0	0	0	0
WEM010-0038	FWSBO06035	92		striped shiner	8	8	49	61	10.7	0	0	0	0	0
WEM010-0038	FWSBO06035	96		redfin shiner	3	3	45	47	1.9	0	0	0	0	0
WEM010-0038	FWSBO06035	106		creek chubsucker	3	3	80	85	16.1	0	0	0	0	0
WEM010-0038	FWSBO06035	158		green sunfish	5	5	47	71	13.9	0	0	0	0	0
WEM010-0038	FWSBO06035	174		orangethroat darter	11	11	35	51	8.4	0	0	0	0	0
WEM010-0038	FWSBO06035	175		johnny darter	4	4	48	78	4.6	0	0	0	0	0
WEM010-0039	FWSBO06036	51		creek chub	47	2	34	86	110.6	0	0	0	0	0
WEM010-0039	FWSBO06036	77		central stoneroller	3	3	42	69	5.3	0	0	0	0	0
WEM010-0039	FWSBO06036	79		bluntnose minnow	24	2	48	58	26.2	0	0	0	0	0
WEM010-0039	FWSBO06036	92		striped shiner	4	4	54	65	4.5	0	0	0	0	0
WEM010-0039	FWSBO06036	96		redfin shiner	11	11	46	55	7.7	0	0	0	0	0
WEM010-0039	FWSBO06036	106		creek chubsucker	1	1	75	75	4.4	0	0	0	0	0
WEM010-0039	FWSBO06036	158		green sunfish	1	1	79	79	3.2	0	0	0	0	0
WEM010-0039	FWSBO06036	174		orangethroat darter	33	33	29	50	15.1	0	0	0	0	0
WEM010-0039	FWSBO06036	175		johnny darter	18	18	29	52	10.7	0	0	0	0	0
WEM010-0039	FWSBO06036	181		fantail darter	4	4	34	44	1.7	0	0	0	0	0
WEM010-0034	FWSBO06037	51		creek chub	21	2	40	109	136.6	0	0	0	0	0
WEM010-0034	FWSBO06037	66		popeye shiner	1	1	51	51	0.8	0	0	0	0	0
WEM010-0034	FWSBO06037	68		bigeye shiner	1	1	64	64	1.4	0	0	0	0	0
WEM010-0034	FWSBO06037	77		central stoneroller	1	1	72	72	3.4	0	0	0	0	0
WEM010-0034	FWSBO06037	79		bluntnose minnow	5	5	40	78	8	0	0	0	0	0
WEM010-0034	FWSBO06037	88		spotfin shiner	1	1	44	44	0.5	0	0	0	0	0
WEM010-0034	FWSBO06037	92		striped shiner	53	3	37	75	81.2	0	0	0	0	0
WEM010-0034	FWSBO06037	96		redfin shiner	2	2	48	57	2.4	0	0	0	0	0
WEM010-0034	FWSBO06037	106		creek chubsucker	1	1	74	74	4.5	0	0	0	0	0
WEM010-0034	FWSBO06037	110		black redhorse	3	3	45	57	3.9	0	0	0	0	0
WEM010-0034	FWSBO06037	127		brindled madtom	2	2	44	93	7.7	0	0	0	0	0
WEM010-0034	FWSBO06037	142		blackstripe topminnow	1	1	53	53	1.6	0	0	0	0	0
WEM010-0034	FWSBO06037	158		green sunfish	12	3	25	81	55.4	0	0	0	0	0
WEM010-0034	FWSBO06037	160		bluegill	1	1	26	26	0.2	0	0	0	0	0
WEM010-0034	FWSBO06037	175		johnny darter	1	1	34	34	0.1	0	0	0	0	0
WEM010-0034	FWSBO06037	177		greenside darter	4	4	58	70	9	0	0	0	0	0
WEM010-0034	FWSBO06037	178		rainbow darter	72	72	36	48	40.8	0	0	0	0	0
WEM010-0034	FWSBO06037	181		fantail darter	4	4	32	50	2.5	0	0	0	0	0
WEM010-0040	FWSBO06038	51		creek chub	16	2	40	93	30.2	0	0	0	0	0
WEM010-0040	FWSBO06038	77		central stoneroller	3	3	45	77	5.2	0	0	0	0	0
WEM010-0040	FWSBO06038	92		striped shiner	1	1	69	69	2.4	0	0	0	0	0
WEM010-0040	FWSBO06038	106		creek chubsucker	2	2	80	80	11.2	0	0	0	0	0
WEM010-0040	FWSBO06038	158		green sunfish	4	2	62	80	17.8	0	0	0	0	0
WEM010-0040	FWSBO06038	174		orangethroat darter	6	6	26	59	4.4	0	0	0	0	0
WEM010-0040	FWSBO06038	175		johnny darter	2	2	53	54	2.7	0	0	0	0	0
WEM010-0040	FWSBO06038	178		rainbow darter	1	1	49	49	1.4	0	0	0	0	0
WEM010-0040	FWSBO06038	181		fantail darter	1	1	40	40	0.4	0	0	0	0	0
WEM010-0043	FWSBO06039	39		grass pickerel	1	1	169	169	26.3	0	0	0	0	0
WEM010-0043	FWSBO06039	51		creek chub	15	4	34	110	40.1	0	0	0	0	0
WEM010-0043	FWSBO06039	68		bigeye shiner	2	2	42	51	1.4	0	0	0	0	0
WEM010-0043	FWSBO06039	77		central stoneroller	7	7	42	90	22	0	0	0	0	0
WEM010-0043	FWSBO06039	79		bluntnose minnow	31	12	25	73	23.5	0	0	0	0	0
WEM010-0043	FWSBO06039	92		striped shiner	5	5	59	73	9.2	0	0	0	0	0
WEM010-0043	FWSBO06039	96		redfin shiner	1	1	38	38	0.3	0	0	0	0	0
WEM010-0043	FWSBO06039	113		northern hogsucker	1	1	54	54	1.4	0	0	0	0	0
WEM010-0043	FWSBO06039	158		green sunfish	11	4	18	85	53.5	0	0	0	0	0
WEM010-0043	FWSBO06039	163		longear sunfish	4	4	41	51	5.8	0	0	0	0	0
WEM010-0043	FWSBO06039	174		orangethroat darter	26	26	32	48	14.9	0	0	0	0	0
WEM010-0043	FWSBO06039	175		johnny darter	10	10	28	55	6	0	0	0	0	0
WEM010-0043	FWSBO06039	177		greenside darter	3	3	70	81	12.2	0	0	0	0	0
WEM010-0043	FWSBO06039	178		rainbow darter	8	8	32	58	6.8	0	0	0	0	0
WEM010-0043	FWSBO06039	181		fantail darter	14	14	25	57	6.4	0	0	0	0	0
WEM010-0047	FWSBO06041	51		creek chub	24	2	36	196	99.1	0	0	0	0	0
WEM010-0047	FWSBO06041	77		central stoneroller	23	23	33	67	55.7	0	0	0	0	0
WEM010-0047	FWSBO06041	79		bluntnose minnow	12	12	26	76	21.7	0	0	0	0	0
WEM010-0047	FWSBO06041	92		striped shiner	6	6	64	78	15.2	0	0	0	0	0
WEM010-0047	FWSBO06041	101		white sucker	16	11	54	221	257.3	0	0	0	0	0
WEM010-0047	FWSBO06041	158		green sunfish	2	2	70	78	12.9	0	0	0	0	0
WEM010-0047	FWSBO06041	160		bluegill	1	1	96	96	13.3	0	0	0	0	0
WEM010-0047	FWSBO06041	174		orangethroat darter	11	11	35	63	13.6	0	0	0	0	0
WEM010-0046	FWSBO06042	51		creek chub	17	2	38	139	76.6	0	0	0	0	0
WEM010-0046	FWSBO06042	79		bluntnose minnow	7	3	29	78	14.6	0	0	0	0	0
WEM010-0046	FWSBO06042	101		white sucker	1	1	139	139	26.5	0	0	0	0	0
WEM010-0046	FWSBO06042	132		yellow bullhead	2	2	56	106	15.5	0	0	0	0	0
WEM010-0046	FWSBO06042	158		green sunfish	7	2	54	153	91	0	0	0	0	0
WEM010-0046	FWSBO06042	174		orangethroat darter	16	16	36	52	10	0	0	0	0	0
WEM010-0053	FWSBO06043	51		creek chub	15	3	28	68	12.3	0	0	0	0	0
WEM010-0053	FWSBO06043	77		central stoneroller	12	12	34	47	6.4	0	0	0	0	0
WEM010-0053	FWSBO06043	79		bluntnose minnow	1	1	80	80	3.9	0	0	0	0	0
WEM010-0052	FWSBO06BC3	51		creek chub	8	8	36	126	35.2	0	0	0	0	0
WEM010-0052	FWSBO06BC3	73		silverjaw minnow	1	1	49	49	0.8	0	0	0	0	0
WEM010-0052	FWSBO06BC3	77		central stoneroller	9	9	105	127	133.8	0	0	0	0	0
WEM010-0052	FWSBO06BC3	79		bluntnose minnow	17	17	25	76	26.7	0	0	0	0	0
WEM010-0052	FWSBO06BC3	92		striped shiner	12	12	41	92	28.3	0	0	0	0	0
WEM010-0052	FWSBO06BC3	106		creek chubsucker	2	2	34	54	2.4	0	0	0	0	0
WEM010-0052	FWSBO06BC3	158		green sunfish	7	7	47	86	33.3	0	0	0	0	0
WEM010-0052	FWSBO06BC3	163		longear sunfish	6	6	27	73	18.5	0	0	0	0	0
WEM010-0052	FWSBO06BC3	175		johnny darter	6	5	37	40	2.7	0	0	0	0	0
WEM010-0052	FWSBO06BC3	178		rainbow darter	2	2	34	46	1.3	0	0	0	0	0
WEM060-0027	FWSBO06FTB	51		creek chub	6	6	50	108	36.4	0	0	0	0	0
WEM060-0027	FWSBO06FTB	74		bigeye chub	1	1	61	61	1.9	0	0	0	0	0
WEM060-0027	FWSBO06FTB	77		central stoneroller	22	22	28	65	44	1	0	0	0	0
WEM060-0027	FWSBO06FTB	79		bluntnose minnow	18	18	51	62	29.7	0	0	0	0	0
WEM060-0027	FWSBO06FTB	101		white sucker	3	3	52	54	4	0	0	0	0	0
WEM060-0027	FWSBO06FTB	158		green sunfish	5	5	48	80	32.5	0	0	0	0	0
WEM060-0027	FWSBO06FTB	163		longear sunfish	1	1	84	84	11	0	0	0	0	0
WEM060-0027	FWSBO06FTB	174		orangethroat darter	18	18	26	50	11.6	0	0	0	0	0
WEM060-0027	FWSBO06FTB	175		johnny darter	7	7	47	53	6.2	1	0	0	0	0
WEM060-0027	FWSBO06FTB	178		rainbow darter	6	6	37	53	5.4	0	0	0	0	0
WEM060-0027	FWSBO06FTB	181		fantail darter	2	2	37	40	1	0	0	0	0	0
WEM010-0051	FWSBO06G3	160		bluegill	770	1	22	186	886.2	0	0	0	0	0
WEM010-0051	FWSBO06G3	164		redear sunfish	136	26	26	224	2208.5	0	0	0	0	0
WEM010-0051	FWSBO06G3	168		largemouth bass	8	2	55	228	3065.2	0	0	0	0	0
WEM010-0051	FWSBO06G3	171		black crappie	11	7	74	223	498	0	0	0	0	0
WEM020-0027	FWSBO06G8	160		bluegill	183	0	52	121	483	0	0	0	0	0
WEM020-0027	FWSBO06G8	163		longear sunfish	10		58	104	20.2	0	0	0	0	0
WEM020-0027	FWSBO06G8	164		redear sunfish	17	0	68	184	136.4	0	0	0	0	0
WEM020-0027	FWSBO06G8	168		largemouth bass	3	0	75	125	24.8	0	0	0	0	0
WEM020-0027	FWSBO06G8	171		black crappie	3	0	58	65	22.1	0	0	0	0	0
WEM060-0030	FWSBO06OTL	160		bluegill	124	1	24	113	728.4	0	0	0	0	0
WEM060-0030	FWSBO06OTL	163		longear sunfish	1	1	104	104	20.2	0	0	0	0	0
WEM060-0030	FWSBO06OTL	164		redear sunfish	7	1	67	130	150	0	0	0	0	0
WEM060-0030	FWSBO06OTL	168		largemouth bass	9	1	84	288	489.6	0	0	0	0	0
WEM060-0030	FWSBO06OTL	171		black crappie	7	7	58	85	36.7	0	0	0	0	0
WEM060-0038	NWR06001	51		creek chub	9	1	49	106	22.3	0	0	0	0	0
WEM060-0038	NWR06001	73		silverjaw minnow	6	6	35	42	2.39	0	0	0	0	0
WEM060-0038	NWR06001	77		central stoneroller	42	2	43	91	140.5	0	0	0	0	0
WEM060-0038	NWR06001	79		bluntnose minnow	46	1	26	72	32.11	0	0	0	0	0
WEM060-0038	NWR06001	132		yellow bullhead	2	2	37	37	1.29	0	0	0	0	0
WEM060-0038	NWR06001	158		green sunfish	13	1	40	107	57.1	0	0	0	0	0
WEM060-0038	NWR06001	163		longear sunfish	1	1	34	34	0.48	0	0	0	0	0
WEM060-0038	NWR06001	174		orangethroat darter	10	10	42	54	16.41	0	0	0	0	0
WEM060-0038	NWR06001	178		rainbow darter	6	6	36	54	4.67	0	0	0	0	0
WEM060-0008	NWR06002	51		creek chub	4	4	38	42	2.5	0	0	0	0	0
WEM060-0008	NWR06002	101		white sucker	4	0	231	309	870	0	0	0	0	0
WEM060-0008	NWR06002	158		green sunfish	27	1	29	133	175.8	0	0	0	0	0
WEM060-0008	NWR06002	160		bluegill	81	2	25	164	528.9	0	0	0	0	0
WEM060-0008	NWR06002	163		longear sunfish	33	2	25	127	399.45	0	0	0	0	0
WEM060-0008	NWR06002	168		largemouth bass	1	0	361	361	785	0	0	0	0	0
WEM060-0008	NWR06002	211		hybrid sunfish	1	0	118	118	103.6	0	0	0	0	0
WEM060-0019	NWR06003	51		creek chub	83	3	27	121	257.2	0	0	0	0	0
WEM060-0019	NWR06003	77		central stoneroller	7	8	28	72	12.8	0	0	0	0	0
WEM060-0019	NWR06003	158		green sunfish	4	1	72	146	146.9	0	0	0	0	0
WEM060-0019	NWR06003	160		bluegill	33	2	26	34	9.87	0	0	0	0	0
WEM060-0019	NWR06003	174		orangethroat darter	9	9	31	54	9.1	0	0	0	0	0
WEM060-0019	NWR06003	211		hybrid sunfish	1	0	126	126	55.4	0	0	0	0	0
WEM060-0020	NWR06004	51		creek chub	18	1	38	94	37.6	0	0	0	0	0
WEM060-0020	NWR06004	73		silverjaw minnow	6	1	32	47	6.2	0	0	0	0	0
WEM060-0020	NWR06004	77		central stoneroller	97	1	34	109	325.9	0	0	0	0	0
WEM060-0020	NWR06004	79		bluntnose minnow	13	1	28	72	15.1	0	0	0	0	0
WEM060-0020	NWR06004	92		striped shiner	2	2	35	37	0.6	0	0	0	0	0
WEM060-0020	NWR06004	158		green sunfish	3	1	88	109	28.4	0	0	0	0	0
WEM060-0020	NWR06004	174		orangethroat darter	2	0	54	58	2	0	0	0	0	0
WEM060-0020	NWR06004	175		johnny darter	6	1	36	48	6.6	0	0	0	0	0
WEM060-0020	NWR06004	178		rainbow darter	4	1	38	52	4.1	0	0	0	0	0
WEM060-0014	NWR06008	51		creek chub	9	2	31	64	9.8	0	0	0	0	0
WEM060-0014	NWR06008	77		central stoneroller	18	2	40	54	19.6	0	0	0	0	0
WEM060-0014	NWR06008	174		orangethroat darter	8	1	36	50	7.6	0	0	0	0	0
WEM060-0014	NWR06008	175		johnny darter	12	2	42	51	12.8	0	0	0	0	0
WEM060-0021	NWR06010	51		creek chub	8	1	68	74	40.3	0	0	0	0	0
WEM060-0021	NWR06010	73		silverjaw minnow	8	1	38	58	8.3	0	0	0	0	0
WEM060-0021	NWR06010	77		central stoneroller	1	1	41	41	0.7	0	0	0	0	0
WEM060-0021	NWR06010	79		bluntnose minnow	19	1	34	51	19.6	0	0	0	0	0
WEM060-0021	NWR06010	92		striped shiner	36	1	28	42	30.2	0	0	0	0	0
WEM060-0021	NWR06010	158		green sunfish	4	1	56	84	34.6	0	0	0	0	0
WEM060-0021	NWR06010	174		orangethroat darter	10	1	42	54	10.6	0	0	0	0	0
WEM060-0021	NWR06010	175		johnny darter	15	1	34	49	15.1	0	0	0	0	0
WEM060-0021	NWR06010	178		rainbow darter	1	1	54	54	1.7	0	0	0	0	0
WEM060-0017	NWR06011	51		creek chub	5	2	43	109	38.2	0	0	0	0	0
WEM060-0017	NWR06011	73		silverjaw minnow	4	1	34	42	3.2	0	0	0	0	0
WEM060-0017	NWR06011	77		central stoneroller	34	2	28	57	286.4	0	0	0	0	0
WEM060-0017	NWR06011	92		striped shiner	27	1	37	44	11.8	0	0	0	0	0
WEM060-0017	NWR06011	174		orangethroat darter	5	1	31	42	3.8	0	0	0	0	0
WEM060-0017	NWR06011	175		johnny darter	12	3	34	51	10.6	0	0	0	0	0
WEM060-0022	NWR06012	51		creek chub	18	1	44	76	32.1	0	0	0	0	0
WEM060-0022	NWR06012	73		silverjaw minnow	7	1	31	54	7.8	0	0	0	0	0
WEM060-0022	NWR06012	77		central stoneroller	24	1	35	56	32.8	0	0	0	0	0
WEM060-0022	NWR06012	79		bluntnose minnow	37	2	28	43	40.6	0	0	0	0	0
WEM060-0022	NWR06012	92		striped shiner	35	1	29	58	41.5	0	0	0	0	0
WEM060-0022	NWR06012	158		green sunfish	2	0	109	113	58.4	0	0	0	0	0
WEM060-0022	NWR06012	174		orangethroat darter	10	1	45	52	11.4	0	0	0	0	0
WEM060-0022	NWR06012	175		johnny darter	3	1	45	52	3.2	0	0	0	0	0
WEM060-0022	NWR06012	181		fantail darter	7	6	29	39	6.9	0	0	0	0	0
WEM060-0023	NWR06014	51		creek chub	18	1	47	121	78.4	0	0	0	0	0
WEM060-0023	NWR06014	73		silverjaw minnow	6	1	32	49	6.9	0	0	0	0	0
WEM060-0023	NWR06014	77		central stoneroller	34	1	38	119	174.8	0	0	0	0	0
WEM060-0023	NWR06014	79		bluntnose minnow	10	1	36	52	9.1	0	0	0	0	0
WEM060-0023	NWR06014	92		striped shiner	2	1	54	58	2	0	0	0	0	0
WEM060-0023	NWR06014	174		orangethroat darter	16	1	41	53	17.1	0	0	0	0	0
WEM060-0023	NWR06014	175		johnny darter	8		41	53	0	0	0	0	0	0
WEM060-0023	NWR06014	178		rainbow darter	19	1	31	54	19.8	0	0	0	0	0
WEM060-0023	NWR06014	181		fantail darter	12	1	26	45	10.4	0	0	0	0	0
WEM060-0024	NWR06015	51		creek chub	31	0	48	181	291.4	0	0	0	0	0
WEM060-0024	NWR06015	73		silverjaw minnow	7	0	41	52	9.1	0	0	0	0	0
WEM060-0024	NWR06015	77		central stoneroller	4	0	48	79	16.9	0	0	0	0	0
WEM060-0024	NWR06015	79		bluntnose minnow	72		42	70	69.4	0	0	0	0	0
WEM060-0024	NWR06015	92		striped shiner	5	0	67	88	7.3	0	0	0	0	0
WEM060-0024	NWR06015	101		white sucker	2	0	92	110	5.4	0	0	0	0	0
WEM060-0024	NWR06015	158		green sunfish	30	0	34	109	196.6	0	0	0	0	0
WEM060-0024	NWR06015	160		bluegill	21	0	48	92	101.4	0	0	0	0	0
WEM060-0024	NWR06015	163		longear sunfish	18	0	35	105	88.7	0	0	0	0	0
WEM060-0024	NWR06015	174		orangethroat darter	8	0	43	54	9.2	0	0	0	0	0
WEM060-0024	NWR06015	175		johnny darter	17	0	42	56	15.8	0	0	0	0	0
WEM060-0024	NWR06015	178		rainbow darter	6	0	46	52	7.2	0	0	0	0	0
WEM060-0024	NWR06015	181		fantail darter	3	0	38	50	2.1	0	0	0	0	0
WEM060-0025	NWR06016	51		creek chub	40	24	33	48	47.9	1	0	0	0	0
WEM060-0025	NWR06016	58		rosyface shiner	1	1	71	71	2.9	0	0	0	0	0
WEM060-0025	NWR06016	73		silverjaw minnow	10	4	41	61	46	0	0	0	0	0
WEM060-0025	NWR06016	77		central stoneroller	69	24	34	94	346.9	0	0	0	0	0
WEM060-0025	NWR06016	79		bluntnose minnow	39	12	28	67	49.5	0	0	0	0	0
WEM060-0025	NWR06016	92		striped shiner	52	10	35	42	28.6	0	0	0	0	0
WEM060-0025	NWR06016	156		rock bass	1	0	100	100	21.4	0	0	0	0	0
WEM060-0025	NWR06016	158		green sunfish	4	0	105	109	68.1	0	0	0	0	0
WEM060-0025	NWR06016	160		bluegill	6	0	82	107	58	0	0	0	0	0
WEM060-0025	NWR06016	163		longear sunfish	19	0	54	120	284	0	0	0	0	0
WEM060-0025	NWR06016	174		orangethroat darter	13	5	37	49	13	0	0	0	0	0
WEM060-0025	NWR06016	175		johnny darter	12	5	28	60	12.8	0	0	0	0	0
WEM060-0025	NWR06016	178		rainbow darter	19	3	45	52	19.5	0	0	0	0	0
WEM060-0025	NWR06016	181		fantail darter	18	1	25	58	16.4	0	0	0	0	0
WEM020-0018	NWR06025	51		creek chub	29	1	32	98	62.77	0	0	0	0	0
WEM020-0018	NWR06025	73		silverjaw minnow	1	1	43	43	0.57	0	0	0	0	0
WEM020-0018	NWR06025	77		central stoneroller	5	1	40	61	6.25	0	0	0	0	0
WEM020-0018	NWR06025	158		green sunfish	1	1	70	70	6.49	0	0	0	0	0
WEM020-0018	NWR06025	160		bluegill	1	1	57	57	2.47	0	0	0	0	0
WEM020-0018	NWR06025	174		orangethroat darter	4	4	42	53	3.25	0	0	0	0	0
WEM020-0018	NWR06025	175		johnny darter	7	7	38	50	4.43	0	0	0	0	0
WEM020-0018	NWR06025	178		rainbow darter	4	4	40	47	3.67	0	0	0	0	0
WEM020-0020	NWR06029	51		creek chub	12	0	34	102	100.3	0	0	0	0	0
WEM020-0020	NWR06029	73		silverjaw minnow	3	0	40	52	2.2	0	0	0	0	0
WEM020-0020	NWR06029	77		central stoneroller	47	0	81	94	134.3	0	0	0	0	0
WEM020-0020	NWR06029	92		striped shiner	30	0	25	108	138.6	0	0	0	0	0
WEM020-0020	NWR06029	96		redfin shiner	13	5	26	50	0	0	0	0	0	0
WEM020-0020	NWR06029	158		green sunfish	2	0	68	76	27.8	0	0	0	0	0
WEM020-0020	NWR06029	174		orangethroat darter	3	0	32	49	2.6	0	0	0	0	0
WEM020-0020	NWR06029	175		johnny darter	4	1	34	50	3.1	0	0	0	0	0
WEM020-0021	NWR06030	51		creek chub	2	2	100	122	31.2	0	0	0	0	0
WEM020-0021	NWR06030	73		silverjaw minnow	3	3	54	80	9.7	0	0	0	0	0
WEM020-0021	NWR06030	77		central stoneroller	87	9	42	117	324.4	0	0	0	0	0
WEM020-0021	NWR06030	79		bluntnose minnow	5	5	65	68	16.5	0	0	0	0	0
WEM020-0021	NWR06030	158		green sunfish	1	1	59	59	3.8	0	0	0	0	0
WEM020-0021	NWR06030	178		rainbow darter	9	9	44	57	10.4	0	0	0	0	0
WEM020-0022	NWR06031	51		creek chub	55	25	44	136	347.2	0	0	0	0	0
WEM020-0022	NWR06031	58		rosyface shiner	3	3	68	74	6	0	0	0	0	0
WEM020-0022	NWR06031	73		silverjaw minnow	9	9	49	78	21.5	0	0	0	0	0
WEM020-0022	NWR06031	77		central stoneroller	106	106	49	95	275	0	0	0	0	0
WEM020-0022	NWR06031	79		bluntnose minnow	21	21	44	71	33.5	0	0	0	0	0
WEM020-0022	NWR06031	92		striped shiner	4	4	76	80	12.8	0	0	0	0	0
WEM020-0022	NWR06031	101		white sucker	4	4	64	70	9.4	0	0	0	0	0
WEM020-0022	NWR06031	132		yellow bullhead	1	1	65	65	3.5	0	0	0	0	0
WEM020-0022	NWR06031	158		green sunfish	5	3	77	86	39.6	0	0	0	0	0
WEM020-0022	NWR06031	163		longear sunfish	4	4	31	68	9.5	0	0	0	0	0
WEM020-0022	NWR06031	168		largemouth bass	1	1	58	58	2.1	0	0	0	0	0
WEM020-0022	NWR06031	174		orangethroat darter	22	22	32	53	35.1	0	0	0	0	0
WEM020-0022	NWR06031	175		johnny darter	38	38	39	53	40.1	0	0	0	0	0
WEM020-0022	NWR06031	177		greenside darter	2	2	67	77	5.7	0	0	0	0	0
WEM020-0022	NWR06031	178		rainbow darter	88	88	31	58	71.7	0	0	0	0	0
WEM020-0023	NWR06032	51		creek chub	95	0	28	75	77.2	0	0	0	0	0
WEM020-0023	NWR06032	73		silverjaw minnow	11	11	39	68	10.75	0	0	0	0	0
WEM020-0023	NWR06032	74		bigeye chub	2	2	53	54	2.33	0	0	0	0	0
WEM020-0023	NWR06032	77		central stoneroller	92	2	49	72	101.13	0	0	0	0	0
WEM020-0023	NWR06032	79		bluntnose minnow	178	3	25	68	102.76	0	0	0	0	0
WEM020-0023	NWR06032	92		striped shiner	27	2	35	93	93.5	0	0	0	0	0
WEM020-0023	NWR06032	106		creek chubsucker	1	1	73	73	2.19	0	0	0	0	0
WEM020-0023	NWR06032	145		brook silverside	1	1	31	31	0.62	0	0	0	0	0
WEM020-0023	NWR06032	163		longear sunfish	2	2	49	58	4.98	0	0	0	0	0
WEM020-0023	NWR06032	174		orangethroat darter	48	2	35	47	37	0	0	0	0	0
WEM020-0023	NWR06032	175		johnny darter	1	1	40	40	0.55	0	0	0	0	0
WEM020-0023	NWR06032	177		greenside darter	1	1	91	91	7.22	0	0	0	0	0
WEM020-0023	NWR06032	178		rainbow darter	95	2	34	64	112.37	0	0	0	0	0
WEM020-0023	NWR06032	181		fantail darter	1	1	51	51	0.89	0	0	0	0	0
WEM020-0029	NWR06035	51		creek chub	19	0	34	68	15.4	0	0	0	0	0
WEM020-0029	NWR06035	73		silverjaw minnow	1	0	44	44	1.2	0	0	0	0	0
WEM020-0029	NWR06035	77		central stoneroller	48	0	37	82	32.4	0	0	0	0	0
WEM020-0029	NWR06035	79		bluntnose minnow	9		36	54	7.3	0	0	0	0	0
WEM020-0029	NWR06035	144		western mosquitofish	22	0	12	36	3.9	0	0	0	0	0
WEM020-0029	NWR06035	158		green sunfish	1	0	54	54	2.3	0	0	0	0	0
WEM020-0029	NWR06035	174		orangethroat darter	2	0	42	48	1.3	0	0	0	0	0
WEM020-0029	NWR06035	175		johnny darter	6	2	29	50	4.8	0	0	0	0	0
WEM020-0028	NWR06037	51		creek chub	8	0	72	135	74.6	0	0	0	0	0
WEM020-0028	NWR06037	77		central stoneroller	19	0	38	56	18.8	0	0	0	0	0
WEM020-0028	NWR06037	101		white sucker	3	0	235	302	454	0	0	0	0	0
WEM020-0028	NWR06037	144		western mosquitofish	8	4	18	39	3.1	0	0	0	0	0
WEM020-0028	NWR06037	158		green sunfish	1	0	84	84	16.2	0	0	0	0	0
WEM020-0028	NWR06037	175		johnny darter	5	1	42	51	3.8	0	0	0	0	0
WEM020-0026	NWR06038	77		central stoneroller	32	0	58	105	262.4	0	0	0	0	0
WEM020-0026	NWR06038	79		bluntnose minnow	6	0	43	72	6.1	0	0	0	0	0
WEM020-0026	NWR06038	92		striped shiner	18	0	100	125	206.4	0	0	0	0	0
WEM020-0026	NWR06038	132		yellow bullhead	1	1	104	104	5.6	0	0	0	0	0
WEM020-0026	NWR06038	144		western mosquitofish	12	12	12	30	12.4	0	0	0	0	0
WEM020-0026	NWR06038	158		green sunfish	16	2	54	121	73.6	0	0	0	0	0
WEM020-0026	NWR06038	160		bluegill	19	2	48	128	168.2	0	0	0	0	0
WEM020-0026	NWR06038	168		largemouth bass	8	1	72	186	93.4	0	0	0	0	0
WEM010-0019	NWR06039	51		creek chub	12	2	61	182	356.8	0	0	0	0	0
WEM010-0019	NWR06039	77		central stoneroller	41	11	56	121	459.1	0	0	0	0	0
WEM010-0019	NWR06039	79		bluntnose minnow	31	2	31	70	43.1	0	0	0	0	0
WEM010-0019	NWR06039	96		redfin shiner	2	2	61	64	4.4	0	0	0	0	0
WEM010-0019	NWR06039	101		white sucker	1	1	86	86	6.9	0	0	0	0	0
WEM010-0019	NWR06039	106		creek chubsucker	2	2	103	112	31.7	0	0	0	0	0
WEM010-0019	NWR06039	132		yellow bullhead	4	4	65	74	14.5	0	0	0	0	0
WEM010-0019	NWR06039	158		green sunfish	24	1	36	138	172.7	0	0	0	0	0
WEM010-0019	NWR06039	160		bluegill	1	1	95	95	15	0	0	0	0	0
WEM010-0019	NWR06039	174		orangethroat darter	1	1	37	37	0.9	0	0	0	0	0
WEM010-0022	NWR06040	51		creek chub	40	40	32	65	45	0	0	0	0	0
WEM010-0022	NWR06040	77		central stoneroller	16	16	37	67	15.6	0	0	0	0	0
WEM010-0022	NWR06040	96		redfin shiner	1	1	50	50	0.9	0	0	0	0	0
WEM010-0022	NWR06040	158		green sunfish	6	6	38	54	10.5	0	0	0	0	0
WEM010-0022	NWR06040	174		orangethroat darter	1	1	38	38	1.2	0	0	0	0	0
WEM010-0022	NWR06040	175		johnny darter	13	13	35	54	9.3	0	0	0	0	0
WEM010-0020	NWR06042	51		creek chub	7	3	93	110	75.6	0	0	0	0	0
WEM010-0020	NWR06042	77		central stoneroller	13	5	88	117	133.8	0	0	0	0	0
WEM010-0020	NWR06042	160		bluegill	11	8	62	87	108.8	0	0	0	0	0
WEM010-0021	NWR06043	77		central stoneroller	18	1	69	97	228.6	0	0	0	0	0
WEM010-0021	NWR06043	158		green sunfish	10	1	76	83	118	0	0	0	0	0
WEM010-0021	NWR06043	160		bluegill	4	1	77	80	34.8	0	0	0	0	0
WEM010-0030	NWR06044	51		creek chub	31	31	40	92	59.2	0	0	0	0	0
WEM010-0030	NWR06044	77		central stoneroller	25	25	44	78	45.2	0	0	0	0	0
WEM010-0030	NWR06044	79		bluntnose minnow	3	3	31	39	1.1	0	0	0	0	0
WEM010-0030	NWR06044	132		yellow bullhead	1	1	66	66	4	0	0	0	0	0
WEM010-0030	NWR06044	158		green sunfish	6	6	41	77	36.3	0	0	0	0	0
WEM010-0030	NWR06044	174		orangethroat darter	4	4	45	64	4.1	0	0	0	0	0
WEM010-0030	NWR06044	175		johnny darter	1	1	59	59	1.8	0	0	0	0	0
WEM060-0040	NWR06048	51		creek chub	105	3	26	111	253.5	0	0	0	0	0
WEM060-0040	NWR06048	77		central stoneroller	65	65	26	82	60.7	0	0	0	0	0
WEM060-0040	NWR06048	79		bluntnose minnow	5	6	28	70	7.7	0	0	0	0	0
WEM060-0040	NWR06048	101		white sucker	1	1	90	90	5.1	0	0	0	0	0
WEM060-0040	NWR06048	174		orangethroat darter	76	77	26	61	55.4	0	0	0	0	0
WEM060-0040	NWR06048	178		rainbow darter	4	4	41	53	4.6	0	0	0	0	0
WEM060-0040	NWR06048	181		fantail darter	3	3	46	52	2.7	0	0	0	0	0
WEM020-0031	NWR06049	51		creek chub	39	4	28	133	284.2	0	0	0	0	0
WEM020-0031	NWR06049	77		central stoneroller	25	25	46	123	147.8	0	0	0	0	0
WEM020-0031	NWR06049	79		bluntnose minnow	5	5	35	71	5.7	0	0	0	0	0
WEM020-0031	NWR06049	92		striped shiner	1	1	61	61	1.7	0	0	0	0	0
WEM020-0031	NWR06049	101		white sucker	1	1	84	84	5.3	0	0	0	0	0
WEM020-0031	NWR06049	158		green sunfish	2	2	56	72	8.6	0	0	0	0	0
WEM020-0031	NWR06049	174		orangethroat darter	9	9	27	55	8.4	0	0	0	0	0
WEM020-0031	NWR06049	175		johnny darter	2	2	41	49	1.4	0	0	0	0	0
WEM020-0031	NWR06049	181		fantail darter	4	4	26	44	2	0	0	0	0	0
WEM020-0036	NWR06050	51		creek chub	2	2	51	64	4.3	0	0	0	0	0
WEM020-0036	NWR06050	68		bigeye shiner	9	9	43	69	12.5	0	0	0	0	0
WEM020-0036	NWR06050	77		central stoneroller	53	53	48	104	195.7	1	0	0	0	0
WEM020-0036	NWR06050	79		bluntnose minnow	26	27	27	54	18.9	0	0	0	0	0
WEM020-0036	NWR06050	88		spotfin shiner	2	2	52	72	4.1	0	0	0	0	0
WEM020-0036	NWR06050	92		striped shiner	37	37	50	80	61.5	0	0	0	0	0
WEM020-0036	NWR06050	127		brindled madtom	2	2	55	62	4.7	0	0	0	0	0
WEM020-0036	NWR06050	177		greenside darter	9	9	60	64	20.4	0	0	0	0	0
WEM020-0036	NWR06050	178		rainbow darter	63	63	43	56	60.4	0	0	0	0	0
WEM020-0036	NWR06050	181		fantail darter	40	40	29	61	22.5	0	0	0	0	0
WEM010-0049	NWR06051	51		creek chub	39	4	37	151	253.6	0	0	0	0	0
WEM010-0049	NWR06051	68		bigeye shiner	2	2	43	62	2.2	0	0	0	0	0
WEM010-0049	NWR06051	74		bigeye chub	1	1	67	67	2.4	0	0	0	0	0
WEM010-0049	NWR06051	77		central stoneroller	18	18	65	85	57.5	0	0	0	0	0
WEM010-0049	NWR06051	79		bluntnose minnow	6	6	40	64	9.1	0	0	0	0	0
WEM010-0049	NWR06051	92		striped shiner	12	12	52	69	20.4	0	0	0	0	0
WEM010-0049	NWR06051	101		white sucker	2	2	91	108	17.5	0	0	0	0	0
WEM010-0049	NWR06051	113		northern hogsucker	1	1	71	71	3.4	0	0	0	0	0
WEM010-0049	NWR06051	127		brindled madtom	2	2	79	79	10.3	0	0	0	0	0
WEM010-0049	NWR06051	132		yellow bullhead	3	3	50	84	17.9	0	0	0	0	0
WEM010-0049	NWR06051	144		western mosquitofish	1	1	26	26	0.2	0	0	0	0	0
WEM010-0049	NWR06051	158		green sunfish	6	6	46	81	31.5	0	0	0	0	0
WEM010-0049	NWR06051	160		bluegill	1	1	53	53	2	0	0	0	0	0
WEM010-0049	NWR06051	163		longear sunfish	9	9	30	120	49.5	0	0	0	0	0
WEM010-0049	NWR06051	174		orangethroat darter	11	11	34	49	5.5	0	0	0	0	0
WEM010-0049	NWR06051	175		johnny darter	2	2	46	54	1.9	0	0	0	0	0
WEM010-0049	NWR06051	178		rainbow darter	8	8	33	34	3.4	0	0	0	0	0
WEM010-0049	NWR06051	181		fantail darter	15	15	23	45	5.9	0	0	0	0	0
WEM010-0033	NWR06052	51		creek chub	3	3	38	50	3.1	0	0	0	0	0
WEM010-0033	NWR06052	79		bluntnose minnow	28	4	46	82	41.7	0	0	0	0	0
WEM010-0033	NWR06052	92		striped shiner	2	2	61	65	4.6	0	0	0	0	0
WEM010-0033	NWR06052	106		creek chubsucker	1	1	75	75	5.2	0	0	0	0	0
WEM010-0033	NWR06052	113		northern hogsucker	1	1	103	103	10.7	0	0	0	0	0
WEM010-0033	NWR06052	127		brindled madtom	2	2	70	84	10.6	0	0	0	0	0
WEM010-0033	NWR06052	132		yellow bullhead	2	2	125	154	78	0	0	0	0	0
WEM010-0033	NWR06052	158		green sunfish	16	2	52	101	62.2	0	0	0	0	0
WEM010-0033	NWR06052	175		johnny darter	5	5	37	54	3.3	0	0	0	0	0
WEM010-0033	NWR06052	177		greenside darter	1	1	57	57	1.6	0	0	0	0	0
WEM010-0033	NWR06052	178		rainbow darter	3	3	39	44	2.2	0	0	0	0	0
WEM010-0033	NWR06052	181		fantail darter	1	1	38	38	0.6	0	0	0	0	0
WEM010-0044	NWR06053	51		creek chub	42	0	73	223	738.3	0	0	0	0	0
WEM010-0044	NWR06053	73		silverjaw minnow	6	0	34	50	5.4	0	0	0	0	0
WEM010-0044	NWR06053	77		central stoneroller	132	0	70	108	167.2	0	0	0	0	0
WEM010-0044	NWR06053	79		bluntnose minnow	31	0	47	60	25.6	0	0	0	0	0
WEM010-0044	NWR06053	92		striped shiner	13	0	54	68	34.7	0	0	0	0	0
WEM010-0044	NWR06053	158		green sunfish	9	0	80	102	42.8	0	0	0	0	0
WEM010-0044	NWR06053	160		bluegill	4	0	72	82	16.7	0	0	0	0	0
WEM010-0044	NWR06053	174		orangethroat darter	3	0	47	52	3.2	0	0	0	0	0
WEM010-0044	NWR06053	175		johnny darter	16	0	50	54	12.3	0	0	0	0	0
WEM010-0044	NWR06053	178		rainbow darter	1	0	52	52	1.1	0	0	0	0	0
WEM010-0044	NWR06053	181		fantail darter	6	0	41	56	4.2	0	0	0	0	0
WEM010-0018	NWR06054	51		creek chub	34	3	40	60	41.6	0	0	0	0	0
WEM010-0018	NWR06054	73		silverjaw minnow	1	1	59	59	1.7	0	0	0	0	0
WEM010-0018	NWR06054	77		central stoneroller	6	6	42	58	6.9	0	0	0	0	0
WEM010-0018	NWR06054	79		bluntnose minnow	67	3	49	70	80.4	0	0	0	0	0
WEM010-0018	NWR06054	132		yellow bullhead	1	1	123	123	25.5	0	0	0	0	0
WEM010-0018	NWR06054	158		green sunfish	1	1	112	112	29.7	0	0	0	0	0
WEM010-0018	NWR06054	174		orangethroat darter	13	13	34	52	14.6	0	0	0	0	0
WEM010-0018	NWR06054	181		fantail darter	10	10	29	57	11.9	0	0	0	0	0

## Sheet: IBI
FieldNum	SiteCode	FISHCOMMPROJECTIDENTIFIER	SPECIESCOUNT	DMS_SPECIESCOUNT	DARTER_SPECIESCOUNT	LARGERIVER_PERCENT	HEADWATER_PERCENT	SUNFISH_SPECIESCOUNT	CENTRARCHID_SPECIESCOUNT	MINNOW_SPECIESCOUNT	SUCKER_SPECIESCOUNT	ROUNDBODYSUCKER_SPECIESCOUNT	SALMONID_SPECIESCOUNT	SENSITIVE_SPECIESCOUNT	TOLERANT_PERCENT	OMNIVORE_PERCENT	INSECTIVORE_PERCENT	PIONEER_PERCENT	CARNIVORE_PERCENT	CATCHPERUNITEFFORT	CPUELESSSHADS	SIMPLELITHOPHIL_PERCENT	DELT_PERCENT	SPECIES_COUNT_METRIC	DMS_SPECIES_METRIC	DARTER_SPECIES_METRIC	LARGERIVER_PERCENT_METRIC	HEADWATER_PERCENT_METRIC	SUNFISH_METRIC	CENTRARCHIDAE_METRIC	MINNOW_SPECIES_METRIC	SUCKER_SPECIES_METRIC	ROUNDBODYSUCKER_SPECIES_METRIC	SALMONID_SPECIES_METRIC	SENSITIVE_SPECIES_METRIC	TOLERANT_PERCENT_METRIC	OMNIVORE_PERCENT_METRIC	INSECTIVORE_PERCENT_METRIC	PIONEER_PERCENT_METRIC	CARNIVORE_PERCENT_METRIC	CATCHPERUNITEFFORT_METRIC	CPUELESSSHADS_METRIC	SIMPLELITOPHIL_PERCENT_METRIC	DELT_PERCENT_METRIC	TOTALIBISCORE
FWSBO06001	WEM060-0026	ECBP	20	6	5	0	1.14	2	3	7	3	2	0	9	17.5	11.14	62.05	45.91	0.23	440	440	40.23	0	5	0	5	0	0	3	0	0	3	0	0	5	5	5	5	0	1	5	0	5	5	52
FWSBO06003	WEM060-0028	ECBP	8	3	3	0	2.86	2	2	3	0	0	0	1	57.14	44.29	34.29	95.71	0	70	70	18.57	0	5	5	0	0	5	0	0	5	0	0	0	5	1	3	3	1	0	5	0	1	5	44
FWSBO06004	WEM060-0039	ECBP	7	1	1	0	0	3	4	2	0	0	0	0	50	0	50	57.69	7.69	26	26	0	0	5	5	0	0	1	0	0	5	0	0	0	1	3	5	3	1	0	5	0	1	5	40
FWSBO06005	WEM060-0037	ECBP	7	1	1	0	0	1	2	2	0	0	0	0	62.75	0	19.61	92.16	1.96	51	51	0	0	5	5	0	0	1	0	0	5	0	0	0	1	1	5	1	1	0	3	0	1	5	34
FWSBO06008	WEM060-0031	ECBP	19	5	5	0	5.7	4	4	7	2	1	0	5	36.08	21.84	59.49	53.48	0	316	316	30.06	0	5	5	0	0	1	0	0	5	0	0	0	5	3	5	5	1	0	5	0	3	5	48
FWSBO06009	WEM060-0032	ECBP	20	5	5	0	2.35	4	5	7	3	3	0	9	57.05	42.95	32.55	75.5	1.68	298	298	16.78	0	5	0	5	0	0	5	0	0	3	0	0	5	1	3	3	0	1	3	0	1	5	40
FWSBO06010	WEM060-0034	ECBP	21	4	4	0	2.15	4	5	7	3	3	0	11	22.94	21.86	56.63	48.39	2.87	279	279	35.13	0	5	0	5	0	0	5	0	0	3	0	0	5	5	5	5	0	1	3	0	3	5	50
FWSBO06011	WEM020-0030	ECBP	9	3	3	0	0.72	2	2	4	0	0	0	1	57.97	6.52	38.41	96.38	0	138	138	22.46	0	3	5	0	0	1	0	0	5	0	0	0	1	1	5	3	1	0	3	0	3	5	36
FWSBO06013	WEM020-0043	ECBP	19	5	5	0	1.92	4	4	8	1	1	0	7	38.46	19.23	62.18	44.23	0.64	156	156	41.03	0	5	0	5	0	0	5	0	0	1	0	0	5	3	5	5	0	1	3	0	5	5	48
FWSBO06014	WEM020-0042	ECBP	18	5	4	0	1.8	3	3	7	2	1	0	7	53.15	46.85	39.19	64.86	0	222	222	25.23	0	5	0	5	0	0	3	0	0	3	0	0	5	1	3	3	0	1	3	0	3	5	40
FWSBO06015	WEM020-0034	ECBP	14	5	5	0	1.08	2	2	6	1	1	0	6	76.15	75.07	19.51	85.09	0	369	369	13.01	0	3	0	5	0	0	3	0	0	1	0	0	3	1	1	1	0	1	5	0	1	5	30
FWSBO06016	WEM020-0032	ECBP	10	5	5	0	8.54	1	1	4	0	0	0	4	48.78	48.78	51.22	63.41	0	82	82	26.83	0	3	0	5	0	0	1	0	0	1	0	0	3	3	3	5	0	1	1	0	3	5	34
FWSBO06017	WEM020-0025	ECBP	11	2	2	0	0	3	4	3	0	0	0	1	14.57	0	96.48	26.63	0.5	199	199	9.55	0	3	3	0	0	1	0	0	3	0	0	0	1	5	5	5	3	0	3	0	1	5	38
FWSBO06022	WEM020-0041	ECBP	11	3	3	0	0.98	3	3	1	1	0	0	2	40.2	0.98	98.04	55.88	0.98	102	102	2.94	0	3	3	0	0	1	0	0	1	0	0	0	1	3	5	5	1	0	1	0	1	5	30
FWSBO06023	WEM020-0040	ECBP	16	5	5	0	4.27	4	4	6	0	0	0	6	54.7	5.98	35.04	76.92	0.85	117	117	15.38	0	5	5	0	0	5	0	0	5	0	0	0	5	1	5	3	1	0	5	0	1	5	46
FWSBO06024	WEM010-0027	ECBP	5	0	0	0	0	2	2	2	1	1	0	0	62.86	0	97.14	67.14	0	70	70	0	0	5	1	0	0	1	0	0	5	0	0	0	1	1	5	5	1	0	5	0	1	5	36
FWSBO06025	WEM010-0026	ECBP	3	0	0	0	0	1	1	1	1	1	0	0	93.33	0	26.67	100	0	15	15	0	0	3	1	0	0	1	0	0	3	0	0	0	1	1	1	1	1	0	1	0	1	1	16
FWSBO06026	WEM010-0028	ECBP	8	1	1	0	0	2	2	3	1	0	0	0	68.25	15.87	71.43	39.68	0	63	63	1.59	0	5	5	0	0	1	0	0	5	0	0	0	1	1	5	5	3	0	3	0	1	5	40
FWSBO06027	WEM010-0031	ECBP	8	1	1	0	0	2	2	3	1	1	0	1	14.89	0	85.11	89.36	2.13	47	47	46.81	0	3	3	0	0	1	0	0	3	0	0	0	1	5	5	5	1	0	1	0	5	5	38
FWSBO06028	WEM010-0029	ECBP	15	5	5	0	0.29	3	3	5	1	1	0	4	26.93	14.33	40.11	75.36	0	349	349	14.9	0	5	5	0	0	1	0	0	5	0	0	0	5	3	5	3	1	0	5	0	1	5	44
FWSBO06029	WEM010-0024	ECBP	6	1	1	0	0	3	3	2	0	0	0	1	73.61	0	88.89	90.28	0	72	72	16.67	0	3	5	0	0	1	0	0	3	0	0	0	3	1	5	5	1	0	3	0	1	5	36
FWSBO06030	WEM010-0032	ECBP	9	3	3	0	2.17	2	2	3	0	0	0	1	60.87	23.91	41.3	93.48	2.17	46	46	17.39	0	3	5	0	0	1	0	0	3	0	0	0	1	1	5	3	1	0	1	0	1	5	30
FWSBO06031	WEM010-0035	ECBP	11	2	2	0	0	3	3	3	2	1	0	1	56.52	8.7	58.7	76.09	2.17	46	46	13.04	0	3	3	0	0	1	0	0	3	0	0	0	1	1	5	5	1	0	1	0	1	5	30
FWSBO06032	WEM010-0036	ECBP	7	3	3	0	2	0	0	3	1	1	0	1	70	2	24	86	0	50	50	20	0	3	5	0	0	1	0	0	3	0	0	0	1	1	5	1	1	0	1	0	3	5	30
FWSBO06034	WEM010-0037	ECBP	7	2	2	0	0	1	1	4	0	0	0	0	64.52	35.48	41.94	87.1	0	31	31	9.68	3.23	5	5	0	0	1	0	0	5	0	0	0	1	1	3	3	1	0	5	0	1	1	32
FWSBO06035	WEM010-0038	ECBP	9	2	2	0	0	1	1	5	1	1	0	0	56.16	20.55	46.58	84.93	0	73	73	26.03	0	3	5	0	0	1	0	0	5	0	0	0	1	1	5	3	1	0	1	0	3	5	34
FWSBO06036	WEM010-0039	ECBP	10	3	3	0	2.74	1	1	5	1	1	0	0	49.32	16.44	49.32	86.99	0	146	146	25.34	0	5	5	0	0	1	0	0	5	0	0	0	1	3	5	3	1	0	5	0	3	5	42
FWSBO06037	WEM010-0034	ECBP	18	5	4	0	2.15	2	2	8	2	2	0	6	20.43	2.69	85.48	22.04	0	186	186	69.89	0	5	0	5	0	0	3	0	0	3	0	0	5	5	5	5	0	1	3	0	5	5	50
FWSBO06038	WEM010-0040	ECBP	9	4	4	0	2.78	1	1	3	1	1	0	1	55.56	0	47.22	91.67	0	36	36	22.22	0	3	0	5	0	0	1	0	0	1	0	0	1	1	1	1	0	1	1	0	1	1	18
FWSBO06039	WEM010-0043	ECBP	15	5	5	0	10.07	2	2	6	1	1	0	5	41.01	22.3	61.15	71.94	0.72	139	139	30.22	0	5	5	0	0	1	0	0	5	0	0	0	5	3	5	5	1	0	3	0	3	5	46
FWSBO06041	WEM010-0047	ECBP	8	1	1	0	0	2	2	4	1	0	0	0	56.84	29.47	21.05	75.79	0	95	95	34.74	0	5	5	0	0	1	0	0	5	0	0	0	1	1	3	1	1	0	5	0	3	5	36
FWSBO06042	WEM010-0046	ECBP	6	1	1	0	0	1	1	2	1	0	0	0	68	16	50	94	0	50	50	34	0	5	5	0	0	1	0	0	5	0	0	0	1	1	5	3	1	0	3	0	3	5	38
FWSBO06043	WEM010-0053	ECBP	3	0	0	0	0	0	0	3	0	0	0	0	57.14	3.57	0	100	0	28	28	0	0	1	1	0	0	1	0	0	3	0	0	0	1	1	5	1	1	0	1	0	1	5	22
FWSBO06BC3	WEM010-0052	ECBP	10	2	2	0	0	2	2	5	1	1	0	2	45.71	24.29	51.43	71.43	0	70	70	20	0	3	0	3	0	0	3	0	0	1	0	0	1	3	5	5	0	1	1	0	3	5	34
FWSBO06FTB	WEM060-0027	ECBP	11	4	4	0	2.25	2	2	4	1	0	0	3	35.96	23.6	44.94	85.39	0	89	89	31.46	2.25	3	5	0	0	1	0	0	3	0	0	0	3	3	5	3	1	0	3	0	3	1	34
FWSBO06G3	WEM010-0051	ReservoirIBI	4	0	0	0	0	3	4	0	0	0	0	0	0	0	97.95	0	0.86	925	925	0	0	1	1	0	0	0	0	3	0	0	0	0	0	5	5	5	0	1	5	0	1	5	32
FWSBO06G8	WEM020-0027	ECBP	5	0	0	0	0	4	5	0	0	0	0	1	0	0	97.22	0	1.39	216	216	0	0	1	1	0	0	1	0	0	1	0	0	0	1	5	5	5	5	0	3	0	1	5	34
FWSBO06OTL	WEM060-0030	ReservoirIBI	5	0	0	0	0	4	5	0	0	0	0	1	0	0	89.19	0	6.08	148	148	0	0	1	1	0	0	0	0	3	0	0	0	0	0	5	5	5	0	1	1	0	1	5	28
NWR06001	WEM060-0038	ECBP	9	2	2	0	0	2	2	4	0	0	0	2	51.85	34.07	28.15	93.33	0	135	135	11.85	0	3	5	0	0	1	0	0	5	0	0	0	3	1	3	3	1	0	3	0	1	5	34
NWR06002	WEM060-0008	ECBP	6	0	0	0	0	3	4	1	1	0	0	1	23.18	2.65	94.04	20.53	0.66	151	151	2.65	0	3	1	0	0	1	0	0	1	0	0	0	1	5	5	5	5	0	5	0	1	5	38
NWR06003	WEM060-0019	ECBP	5	1	1	0	0	2	2	2	0	0	0	0	63.5	0	34.31	75.18	0	137	137	6.57	0	3	3	0	0	1	0	0	3	0	0	0	1	1	5	3	1	0	3	0	1	5	30
NWR06004	WEM060-0020	ECBP	9	3	3	0	0	1	1	5	0	0	0	1	22.52	8.61	15.23	96.03	0	151	151	5.3	0	3	3	0	0	1	0	0	3	0	0	0	1	5	5	1	1	0	3	0	1	5	32
NWR06008	WEM060-0014	ECBP	4	2	2	0	0	0	0	2	0	0	0	0	19.15	0	42.55	100	0	47	47	17.02	0	2	5	0	0	1	0	0	3	0	0	0	1	5	5	3	1	0	1	0	1	5	33
NWR06010	WEM060-0021	ECBP	9	3	3	0	0	1	1	5	0	0	0	1	30.39	18.63	72.55	63.73	0	102	102	46.08	0	3	3	0	0	1	0	0	3	0	0	0	1	3	5	5	1	0	1	0	5	5	36
NWR06011	WEM060-0017	ECBP	6	2	2	0	0	0	0	4	0	0	0	0	5.75	0	55.17	68.97	0	87	87	36.78	0	1	3	0	0	1	0	0	3	0	0	0	1	5	5	5	1	0	1	0	3	5	34
NWR06012	WEM060-0022	ECBP	9	3	3	0	4.9	1	1	5	0	0	0	0	39.86	25.87	44.76	70.63	0	143	143	31.47	0	3	5	0	0	1	0	0	3	0	0	0	1	3	3	3	1	0	3	0	3	5	34
NWR06014	WEM060-0023	ECBP	9	4	4	0	9.6	0	0	5	0	0	0	1	22.4	8	50.4	73.6	0	125	125	29.6	0	3	5	0	0	1	0	0	3	0	0	0	1	5	5	5	1	0	3	0	3	5	40
NWR06015	WEM060-0024	ECBP	13	4	4	0	1.34	3	3	5	1	0	0	2	60.27	33.04	51.34	75.45	0	224	224	9.38	0	3	0	5	0	0	3	0	0	1	0	0	1	1	3	5	0	1	3	0	1	5	32
NWR06016	WEM060-0025	ECBP	14	4	4	0	5.94	4	4	6	0	0	0	4	27.39	12.87	50.83	61.72	0.33	303	303	28.05	0.33	3	0	5	0	0	5	0	0	1	0	0	3	3	5	5	0	1	5	0	3	3	42
NWR06024	WEM020-0019	ECBP	0	0	0	0	0	0	0	0	0	0	0	0	0	0	0	0	0	0	0	0	0	0	0	0	0	0	0	0	0	0	0	0	0	0	0	0	0	0	0	0	0	0	0
NWR06025	WEM020-0018	ECBP	8	3	3	0	0	2	2	3	0	0	0	1	57.69	0	34.62	90.38	0	52	52	15.38	0	3	5	0	0	1	0	0	3	0	0	0	1	1	5	3	1	0	1	0	1	5	30
NWR06029	WEM020-0020	ECBP	8	2	2	0	0	1	1	5	0	0	0	0	12.28	0	48.25	62.28	0	114	114	28.95	0	3	5	0	0	1	0	0	5	0	0	0	1	5	5	3	1	0	3	0	3	5	40
NWR06030	WEM020-0021	ECBP	6	1	1	0	0	1	1	4	0	0	0	1	7.48	4.67	12.15	91.59	0	107	107	8.41	0	1	1	0	0	1	0	0	3	0	0	0	1	5	5	1	1	0	1	0	1	5	26
NWR06031	WEM020-0022	ECBP	15	4	4	0	0	2	3	6	1	0	0	4	23.69	6.89	48.48	70.52	0.28	363	363	33.33	0	5	5	0	0	1	0	0	5	0	0	0	3	5	5	3	1	0	5	0	3	5	46
NWR06032	WEM020-0023	ECBP	14	5	5	0	0.18	1	1	6	1	1	0	5	49.19	32.07	34.23	76.76	0	555	555	30.99	0	5	5	0	0	1	0	0	5	0	0	0	5	3	3	3	1	0	5	0	3	5	44
NWR06035	WEM020-0029	ECBP	8	2	2	0	0	1	1	4	0	0	0	0	26.85	8.33	29.63	79.63	0	108	108	1.85	0	3	5	0	0	1	0	0	3	0	0	0	1	3	5	3	1	0	3	0	1	5	34
NWR06037	WEM020-0028	ECBP	6	1	1	0	0	1	1	2	1	0	0	0	27.27	6.82	31.82	75	0	44	44	6.82	0	1	1	0	0	1	0	0	1	0	0	0	1	3	5	3	1	0	1	0	1	5	24
NWR06038	WEM020-0026	ECBP	8	0	0	0	0	2	3	3	0	0	0	0	20.54	5.36	58.93	48.21	7.14	112	112	16.07	0	3	1	0	0	1	0	0	3	0	0	0	1	5	5	5	3	0	3	0	1	5	36
NWR06039	WEM010-0019	ECBP	10	1	1	0	0	2	2	4	2	1	0	0	60.5	26.89	28.57	93.28	0	119	119	1.68	0	5	3	0	0	1	0	0	5	0	0	0	1	1	3	3	1	0	3	0	1	5	32
NWR06040	WEM010-0022	ECBP	6	2	2	0	0	1	1	3	0	0	0	0	59.74	0	27.27	98.7	0	77	77	1.3	0	3	5	0	0	1	0	0	3	0	0	0	1	1	5	3	1	0	1	0	1	5	30
NWR06042	WEM010-0020	ECBP	3	0	0	0	0	1	1	2	0	0	0	0	22.58	0	35.48	64.52	0	31	31	0	0	1	1	0	0	1	0	0	3	0	0	0	1	5	5	3	1	0	1	0	1	5	28
NWR06043	WEM010-0021	ECBP	3	0	0	0	0	2	2	1	0	0	0	0	31.25	0	43.75	87.5	0	32	32	0	0	1	1	0	0	1	0	0	1	0	0	0	1	3	5	3	1	0	1	0	1	5	24
NWR06044	WEM010-0030	ECBP	7	2	2	0	0	1	1	3	0	0	0	0	57.75	4.23	16.9	98.59	0	71	71	5.63	0	3	5	0	0	1	0	0	3	0	0	0	1	1	5	1	1	0	1	0	1	5	28
NWR06048	WEM060-0040	ECBP	7	3	3	0	1.16	0	0	3	1	0	0	1	42.86	2.32	32.05	96.91	0	259	259	31.27	0	1	0	5	0	0	1	0	0	1	0	0	1	3	5	3	0	1	3	0	3	5	32
NWR06049	WEM020-0031	ECBP	9	3	3	0	4.55	1	1	4	1	0	0	0	53.41	6.82	20.45	93.18	0	88	88	12.5	0	3	5	0	0	1	0	0	3	0	0	0	1	1	5	1	1	0	3	0	1	5	30
NWR06050	WEM020-0036	ECBP	10	4	3	0	16.46	0	0	6	0	0	0	4	11.52	10.7	66.67	33.33	0	243	243	44.86	0.41	3	0	5	0	0	1	0	0	1	0	0	3	5	5	5	0	1	3	0	5	3	40
NWR06051	WEM010-0049	ECBP	18	5	4	0	10.79	3	3	6	2	1	0	6	40.29	5.76	53.24	58.99	0	139	139	26.62	0	5	5	0	0	1	0	0	5	0	0	0	5	3	5	5	1	0	3	0	3	5	46
NWR06052	WEM010-0033	ECBP	12	5	4	0	1.54	1	1	3	2	2	0	4	75.38	43.08	52.31	81.54	0	65	65	9.23	0	3	0	5	0	0	1	0	0	3	0	0	3	1	3	5	0	1	1	0	1	5	32
NWR06053	WEM010-0044	ECBP	11	4	4	0	2.28	2	2	5	0	0	0	1	31.18	11.79	22.05	90.87	0	263	263	6.46	0	3	5	0	0	1	0	0	3	0	0	0	1	3	5	1	1	0	5	0	1	5	34
NWR06054	WEM010-0018	ECBP	8	2	2	0	7.52	1	1	4	0	0	0	0	77.44	50.38	19.55	91.73	0	133	133	9.77	0	3	3	0	0	1	0	0	3	0	0	0	1	1	2	1	1	0	3	0	1	5	25

## Sheet: Macro
SiteCode	FieldNum	Order	Taxon	Count
WEM010-0027	FWSBO06024	OLIGOCHAETA	Tubificidae without hair chaetae	1
WEM010-0027	FWSBO06024	EPHEMEROPTERA	Caenis sp.	1
WEM010-0027	FWSBO06024	ODONATA	Libellula sp.	1
WEM010-0027	FWSBO06024	LEPIDOPTERA	Pyralidae	1
WEM010-0027	FWSBO06024	DIPTERA	Ceratopogoninae	2
WEM010-0027	FWSBO06024	BIVALVIA	Pisidium sp.	5
WEM010-0026	FWSBO06025	OLIGOCHAETA	Lumbricidae	1
WEM010-0026	FWSBO06025	DECAPODA	Cambarus nebrascensis	4
WEM010-0026	FWSBO06025	ODONATA	Somatochlora sp.	1
WEM010-0026	FWSBO06025	COLEOPTERA	Acilius fraternus	2
WEM010-0026	FWSBO06025	COLEOPTERA	Agabus gagates	1
WEM010-0026	FWSBO06025	COLEOPTERA	Psephenus herricki larvae	1
WEM010-0026	FWSBO06025	DIPTERA	Bittacomorpha sp.	4
WEM010-0026	FWSBO06025	DIPTERA	Chironomus sp.	4
WEM010-0026	FWSBO06025	GASTROPODA	Physa sp.	8
WEM010-0026	FWSBO06025	BIVALVIA	Pisidium sp.	12
WEM010-0036	FWSBO06032	DECAPODA	Orconectes sloanii juveniles	39
WEM010-0036	FWSBO06032	HEMIPTERA	Aquarius remigis	2
WEM010-0036	FWSBO06032	COLEOPTERA	Ectopria sp. larvae	2
WEM010-0036	FWSBO06032	COLEOPTERA	Peltodytes duodecimpunctatus	1
WEM010-0036	FWSBO06032	COLEOPTERA	Psephenus herricki larvae	2
WEM010-0036	FWSBO06032	DIPTERA	Paratendipes sp.	1
WEM010-0036	FWSBO06032	GASTROPODA	Physa sp.	11
WEM010-0032	FWSBO06030	OLIGOCHAETA	Pristina sp.	1
WEM010-0032	FWSBO06030	OLIGOCHAETA	Slavina appendiculata	1
WEM010-0032	FWSBO06030	DECAPODA	Orconectes sloanii juveniles	12
WEM010-0032	FWSBO06030	EPHEMEROPTERA	Caenis sp.	1
WEM010-0032	FWSBO06030	EPHEMEROPTERA	Stenonema femoratum	6
WEM010-0032	FWSBO06030	HEMIPTERA	Sigara modesta	1
WEM010-0032	FWSBO06030	MEGALOPTERA	Sialis sp.	1
WEM010-0032	FWSBO06030	COLEOPTERA	Peltodytes duodecimpunctatus	1
WEM010-0032	FWSBO06030	DIPTERA	Stictochironomus sp.	2
WEM010-0032	FWSBO06030	GASTROPODA	Physa sp.	1
WEM010-0029	FWSBO06028	AMPHIPODA	Synurella dentata	2
WEM010-0029	FWSBO06028	DECAPODA	Orconectes sloanii juveniles	75
WEM010-0029	FWSBO06028	EPHEMEROPTERA	Caenis sp.	5
WEM010-0029	FWSBO06028	EPHEMEROPTERA	Centroptilum / Procloeon sp.	1
WEM010-0029	FWSBO06028	EPHEMEROPTERA	Choroterpes basalis	1
WEM010-0029	FWSBO06028	EPHEMEROPTERA	Stenonema femoratum	18
WEM010-0029	FWSBO06028	HEMIPTERA	Trepobates sp.	4
WEM010-0029	FWSBO06028	COLEOPTERA	Peltodytes duodecimpunctatus	13
WEM010-0029	FWSBO06028	COLEOPTERA	Psephenus herricki larvae	1
WEM010-0029	FWSBO06028	COLEOPTERA	Stenelmis sp. larvae and adults	1
WEM010-0029	FWSBO06028	DIPTERA	Dicrotendipes sp.	1
WEM010-0029	FWSBO06028	DIPTERA	Stictochironomus sp.	2
WEM010-0029	FWSBO06028	DIPTERA	Tanytarsus sp.	2
WEM010-0029	FWSBO06028	GASTROPODA	Helisoma sp.	1
WEM010-0029	FWSBO06028	BIVALVIA	Pisidium sp.	1
WEM020-0042	FWSBO06014	DECAPODA	Orconectes sloanii juveniles	43
WEM020-0042	FWSBO06014	EPHEMEROPTERA	Caenis sp.	2
WEM020-0042	FWSBO06014	EPHEMEROPTERA	Ephemera sp.	1
WEM020-0042	FWSBO06014	EPHEMEROPTERA	Stenonema femoratum	7
WEM020-0042	FWSBO06014	ODONATA	Progomphus obscurus	1
WEM020-0042	FWSBO06014	MEGALOPTERA	Sialis sp.	1
WEM020-0042	FWSBO06014	COLEOPTERA	Helichus basalis	1
WEM020-0042	FWSBO06014	COLEOPTERA	Macronychus glabratus	1
WEM020-0042	FWSBO06014	COLEOPTERA	Psephenus herricki larvae	12
WEM020-0042	FWSBO06014	GASTROPODA	Elimia sp.	12
WEM020-0042	FWSBO06014	BIVALVIA	Pisidium sp.	5
WEM020-0042	FWSBO06014	BIVALVIA	Unionidae	1
WEM020-0025	FWSBO06017	AMPHIPODA	Hyalella azteca	1
WEM020-0025	FWSBO06017	DECAPODA	Orconectes sloanii juveniles	18
WEM020-0025	FWSBO06017	EPHEMEROPTERA	Caenis sp.	10
WEM020-0025	FWSBO06017	EPHEMEROPTERA	Stenonema femoratum	10
WEM020-0025	FWSBO06017	ODONATA	Basiaeschna janata	9
WEM020-0025	FWSBO06017	ODONATA	Coenagrionidae	10
WEM020-0025	FWSBO06017	ODONATA	Corduliidae / Libellulidae	1
WEM020-0025	FWSBO06017	HEMIPTERA	Gerridae larvae	2
WEM020-0025	FWSBO06017	MEGALOPTERA	Nigronia sp.	1
WEM020-0025	FWSBO06017	MEGALOPTERA	Sialis sp.	2
WEM020-0025	FWSBO06017	COLEOPTERA	Peltodytes duodecimpunctatus	10
WEM020-0025	FWSBO06017	GASTROPODA	Elimia sp.	11
WEM020-0025	FWSBO06017	GASTROPODA	Helisoma sp.	38
WEM020-0025	FWSBO06017	GASTROPODA	Physa sp.	11
WEM020-0025	FWSBO06017	BIVALVIA	Sphaerium sp.	9
WEM010-0031	FWSBO06027	DECAPODA	Orconectes sloanii juveniles	35
WEM010-0031	FWSBO06027	EPHEMEROPTERA	Ephemera sp.	1
WEM010-0031	FWSBO06027	EPHEMEROPTERA	Stenacron sp.	1
WEM010-0031	FWSBO06027	ODONATA	Somatochlora sp.	3
WEM010-0031	FWSBO06027	MEGALOPTERA	Sialis sp.	3
WEM010-0031	FWSBO06027	COLEOPTERA	Helichus basalis	2
WEM010-0031	FWSBO06027	COLEOPTERA	Laccophilus fasciatus rufus	1
WEM010-0031	FWSBO06027	COLEOPTERA	Peltodytes duodecimpunctatus	1
WEM010-0031	FWSBO06027	COLEOPTERA	Tropisternus natator	1
WEM010-0031	FWSBO06027	DIPTERA	Stictochironomus sp.	2
WEM010-0031	FWSBO06027	GASTROPODA	Helisoma sp.	1
WEM010-0031	FWSBO06027	GASTROPODA	Physa sp.	5
WEM010-0031	FWSBO06027	BIVALVIA	Pisidium sp.	1
WEM020-0041	FWSBO06022	OLIGOCHAETA	Chaetogaster limnaei	1
WEM020-0041	FWSBO06022	OLIGOCHAETA	Naididae	1
WEM020-0041	FWSBO06022	OLIGOCHAETA	Tubificidae without hair chaetae	1
WEM020-0041	FWSBO06022	ISOPODA	Lirceus sp.	2
WEM020-0041	FWSBO06022	DECAPODA	Orconectes sloanii juveniles	1
WEM020-0041	FWSBO06022	EPHEMEROPTERA	Caenis sp.	2
WEM020-0041	FWSBO06022	EPHEMEROPTERA	Stenonema femoratum	2
WEM020-0041	FWSBO06022	ODONATA	Basiaeschna janata	1
WEM020-0041	FWSBO06022	ODONATA	Gomphidae	1
WEM020-0041	FWSBO06022	ODONATA	Libellula sp.	1
WEM020-0041	FWSBO06022	ODONATA	Perithemis tenera	1
WEM020-0041	FWSBO06022	MEGALOPTERA	Corydalus cornutus	1
WEM020-0041	FWSBO06022	MEGALOPTERA	Nigronia sp.	1
WEM020-0041	FWSBO06022	MEGALOPTERA	Sialis sp.	2
WEM020-0041	FWSBO06022	COLEOPTERA	Peltodytes duodecimpunctatus	6
WEM020-0041	FWSBO06022	COLEOPTERA	Stenelmis sp. larvae and adults	1
WEM020-0041	FWSBO06022	DIPTERA	Cladotanytarsus sp.	1
WEM020-0041	FWSBO06022	DIPTERA	Polypedilum sp.	1
WEM020-0041	FWSBO06022	DIPTERA	Tanytarsus sp.	3
WEM020-0041	FWSBO06022	GASTROPODA	Elimia sp.	41
WEM020-0041	FWSBO06022	GASTROPODA	Helisoma sp.	23
WEM020-0041	FWSBO06022	GASTROPODA	Physa sp.	2
WEM020-0041	FWSBO06022	BIVALVIA	Sphaerium sp.	15
WEM020-0040	FWSBO06023	DECAPODA	Orconectes sloanii juveniles	27
WEM020-0040	FWSBO06023	EPHEMEROPTERA	Caenis sp.	1
WEM020-0040	FWSBO06023	EPHEMEROPTERA	Ephemera sp.	3
WEM020-0040	FWSBO06023	EPHEMEROPTERA	Isonychia sp.	3
WEM020-0040	FWSBO06023	EPHEMEROPTERA	Stenonema femoratum	20
WEM020-0040	FWSBO06023	ODONATA	Argia sp.	1
WEM020-0040	FWSBO06023	ODONATA	Boyeria sp.	2
WEM020-0040	FWSBO06023	ODONATA	Cordulegaster sp.	1
WEM020-0040	FWSBO06023	PLECOPTERA	Acroneuria sp.	4
WEM020-0040	FWSBO06023	TRICHOPTERA	Cheumatopsyche sp.	2
WEM020-0040	FWSBO06023	MEGALOPTERA	Corydalus cornutus	1
WEM020-0040	FWSBO06023	MEGALOPTERA	Nigronia sp.	11
WEM020-0040	FWSBO06023	COLEOPTERA	Helichus basalis	2
WEM020-0040	FWSBO06023	COLEOPTERA	Helichus lithophilus	1
WEM020-0040	FWSBO06023	COLEOPTERA	Psephenus herricki larvae	110
WEM020-0040	FWSBO06023	DIPTERA	Hexatoma sp.	4
WEM020-0040	FWSBO06023	DIPTERA	Microtendipes sp.	6
WEM020-0040	FWSBO06023	DIPTERA	Stictochironomus sp.	3
WEM020-0040	FWSBO06023	GASTROPODA	Elimia sp.	9
WEM020-0040	FWSBO06023	BIVALVIA	Corbicula sp.	3
WEM020-0040	FWSBO06023	BIVALVIA	Sphaerium sp.	16
WEM010-0034	FWSBO06037	ISOPODA	Lirceus sp.	1
WEM010-0034	FWSBO06037	DECAPODA	Orconectes sloanii juveniles	31
WEM010-0034	FWSBO06037	EPHEMEROPTERA	Baetis intercalaris	1
WEM010-0034	FWSBO06037	EPHEMEROPTERA	Caenis sp.	1
WEM010-0034	FWSBO06037	EPHEMEROPTERA	Choroterpes basalis	1
WEM010-0034	FWSBO06037	EPHEMEROPTERA	Ephemera sp.	1
WEM010-0034	FWSBO06037	EPHEMEROPTERA	Isonychia sp.	15
WEM010-0034	FWSBO06037	EPHEMEROPTERA	Leucrocuta sp.	1
WEM010-0034	FWSBO06037	EPHEMEROPTERA	Stenacron sp.	8
WEM010-0034	FWSBO06037	EPHEMEROPTERA	Stenonema femoratum	79
WEM010-0034	FWSBO06037	ODONATA	Argia sp.	1
WEM010-0034	FWSBO06037	TRICHOPTERA	Cheumatopsyche sp.	2
WEM010-0034	FWSBO06037	TRICHOPTERA	Chimarra sp.	3
WEM010-0034	FWSBO06037	MEGALOPTERA	Corydalus cornutus	3
WEM010-0034	FWSBO06037	MEGALOPTERA	Nigronia sp.	9
WEM010-0034	FWSBO06037	COLEOPTERA	Helichus basalis	8
WEM010-0034	FWSBO06037	COLEOPTERA	Helichus lithophilus	7
WEM010-0034	FWSBO06037	COLEOPTERA	Psephenus herricki larvae	19
WEM010-0034	FWSBO06037	COLEOPTERA	Stenelmis sp. larvae and adults	4
WEM010-0034	FWSBO06037	DIPTERA	Hexatoma sp.	1
WEM010-0034	FWSBO06037	DIPTERA	Microtendipes sp.	1
WEM010-0034	FWSBO06037	DIPTERA	Nanocladius sp.	1
WEM010-0034	FWSBO06037	DIPTERA	Polypedilum sp.	1
WEM010-0034	FWSBO06037	DIPTERA	Tabanidae	1
WEM010-0034	FWSBO06037	GASTROPODA	Elimia sp.	5
WEM010-0034	FWSBO06037	GASTROPODA	Physa sp.	1
WEM010-0034	FWSBO06037	BIVALVIA	Sphaerium sp.	2
WEM010-0040	FWSBO06038	OLIGOCHAETA	Nais variabilis	1
WEM010-0040	FWSBO06038	DECAPODA	Orconectes sloanii juveniles	7
WEM010-0040	FWSBO06038	EPHEMEROPTERA	Caenis sp.	1
WEM010-0040	FWSBO06038	EPHEMEROPTERA	Ephemera sp.	1
WEM010-0040	FWSBO06038	EPHEMEROPTERA	Isonychia sp.	2
WEM010-0040	FWSBO06038	EPHEMEROPTERA	Leucrocuta sp.	1
WEM010-0040	FWSBO06038	EPHEMEROPTERA	Maccaffertium pulchellum	1
WEM010-0040	FWSBO06038	EPHEMEROPTERA	Stenonema femoratum	11
WEM010-0040	FWSBO06038	TRICHOPTERA	Helicopsyche borealis	1
WEM010-0040	FWSBO06038	MEGALOPTERA	Corydalus cornutus	6
WEM010-0040	FWSBO06038	MEGALOPTERA	Nigronia sp.	1
WEM010-0040	FWSBO06038	COLEOPTERA	Helichus basalis	2
WEM010-0040	FWSBO06038	COLEOPTERA	Helichus lithophilus	4
WEM010-0040	FWSBO06038	COLEOPTERA	Psephenus herricki larvae	13
WEM010-0040	FWSBO06038	COLEOPTERA	Stenelmis sp. larvae and adults	2
WEM010-0040	FWSBO06038	GASTROPODA	Elimia sp.	4
WEM010-0040	FWSBO06038	BIVALVIA	Sphaerium sp.	1
WEM010-0043	FWSBO06039	DECAPODA	Orconectes sloanii juveniles	15
WEM010-0043	FWSBO06039	EPHEMEROPTERA	Caenis sp.	1
WEM010-0043	FWSBO06039	EPHEMEROPTERA	Ephemera sp.	1
WEM010-0043	FWSBO06039	EPHEMEROPTERA	Hexagenia sp.	1
WEM010-0043	FWSBO06039	EPHEMEROPTERA	Isonychia sp.	1
WEM010-0043	FWSBO06039	EPHEMEROPTERA	Stenacron sp.	1
WEM010-0043	FWSBO06039	EPHEMEROPTERA	Stenonema femoratum	3
WEM010-0043	FWSBO06039	ODONATA	Gomphidae	1
WEM010-0043	FWSBO06039	ODONATA	Gomphus sp.	1
WEM010-0043	FWSBO06039	ODONATA	Hagenius brevistylus	1
WEM010-0043	FWSBO06039	PLECOPTERA	Acroneuria sp.	4
WEM010-0043	FWSBO06039	TRICHOPTERA	Chimarra sp.	1
WEM010-0043	FWSBO06039	MEGALOPTERA	Nigronia sp.	3
WEM010-0043	FWSBO06039	MEGALOPTERA	Sialis sp.	2
WEM010-0043	FWSBO06039	COLEOPTERA	Helichus basalis	4
WEM010-0043	FWSBO06039	COLEOPTERA	Psephenus herricki larvae	5
WEM010-0043	FWSBO06039	DIPTERA	Glyptotendipes sp.	1
WEM010-0043	FWSBO06039	DIPTERA	Polypedilum sp.	1
WEM010-0043	FWSBO06039	DIPTERA	Tanytarsus sp.	1
WEM010-0043	FWSBO06039	GASTROPODA	Elimia sp.	24
WEM010-0043	FWSBO06039	GASTROPODA	Helisoma sp.	1
WEM010-0043	FWSBO06039	BIVALVIA	Sphaerium sp.	6
WEM010-0047	FWSBO06041	DECAPODA	Orconectes sloanii juveniles	20
WEM010-0047	FWSBO06041	ODONATA	Cordulegaster sp.	1
WEM010-0047	FWSBO06041	ODONATA	Somatochlora sp.	3
WEM010-0047	FWSBO06041	DIPTERA	Stictochironomus sp.	1
WEM010-0047	FWSBO06041	GASTROPODA	Physa sp.	6
WEM010-0047	FWSBO06041	BIVALVIA	Sphaerium sp.	3
WEM020-0043	FWSBO06013	OLIGOCHAETA	Tubificidae without hair chaetae	1
WEM020-0043	FWSBO06013	DECAPODA	Orconectes rusticus	4
WEM020-0043	FWSBO06013	DECAPODA	Orconectes sloanii	2
WEM020-0043	FWSBO06013	DECAPODA	Orconectes sloanii juveniles	20
WEM020-0043	FWSBO06013	EPHEMEROPTERA	Ephemera sp.	1
WEM020-0043	FWSBO06013	EPHEMEROPTERA	Leucrocuta sp.	1
WEM020-0043	FWSBO06013	EPHEMEROPTERA	Maccaffertium pulchellum	7
WEM020-0043	FWSBO06013	EPHEMEROPTERA	Stenacron sp.	7
WEM020-0043	FWSBO06013	EPHEMEROPTERA	Stenonema femoratum	9
WEM020-0043	FWSBO06013	ODONATA	Argia sp.	3
WEM020-0043	FWSBO06013	ODONATA	Gomphus sp.	1
WEM020-0043	FWSBO06013	ODONATA	Hagenius brevistylus	2
WEM020-0043	FWSBO06013	TRICHOPTERA	Cheumatopsyche sp.	3
WEM020-0043	FWSBO06013	TRICHOPTERA	Chimarra sp.	4
WEM020-0043	FWSBO06013	MEGALOPTERA	Corydalus cornutus	10
WEM020-0043	FWSBO06013	MEGALOPTERA	Nigronia sp.	5
WEM020-0043	FWSBO06013	MEGALOPTERA	Sialis sp.	1
WEM020-0043	FWSBO06013	COLEOPTERA	Ectopria sp. larvae	1
WEM020-0043	FWSBO06013	COLEOPTERA	Psephenus herricki larvae	9
WEM020-0043	FWSBO06013	DIPTERA	Paratendipes sp.	1
WEM020-0043	FWSBO06013	DIPTERA	Pilaria sp.	1
WEM020-0043	FWSBO06013	DIPTERA	Stictochironomus sp.	6
WEM020-0043	FWSBO06013	DIPTERA	Tanytarsus sp.	1
WEM020-0043	FWSBO06013	GASTROPODA	Elimia sp.	3
WEM020-0043	FWSBO06013	BIVALVIA	Sphaerium sp.	23
WEM060-0026	FWSBO06001	DECAPODA	Orconectes sloanii juveniles	60
WEM060-0026	FWSBO06001	EPHEMEROPTERA	Caenis sp.	3
WEM060-0026	FWSBO06001	EPHEMEROPTERA	Ephemera sp.	1
WEM060-0026	FWSBO06001	EPHEMEROPTERA	Stenacron sp.	7
WEM060-0026	FWSBO06001	EPHEMEROPTERA	Stenonema femoratum	66
WEM060-0026	FWSBO06001	ODONATA	Argia sp.	7
WEM060-0026	FWSBO06001	ODONATA	Basiaeschna janata	1
WEM060-0026	FWSBO06001	TRICHOPTERA	Cheumatopsyche sp.	1
WEM060-0026	FWSBO06001	TRICHOPTERA	Chimarra sp.	1
WEM060-0026	FWSBO06001	MEGALOPTERA	Corydalus cornutus	1
WEM060-0026	FWSBO06001	MEGALOPTERA	Nigronia sp.	5
WEM060-0026	FWSBO06001	MEGALOPTERA	Sialis sp.	13
WEM060-0026	FWSBO06001	COLEOPTERA	Helichus basalis	1
WEM060-0026	FWSBO06001	COLEOPTERA	Psephenus herricki larvae	100
WEM060-0026	FWSBO06001	COLEOPTERA	Stenelmis sp. larvae and adults	1
WEM060-0026	FWSBO06001	DIPTERA	Hexatoma sp.	1
WEM060-0026	FWSBO06001	DIPTERA	Polypedilum sp.	1
WEM060-0026	FWSBO06001	DIPTERA	Stictochironomus sp.	2
WEM060-0026	FWSBO06001	DIPTERA	Tabanidae	4
WEM060-0026	FWSBO06001	DIPTERA	Tanytarsus sp.	1
WEM060-0026	FWSBO06001	GASTROPODA	Elimia sp.	1
WEM060-0026	FWSBO06001	BIVALVIA	Sphaerium sp.	17
WEM060-0039	FWSBO06004	OLIGOCHAETA	Tubificidae without hair chaetae	1
WEM060-0039	FWSBO06004	DECAPODA	Orconectes sloanii juveniles	33
WEM060-0039	FWSBO06004	EPHEMEROPTERA	Caenis sp.	8
WEM060-0039	FWSBO06004	EPHEMEROPTERA	Stenacron sp.	3
WEM060-0039	FWSBO06004	EPHEMEROPTERA	Stenonema femoratum	36
WEM060-0039	FWSBO06004	ODONATA	Basiaeschna janata	3
WEM060-0039	FWSBO06004	HEMIPTERA	Belostoma sp. Larvae	2
WEM060-0039	FWSBO06004	HEMIPTERA	Sigara modesta	3
WEM060-0039	FWSBO06004	MEGALOPTERA	Nigronia sp.	2
WEM060-0039	FWSBO06004	MEGALOPTERA	Sialis sp.	3
WEM060-0039	FWSBO06004	COLEOPTERA	Peltodytes duodecimpunctatus	5
WEM060-0039	FWSBO06004	COLEOPTERA	Psephenus herricki larvae	35
WEM060-0039	FWSBO06004	COLEOPTERA	Stenelmis sp. larvae and adults	1
WEM060-0039	FWSBO06004	DIPTERA	Ablabesmyia sp.	1
WEM060-0039	FWSBO06004	DIPTERA	Hexatoma sp.	1
WEM060-0039	FWSBO06004	DIPTERA	Stictochironomus sp.	94
WEM060-0039	FWSBO06004	DIPTERA	Tabanidae	1
WEM060-0039	FWSBO06004	GASTROPODA	Helisoma sp.	22
WEM060-0039	FWSBO06004	GASTROPODA	Physa sp.	10
WEM060-0039	FWSBO06004	GASTROPODA	Pseudosuccinea columella	1
WEM060-0037	FWSBO06005	DECAPODA	Orconectes sloanii juveniles	203
WEM060-0037	FWSBO06005	EPHEMEROPTERA	Stenacron sp.	1
WEM060-0037	FWSBO06005	EPHEMEROPTERA	Stenonema femoratum	10
WEM060-0037	FWSBO06005	HEMIPTERA	Belostoma sp. Larvae	1
WEM060-0037	FWSBO06005	HEMIPTERA	Nepa apiculata	1
WEM060-0037	FWSBO06005	MEGALOPTERA	Sialis sp.	1
WEM060-0037	FWSBO06005	COLEOPTERA	Peltodytes duodecimpunctatus	3
WEM060-0037	FWSBO06005	DIPTERA	Stictochironomus sp.	1
WEM060-0037	FWSBO06005	GASTROPODA	Helisoma sp.	19
WEM060-0037	FWSBO06005	GASTROPODA	Physa sp.	5
WEM060-0031	FWSBO06008	DECAPODA	Orconectes sloanii juveniles	18
WEM060-0031	FWSBO06008	EPHEMEROPTERA	Baetis flavistriga	1
WEM060-0031	FWSBO06008	EPHEMEROPTERA	Maccaffertium pulchellum	8
WEM060-0031	FWSBO06008	EPHEMEROPTERA	Stenacron sp.	3
WEM060-0031	FWSBO06008	ODONATA	Gomphus sp.	1
WEM060-0031	FWSBO06008	PLECOPTERA	Acroneuria sp.	6
WEM060-0031	FWSBO06008	PLECOPTERA	Leuctra sp.	2
WEM060-0031	FWSBO06008	TRICHOPTERA	Cheumatopsyche sp.	3
WEM060-0031	FWSBO06008	TRICHOPTERA	Chimarra sp.	47
WEM060-0031	FWSBO06008	TRICHOPTERA	Hydropsyche betteni	9
WEM060-0031	FWSBO06008	MEGALOPTERA	Corydalus cornutus	1
WEM060-0031	FWSBO06008	MEGALOPTERA	Nigronia sp.	11
WEM060-0031	FWSBO06008	COLEOPTERA	Psephenus herricki larvae	7
WEM060-0031	FWSBO06008	COLEOPTERA	Stenelmis sp. larvae and adults	2
WEM060-0031	FWSBO06008	DIPTERA	Hexatoma sp.	2
WEM060-0031	FWSBO06008	DIPTERA	Microtendipes sp.	1
WEM060-0031	FWSBO06008	DIPTERA	Polypedilum sp.	1
WEM060-0031	FWSBO06008	DIPTERA	Rheotanytarsus sp.	1
WEM060-0031	FWSBO06008	DIPTERA	Tabanidae	1
WEM060-0031	FWSBO06008	GASTROPODA	Elimia sp.	8
WEM060-0031	FWSBO06008	BIVALVIA	Sphaerium sp.	2
WEM020-0030	FWSBO06011	DECAPODA	Orconectes sloanii juveniles	34
WEM020-0030	FWSBO06011	EPHEMEROPTERA	Ephemera sp.	4
WEM020-0030	FWSBO06011	EPHEMEROPTERA	Stenonema femoratum	7
WEM020-0030	FWSBO06011	ODONATA	Coenagrionidae	1
WEM020-0030	FWSBO06011	ODONATA	Somatochlora sp.	1
WEM020-0030	FWSBO06011	TRICHOPTERA	Helicopsyche borealis	1
WEM020-0030	FWSBO06011	MEGALOPTERA	Nigronia sp.	1
WEM020-0030	FWSBO06011	MEGALOPTERA	Sialis sp.	2
WEM020-0030	FWSBO06011	COLEOPTERA	Psephenus herricki larvae	9
WEM020-0030	FWSBO06011	DIPTERA	Hexatoma sp.	1
WEM020-0030	FWSBO06011	DIPTERA	Microtendipes sp.	1
WEM020-0030	FWSBO06011	DIPTERA	Stictochironomus sp.	1
WEM020-0030	FWSBO06011	GASTROPODA	Ancylidae	1
WEM020-0030	FWSBO06011	GASTROPODA	Elimia sp.	68
WEM020-0030	FWSBO06011	GASTROPODA	Physa sp.	1
WEM020-0030	FWSBO06011	BIVALVIA	Sphaerium sp.	8
WEM060-0038	NWR06001	OLIGOCHAETA	Chaetogaster limnaei	4
WEM060-0038	NWR06001	OLIGOCHAETA	Tubificidae without hair chaetae	1
WEM060-0038	NWR06001	HIRUDINEA	Erpobdella punctata	2
WEM060-0038	NWR06001	AMPHIPODA	Synurella dentata	1
WEM060-0038	NWR06001	DECAPODA	Orconectes sloanii juveniles	43
WEM060-0038	NWR06001	EPHEMEROPTERA	Acerpenna pygmaea	1
WEM060-0038	NWR06001	EPHEMEROPTERA	Caenis sp.	4
WEM060-0038	NWR06001	EPHEMEROPTERA	Stenacron sp.	8
WEM060-0038	NWR06001	EPHEMEROPTERA	Stenonema femoratum	18
WEM060-0038	NWR06001	ODONATA	Argia sp.	1
WEM060-0038	NWR06001	ODONATA	Calopteryx sp.	4
WEM060-0038	NWR06001	ODONATA	Coenagrionidae	1
WEM060-0038	NWR06001	ODONATA	Gomphus sp.	1
WEM060-0038	NWR06001	ODONATA	Libellula sp.	1
WEM060-0038	NWR06001	HEMIPTERA	Belostoma flumineum	2
WEM060-0038	NWR06001	TRICHOPTERA	Cheumatopsyche sp.	1
WEM060-0038	NWR06001	TRICHOPTERA	Helicopsyche borealis	2
WEM060-0038	NWR06001	MEGALOPTERA	Sialis sp.	1
WEM060-0038	NWR06001	COLEOPTERA	Peltodytes duodecimpunctatus	1
WEM060-0038	NWR06001	COLEOPTERA	Psephenus herricki larvae	3
WEM060-0038	NWR06001	COLEOPTERA	Stenelmis sp. larvae and adults	7
WEM060-0038	NWR06001	DIPTERA	Clinotanypus sp.	1
WEM060-0038	NWR06001	DIPTERA	Helius sp.	1
WEM060-0038	NWR06001	DIPTERA	Hemerodromia sp.	1
WEM060-0038	NWR06001	DIPTERA	Paratendipes sp.	1
WEM060-0038	NWR06001	DIPTERA	Phaenopsectra sp.	1
WEM060-0038	NWR06001	DIPTERA	Polypedilum sp.	1
WEM060-0038	NWR06001	DIPTERA	Stictochironomus sp.	10
WEM060-0038	NWR06001	DIPTERA	Tanytarsus sp.	3
WEM060-0038	NWR06001	DIPTERA	Thienemannimyia group	1
WEM060-0038	NWR06001	GASTROPODA	Helisoma sp.	113
WEM060-0038	NWR06001	BIVALVIA	Pisidium sp.	8
WEM060-0038	NWR06001	BIVALVIA	Sphaerium sp.	2
WEM060-0038	NWR06001 L&R	HIRUDINEA	Erpobdella punctata	1
WEM060-0038	NWR06001 L&R	DECAPODA	Orconectes sloanii juveniles	41
WEM060-0038	NWR06001 L&R	EPHEMEROPTERA	Caenis sp.	3
WEM060-0038	NWR06001 L&R	EPHEMEROPTERA	Stenonema femoratum	1
WEM060-0038	NWR06001 L&R	TRICHOPTERA	Hydropsyche betteni	1
WEM060-0038	NWR06001 L&R	COLEOPTERA	Psephenus herricki larvae	3
WEM060-0038	NWR06001 L&R	GASTROPODA	Helisoma sp.	9
WEM060-0038	NWR06001 + L&R	OLIGOCHAETA	Chaetogaster limnaei	4
WEM060-0038	NWR06001 + L&R	OLIGOCHAETA	Tubificidae without hair chaetae	1
WEM060-0038	NWR06001 + L&R	HIRUDINEA	Erpobdella punctata	3
WEM060-0038	NWR06001 + L&R	AMPHIPODA	Synurella dentata	1
WEM060-0038	NWR06001 + L&R	DECAPODA	Orconectes sloanii juveniles	84
WEM060-0038	NWR06001 + L&R	EPHEMEROPTERA	Acerpenna pygmaea	1
WEM060-0038	NWR06001 + L&R	EPHEMEROPTERA	Caenis sp.	7
WEM060-0038	NWR06001 + L&R	EPHEMEROPTERA	Stenacron sp.	8
WEM060-0038	NWR06001 + L&R	EPHEMEROPTERA	Stenonema femoratum	19
WEM060-0038	NWR06001 + L&R	ODONATA	Argia sp.	1
WEM060-0038	NWR06001 + L&R	ODONATA	Calopteryx sp.	4
WEM060-0038	NWR06001 + L&R	ODONATA	Coenagrionidae	1
WEM060-0038	NWR06001 + L&R	ODONATA	Gomphus sp.	1
WEM060-0038	NWR06001 + L&R	ODONATA	Libellula sp.	1
WEM060-0038	NWR06001 + L&R	HEMIPTERA	Belostoma flumineum	2
WEM060-0038	NWR06001 + L&R	TRICHOPTERA	Cheumatopsyche sp.	1
WEM060-0038	NWR06001 + L&R	TRICHOPTERA	Hydropsyche betteni	1
WEM060-0038	NWR06001 + L&R	TRICHOPTERA	Helicopsyche borealis	2
WEM060-0038	NWR06001 + L&R	MEGALOPTERA	Sialis sp.	1
WEM060-0038	NWR06001 + L&R	COLEOPTERA	Peltodytes duodecimpunctatus	1
WEM060-0038	NWR06001 + L&R	COLEOPTERA	Psephenus herricki larvae	6
WEM060-0038	NWR06001 + L&R	COLEOPTERA	Stenelmis sp. larvae and adults	7
WEM060-0038	NWR06001 + L&R	DIPTERA	Clinotanypus sp.	1
WEM060-0038	NWR06001 + L&R	DIPTERA	Helius sp.	1
WEM060-0038	NWR06001 + L&R	DIPTERA	Hemerodromia sp.	1
WEM060-0038	NWR06001 + L&R	DIPTERA	Paratendipes sp.	1
WEM060-0038	NWR06001 + L&R	DIPTERA	Phaenopsectra sp.	1
WEM060-0038	NWR06001 + L&R	DIPTERA	Polypedilum sp.	1
WEM060-0038	NWR06001 + L&R	DIPTERA	Stictochironomus sp.	10
WEM060-0038	NWR06001 + L&R	DIPTERA	Tanytarsus sp.	3
WEM060-0038	NWR06001 + L&R	DIPTERA	Thienemannimyia group	1
WEM060-0038	NWR06001 + L&R	GASTROPODA	Helisoma sp.	122
WEM060-0038	NWR06001 + L&R	BIVALVIA	Pisidium sp.	8
WEM060-0038	NWR06001 + L&R	BIVALVIA	Sphaerium sp.	2
WEM060-0008	NWR06002	TURBELLARIA	Dugesia tigrina	1
WEM060-0008	NWR06002	OLIGOCHAETA	Aulodrilus pigueti	6
WEM060-0008	NWR06002	OLIGOCHAETA	Tubificidae without hair chaetae	1
WEM060-0008	NWR06002	DECAPODA	Orconectes sloanii juveniles	3
WEM060-0008	NWR06002	EPHEMEROPTERA	Caenis sp.	8
WEM060-0008	NWR06002	ODONATA	Coenagrionidae	1
WEM060-0008	NWR06002	ODONATA	Corduliidae / Libellulidae	3
WEM060-0008	NWR06002	ODONATA	Erythemis simplicicollis	4
WEM060-0008	NWR06002	ODONATA	Gomphidae	2
WEM060-0008	NWR06002	ODONATA	Libellula sp.	5
WEM060-0008	NWR06002	HEMIPTERA	Belostoma sp. Larvae	1
WEM060-0008	NWR06002	MEGALOPTERA	Sialis sp.	1
WEM060-0008	NWR06002	COLEOPTERA	Berosus peregrinus	1
WEM060-0008	NWR06002	COLEOPTERA	Berosus sp. larvae	3
WEM060-0008	NWR06002	COLEOPTERA	Heterosternuta pulcher	1
WEM060-0008	NWR06002	COLEOPTERA	Peltodytes duodecimpunctatus	38
WEM060-0008	NWR06002	COLEOPTERA	Peltodytes edentulus	1
WEM060-0008	NWR06002	COLEOPTERA	Tropisternus natator	2
WEM060-0008	NWR06002	DIPTERA	Ablabesmyia sp.	2
WEM060-0008	NWR06002	DIPTERA	Chironomini	1
WEM060-0008	NWR06002	DIPTERA	Clinotanypus sp.	4
WEM060-0008	NWR06002	DIPTERA	Larsia sp.	7
WEM060-0008	NWR06002	DIPTERA	Natarsia sp.	2
WEM060-0008	NWR06002	DIPTERA	Pseudochironomus sp.	1
WEM060-0008	NWR06002	DIPTERA	Stictochironomus sp.	48
WEM060-0008	NWR06002	DIPTERA	Tabanidae	1
WEM060-0008	NWR06002	DIPTERA	Tanytarsus sp.	2
WEM060-0008	NWR06002	GASTROPODA	Lymnaeidae	1
WEM060-0008	NWR06002	GASTROPODA	Physa sp.	171
WEM060-0008	NWR06002	BIVALVIA	Pisidium sp.	2
WEM060-0008	NWR06002 L&R	HIRUDINEA	Erpobdella punctata	1
WEM060-0008	NWR06002 L&R	DECAPODA	Orconectes sloanii juveniles	14
WEM060-0008	NWR06002 L&R	DIPTERA	Stictochironomus sp.	5
WEM060-0008	NWR06002 L&R	GASTROPODA	Physa sp.	23
WEM060-0008	NWR06002 + L&R	TURBELLARIA	Dugesia tigrina	1
WEM060-0008	NWR06002 + L&R	OLIGOCHAETA	Aulodrilus pigueti	6
WEM060-0008	NWR06002 + L&R	HIRUDINEA	Erpobdella punctata	1
WEM060-0008	NWR06002 + L&R	OLIGOCHAETA	Tubificidae without hair chaetae	1
WEM060-0008	NWR06002 + L&R	DECAPODA	Orconectes sloanii juveniles	17
WEM060-0008	NWR06002 + L&R	EPHEMEROPTERA	Caenis sp.	8
WEM060-0008	NWR06002 + L&R	ODONATA	Coenagrionidae	1
WEM060-0008	NWR06002 + L&R	ODONATA	Corduliidae / Libellulidae	3
WEM060-0008	NWR06002 + L&R	ODONATA	Erythemis simplicicollis	4
WEM060-0008	NWR06002 + L&R	ODONATA	Gomphidae	2
WEM060-0008	NWR06002 + L&R	ODONATA	Libellula sp.	5
WEM060-0008	NWR06002 + L&R	HEMIPTERA	Belostoma sp. Larvae	1
WEM060-0008	NWR06002 + L&R	MEGALOPTERA	Sialis sp.	1
WEM060-0008	NWR06002 + L&R	COLEOPTERA	Berosus peregrinus	1
WEM060-0008	NWR06002 + L&R	COLEOPTERA	Berosus sp. larvae	3
WEM060-0008	NWR06002 + L&R	COLEOPTERA	Heterosternuta pulcher	1
WEM060-0008	NWR06002 + L&R	COLEOPTERA	Peltodytes duodecimpunctatus	38
WEM060-0008	NWR06002 + L&R	COLEOPTERA	Peltodytes edentulus	1
WEM060-0008	NWR06002 + L&R	COLEOPTERA	Tropisternus natator	2
WEM060-0008	NWR06002 + L&R	DIPTERA	Ablabesmyia sp.	2
WEM060-0008	NWR06002 + L&R	DIPTERA	Chironomini	1
WEM060-0008	NWR06002 + L&R	DIPTERA	Clinotanypus sp.	4
WEM060-0008	NWR06002 + L&R	DIPTERA	Larsia sp.	7
WEM060-0008	NWR06002 + L&R	DIPTERA	Natarsia sp.	2
WEM060-0008	NWR06002 + L&R	DIPTERA	Pseudochironomus sp.	1
WEM060-0008	NWR06002 + L&R	DIPTERA	Stictochironomus sp.	53
WEM060-0008	NWR06002 + L&R	DIPTERA	Tabanidae	1
WEM060-0008	NWR06002 + L&R	DIPTERA	Tanytarsus sp.	2
WEM060-0008	NWR06002 + L&R	GASTROPODA	Lymnaeidae	1
WEM060-0008	NWR06002 + L&R	GASTROPODA	Physa sp.	194
WEM060-0008	NWR06002 + L&R	BIVALVIA	Pisidium sp.	2
WEM060-0019	NWR06003	OLIGOCHAETA	Tubificidae without hair chaetae	1
WEM060-0019	NWR06003	AMPHIPODA	Hyalella azteca	21
WEM060-0019	NWR06003	DECAPODA	Orconectes sloanii juveniles	30
WEM060-0019	NWR06003	ACARI	Arrenurus sp.	1
WEM060-0019	NWR06003	EPHEMEROPTERA	Caenis sp.	1
WEM060-0019	NWR06003	EPHEMEROPTERA	Choroterpes basalis	1
WEM060-0019	NWR06003	EPHEMEROPTERA	Stenonema femoratum	6
WEM060-0019	NWR06003	ODONATA	Erythemis simplicicollis	1
WEM060-0019	NWR06003	ODONATA	Gomphus sp.	1
WEM060-0019	NWR06003	PLECOPTERA	Acroneuria sp.	3
WEM060-0019	NWR06003	HEMIPTERA	Belostoma sp. Larvae	1
WEM060-0019	NWR06003	HEMIPTERA	Gerridae larvae	1
WEM060-0019	NWR06003	MEGALOPTERA	Nigronia sp.	2
WEM060-0019	NWR06003	COLEOPTERA	Ectopria sp. larvae	1
WEM060-0019	NWR06003	COLEOPTERA	Psephenus herricki larvae	9
WEM060-0019	NWR06003	DIPTERA	Hexatoma sp.	1
WEM060-0019	NWR06003	DIPTERA	Larsia sp.	1
WEM060-0019	NWR06003	DIPTERA	Stictochironomus sp.	20
WEM060-0019	NWR06003	DIPTERA	Stratiomyidae	1
WEM060-0019	NWR06003	GASTROPODA	Physa sp.	12
WEM060-0020	NWR06004	TURBELLARIA	Dugesia tigrina	9
WEM060-0020	NWR06004	HIRUDINEA	Erpobdella punctata	1
WEM060-0020	NWR06004	DECAPODA	Orconectes sloanii juveniles	21
WEM060-0020	NWR06004	EPHEMEROPTERA	Baetis intercalaris	2
WEM060-0020	NWR06004	EPHEMEROPTERA	Caenis sp.	13
WEM060-0020	NWR06004	EPHEMEROPTERA	Stenacron sp.	12
WEM060-0020	NWR06004	EPHEMEROPTERA	Stenonema femoratum	21
WEM060-0020	NWR06004	ODONATA	Aeshna sp.	1
WEM060-0020	NWR06004	ODONATA	Boyeria sp.	2
WEM060-0020	NWR06004	ODONATA	Calopteryx sp.	1
WEM060-0020	NWR06004	ODONATA	Gomphidae	1
WEM060-0020	NWR06004	TRICHOPTERA	Cheumatopsyche sp.	3
WEM060-0020	NWR06004	TRICHOPTERA	Chimarra sp.	6
WEM060-0020	NWR06004	TRICHOPTERA	Helicopsyche borealis	5
WEM060-0020	NWR06004	TRICHOPTERA	Hydropsyche betteni	1
WEM060-0020	NWR06004	COLEOPTERA	Dubiraphia sp. larvae	2
WEM060-0020	NWR06004	COLEOPTERA	Helichus lithophilus	2
WEM060-0020	NWR06004	COLEOPTERA	Peltodytes duodecimpunctatus	8
WEM060-0020	NWR06004	COLEOPTERA	Psephenus herricki larvae	12
WEM060-0020	NWR06004	COLEOPTERA	Stenelmis sp. larvae and adults	23
WEM060-0020	NWR06004	DIPTERA	Chironomus sp.	5
WEM060-0020	NWR06004	DIPTERA	Cladotanytarsus sp.	1
WEM060-0020	NWR06004	DIPTERA	Cryptochironomus sp.	3
WEM060-0020	NWR06004	DIPTERA	Dicrotendipes sp.	2
WEM060-0020	NWR06004	DIPTERA	Microtendipes sp.	2
WEM060-0020	NWR06004	DIPTERA	Polypedilum sp.	3
WEM060-0020	NWR06004	DIPTERA	Stictochironomus sp.	11
WEM060-0020	NWR06004	DIPTERA	Tabanidae	1
WEM060-0020	NWR06004	DIPTERA	Thienemannimyia group	1
WEM060-0020	NWR06004	GASTROPODA	Elimia sp.	103
WEM060-0020	NWR06004	GASTROPODA	Helisoma sp.	2
WEM060-0020	NWR06004	BIVALVIA	Pisidium sp.	2
WEM060-0020	NWR06004	BIVALVIA	Sphaerium sp.	1
WEM060-0020	NWR06004 L&R	TURBELLARIA	Dugesia tigrina	1
WEM060-0020	NWR06004 L&R	DECAPODA	Orconectes sloanii juveniles	21
WEM060-0020	NWR06004 L&R	EPHEMEROPTERA	Caenis sp.	40
WEM060-0020	NWR06004 L&R	EPHEMEROPTERA	Stenacron sp.	2
WEM060-0020	NWR06004 L&R	HEMIPTERA	Trepobates sp.	1
WEM060-0020	NWR06004 L&R	TRICHOPTERA	Cheumatopsyche sp.	1
WEM060-0020	NWR06004 L&R	TRICHOPTERA	Helicopsyche borealis	1
WEM060-0020	NWR06004 L&R	COLEOPTERA	Berosus peregrinus	1
WEM060-0020	NWR06004 L&R	COLEOPTERA	Psephenus herricki larvae	6
WEM060-0020	NWR06004 L&R	COLEOPTERA	Stenelmis sp. larvae and adults	7
WEM060-0020	NWR06004 L&R	DIPTERA	Polypedilum sp.	3
WEM060-0020	NWR06004 L&R	DIPTERA	Stictochironomus sp.	2
WEM060-0020	NWR06004 L&R	GASTROPODA	Elimia sp.	17
WEM060-0020	NWR06004 L&R	BIVALVIA	Pisidium sp.	1
WEM060-0020	NWR06004 L&R	BIVALVIA	Sphaerium sp.	2
WEM060-0020	NWR06004 + L&R	TURBELLARIA	Dugesia tigrina	10
WEM060-0020	NWR06004 + L&R	HIRUDINEA	Erpobdella punctata	1
WEM060-0020	NWR06004 + L&R	DECAPODA	Orconectes sloanii juveniles	42
WEM060-0020	NWR06004 + L&R	EPHEMEROPTERA	Baetis intercalaris	2
WEM060-0020	NWR06004 + L&R	EPHEMEROPTERA	Caenis sp.	53
WEM060-0020	NWR06004 + L&R	EPHEMEROPTERA	Stenacron sp.	14
WEM060-0020	NWR06004 + L&R	EPHEMEROPTERA	Stenonema femoratum	21
WEM060-0020	NWR06004 + L&R	ODONATA	Aeshna sp.	1
WEM060-0020	NWR06004 + L&R	ODONATA	Boyeria sp.	2
WEM060-0020	NWR06004 + L&R	ODONATA	Calopteryx sp.	1
WEM060-0020	NWR06004 + L&R	ODONATA	Gomphidae	1
WEM060-0020	NWR06004 + L&R	HEMIPTERA	Trepobates sp.	1
WEM060-0020	NWR06004 + L&R	TRICHOPTERA	Cheumatopsyche sp.	4
WEM060-0020	NWR06004 + L&R	TRICHOPTERA	Chimarra sp.	6
WEM060-0020	NWR06004 + L&R	TRICHOPTERA	Helicopsyche borealis	6
WEM060-0020	NWR06004 + L&R	TRICHOPTERA	Hydropsyche betteni	1
WEM060-0020	NWR06004 + L&R	COLEOPTERA	Berosus peregrinus	1
WEM060-0020	NWR06004 + L&R	COLEOPTERA	Dubiraphia sp. larvae	2
WEM060-0020	NWR06004 + L&R	COLEOPTERA	Helichus lithophilus	2
WEM060-0020	NWR06004 + L&R	COLEOPTERA	Peltodytes duodecimpunctatus	8
WEM060-0020	NWR06004 + L&R	COLEOPTERA	Psephenus herricki larvae	18
WEM060-0020	NWR06004 + L&R	COLEOPTERA	Stenelmis sp. larvae and adults	30
WEM060-0020	NWR06004 + L&R	DIPTERA	Chironomus sp.	5
WEM060-0020	NWR06004 + L&R	DIPTERA	Cladotanytarsus sp.	1
WEM060-0020	NWR06004 + L&R	DIPTERA	Cryptochironomus sp.	3
WEM060-0020	NWR06004 + L&R	DIPTERA	Dicrotendipes sp.	2
WEM060-0020	NWR06004 + L&R	DIPTERA	Microtendipes sp.	2
WEM060-0020	NWR06004 + L&R	DIPTERA	Polypedilum sp.	6
WEM060-0020	NWR06004 + L&R	DIPTERA	Stictochironomus sp.	13
WEM060-0020	NWR06004 + L&R	DIPTERA	Tabanidae	1
WEM060-0020	NWR06004 + L&R	DIPTERA	Thienemannimyia group	1
WEM060-0020	NWR06004 + L&R	GASTROPODA	Elimia sp.	120
WEM060-0020	NWR06004 + L&R	GASTROPODA	Helisoma sp.	2
WEM060-0020	NWR06004 + L&R	BIVALVIA	Pisidium sp.	3
WEM060-0020	NWR06004 + L&R	BIVALVIA	Sphaerium sp.	3
WEM060-0014	NWR06008	ISOPODA	Lirceus sp.	1
WEM060-0014	NWR06008	DECAPODA	Orconectes sloanii juveniles	50
WEM060-0014	NWR06008	EPHEMEROPTERA	Caenis sp.	3
WEM060-0014	NWR06008	EPHEMEROPTERA	Stenacron sp.	18
WEM060-0014	NWR06008	EPHEMEROPTERA	Stenonema femoratum	52
WEM060-0014	NWR06008	TRICHOPTERA	Cheumatopsyche sp.	5
WEM060-0014	NWR06008	TRICHOPTERA	Chimarra sp.	1
WEM060-0014	NWR06008	MEGALOPTERA	Sialis sp.	1
WEM060-0014	NWR06008	COLEOPTERA	Psephenus herricki larvae	3
WEM060-0014	NWR06008	COLEOPTERA	Stenelmis sp. larvae and adults	7
WEM060-0014	NWR06008	DIPTERA	Microtendipes sp.	10
WEM060-0014	NWR06008	DIPTERA	Pseudolimnophila sp.	1
WEM060-0014	NWR06008	DIPTERA	Stictochironomus sp.	127
WEM060-0014	NWR06008	GASTROPODA	Helisoma sp.	2
WEM060-0014	NWR06008 L&R	DECAPODA	Orconectes sloanii juveniles	21
WEM060-0014	NWR06008 L&R	EPHEMEROPTERA	Caenis sp.	1
WEM060-0014	NWR06008 L&R	EPHEMEROPTERA	Stenonema femoratum	5
WEM060-0014	NWR06008 L&R	COLEOPTERA	Stenelmis sp. larvae and adults	1
WEM060-0014	NWR06008 L&R	DIPTERA	Dicrotendipes sp.	1
WEM060-0014	NWR06008 L&R	DIPTERA	Stictochironomus sp.	9
WEM060-0014	NWR06008 L&R	GASTROPODA	Helisoma sp.	2
WEM060-0014	NWR06008 + L&R	ISOPODA	Lirceus sp.	1
WEM060-0014	NWR06008 + L&R	DECAPODA	Orconectes sloanii juveniles	71
WEM060-0014	NWR06008 + L&R	EPHEMEROPTERA	Caenis sp.	4
WEM060-0014	NWR06008 + L&R	EPHEMEROPTERA	Stenacron sp.	18
WEM060-0014	NWR06008 + L&R	EPHEMEROPTERA	Stenonema femoratum	57
WEM060-0014	NWR06008 + L&R	TRICHOPTERA	Cheumatopsyche sp.	5
WEM060-0014	NWR06008 + L&R	TRICHOPTERA	Chimarra sp.	1
WEM060-0014	NWR06008 + L&R	MEGALOPTERA	Sialis sp.	1
WEM060-0014	NWR06008 + L&R	COLEOPTERA	Psephenus herricki larvae	3
WEM060-0014	NWR06008 + L&R	COLEOPTERA	Stenelmis sp. larvae and adults	8
WEM060-0014	NWR06008 + L&R	DIPTERA	Dicrotendipes sp.	1
WEM060-0014	NWR06008 + L&R	DIPTERA	Microtendipes sp.	10
WEM060-0014	NWR06008 + L&R	DIPTERA	Pseudolimnophila sp.	1
WEM060-0014	NWR06008 + L&R	DIPTERA	Stictochironomus sp.	136
WEM060-0014	NWR06008 + L&R	GASTROPODA	Helisoma sp.	4
WEM060-0021	NWR06010	DECAPODA	Orconectes sloanii juveniles	70
WEM060-0021	NWR06010	EPHEMEROPTERA	Caenis sp.	28
WEM060-0021	NWR06010	EPHEMEROPTERA	Stenacron sp.	43
WEM060-0021	NWR06010	EPHEMEROPTERA	Stenonema femoratum	59
WEM060-0021	NWR06010	ODONATA	Boyeria sp.	1
WEM060-0021	NWR06010	TRICHOPTERA	Cheumatopsyche sp.	1
WEM060-0021	NWR06010	MEGALOPTERA	Nigronia sp.	1
WEM060-0021	NWR06010	MEGALOPTERA	Sialis sp.	3
WEM060-0021	NWR06010	COLEOPTERA	Helichus basalis	2
WEM060-0021	NWR06010	COLEOPTERA	Psephenus herricki larvae	38
WEM060-0021	NWR06010	COLEOPTERA	Stenelmis sp. larvae and adults	3
WEM060-0021	NWR06010	COLEOPTERA	Tropisternus natator	1
WEM060-0021	NWR06010	DIPTERA	Dicrotendipes sp.	1
WEM060-0021	NWR06010	DIPTERA	Microtendipes sp.	2
WEM060-0021	NWR06010	DIPTERA	Stictochironomus sp.	18
WEM060-0021	NWR06010	GASTROPODA	Ferrissia sp.	1
WEM060-0021	NWR06010	GASTROPODA	Physa sp.	4
WEM060-0021	NWR06010	BIVALVIA	Sphaerium sp.	1
WEM060-0021	NWR06010 L&R	DECAPODA	Orconectes sloanii juveniles	31
WEM060-0021	NWR06010 L&R	EPHEMEROPTERA	Caenis sp.	5
WEM060-0021	NWR06010 L&R	EPHEMEROPTERA	Stenacron sp.	1
WEM060-0021	NWR06010 L&R	EPHEMEROPTERA	Stenonema femoratum	8
WEM060-0021	NWR06010 L&R	COLEOPTERA	Psephenus herricki larvae	2
WEM060-0021	NWR06010 L&R	COLEOPTERA	Stenelmis sp. larvae and adults	1
WEM060-0021	NWR06010 L&R	DIPTERA	Stictochironomus sp.	1
WEM060-0021	NWR06010 L&R	GASTROPODA	Helisoma sp.	1
WEM060-0021	NWR06010 L&R	GASTROPODA	Physa sp.	1
WEM060-0021	NWR06010 + L&R	DECAPODA	Orconectes sloanii juveniles	101
WEM060-0021	NWR06010 + L&R	EPHEMEROPTERA	Caenis sp.	33
WEM060-0021	NWR06010 + L&R	EPHEMEROPTERA	Stenacron sp.	44
WEM060-0021	NWR06010 + L&R	EPHEMEROPTERA	Stenonema femoratum	67
WEM060-0021	NWR06010 + L&R	ODONATA	Boyeria sp.	1
WEM060-0021	NWR06010 + L&R	TRICHOPTERA	Cheumatopsyche sp.	1
WEM060-0021	NWR06010 + L&R	MEGALOPTERA	Nigronia sp.	1
WEM060-0021	NWR06010 + L&R	MEGALOPTERA	Sialis sp.	3
WEM060-0021	NWR06010 + L&R	COLEOPTERA	Helichus basalis	2
WEM060-0021	NWR06010 + L&R	COLEOPTERA	Psephenus herricki larvae	40
WEM060-0021	NWR06010 + L&R	COLEOPTERA	Stenelmis sp. larvae and adults	4
WEM060-0021	NWR06010 + L&R	COLEOPTERA	Tropisternus natator	1
WEM060-0021	NWR06010 + L&R	DIPTERA	Dicrotendipes sp.	1
WEM060-0021	NWR06010 + L&R	DIPTERA	Microtendipes sp.	2
WEM060-0021	NWR06010 + L&R	DIPTERA	Stictochironomus sp.	19
WEM060-0021	NWR06010 + L&R	GASTROPODA	Ferrissia sp.	1
WEM060-0021	NWR06010 + L&R	GASTROPODA	Helisoma sp.	1
WEM060-0021	NWR06010 + L&R	GASTROPODA	Physa sp.	5
WEM060-0021	NWR06010 + L&R	BIVALVIA	Sphaerium sp.	1
WEM060-0017	NWR06011	DECAPODA	Orconectes sloanii juveniles	104
WEM060-0017	NWR06011	EPHEMEROPTERA	Caenis sp.	39
WEM060-0017	NWR06011	EPHEMEROPTERA	Stenacron sp.	34
WEM060-0017	NWR06011	EPHEMEROPTERA	Stenonema femoratum	78
WEM060-0017	NWR06011	ODONATA	Somatochlora sp.	1
WEM060-0017	NWR06011	MEGALOPTERA	Sialis sp.	3
WEM060-0017	NWR06011	COLEOPTERA	Helichus basalis	1
WEM060-0017	NWR06011	COLEOPTERA	Psephenus herricki larvae	19
WEM060-0017	NWR06011	COLEOPTERA	Stenelmis sp. larvae and adults	5
WEM060-0017	NWR06011	DIPTERA	Cladotanytarsus sp.	1
WEM060-0017	NWR06011	DIPTERA	Microtendipes sp.	2
WEM060-0017	NWR06011	DIPTERA	Stictochironomus sp.	19
WEM060-0017	NWR06011	GASTROPODA	Ferrissia sp.	2
WEM060-0017	NWR06011	BIVALVIA	Sphaerium sp.	3
WEM060-0017	NWR06011 L&R	DECAPODA	Orconectes sloanii juveniles	48
WEM060-0017	NWR06011 L&R	EPHEMEROPTERA	Caenis sp.	3
WEM060-0017	NWR06011 L&R	EPHEMEROPTERA	Stenacron sp.	1
WEM060-0017	NWR06011 L&R	EPHEMEROPTERA	Stenonema femoratum	6
WEM060-0017	NWR06011 L&R	COLEOPTERA	Psephenus herricki larvae	1
WEM060-0017	NWR06011 L&R	DIPTERA	Stictochironomus sp.	6
WEM060-0017	NWR06011 + L&R	DECAPODA	Orconectes sloanii juveniles	152
WEM060-0017	NWR06011 + L&R	EPHEMEROPTERA	Caenis sp.	42
WEM060-0017	NWR06011 + L&R	EPHEMEROPTERA	Stenacron sp.	35
WEM060-0017	NWR06011 + L&R	EPHEMEROPTERA	Stenonema femoratum	84
WEM060-0017	NWR06011 + L&R	ODONATA	Somatochlora sp.	1
WEM060-0017	NWR06011 + L&R	MEGALOPTERA	Sialis sp.	3
WEM060-0017	NWR06011 + L&R	COLEOPTERA	Helichus basalis	1
WEM060-0017	NWR06011 + L&R	COLEOPTERA	Psephenus herricki larvae	20
WEM060-0017	NWR06011 + L&R	COLEOPTERA	Stenelmis sp. larvae and adults	5
WEM060-0017	NWR06011 + L&R	DIPTERA	Cladotanytarsus sp.	1
WEM060-0017	NWR06011 + L&R	DIPTERA	Microtendipes sp.	2
WEM060-0017	NWR06011 + L&R	DIPTERA	Stictochironomus sp.	25
WEM060-0017	NWR06011 + L&R	GASTROPODA	Ferrissia sp.	2
WEM060-0017	NWR06011 + L&R	BIVALVIA	Sphaerium sp.	3
WEM060-0024	NWR06015	OLIGOCHAETA	Tubificidae without hair chaetae	8
WEM060-0024	NWR06015	DECAPODA	Orconectes sloanii juveniles	22
WEM060-0024	NWR06015	EPHEMEROPTERA	Caenis sp.	67
WEM060-0024	NWR06015	EPHEMEROPTERA	Centroptilum / Procloeon sp.	1
WEM060-0024	NWR06015	EPHEMEROPTERA	Isonychia sp.	1
WEM060-0024	NWR06015	EPHEMEROPTERA	Stenacron sp.	2
WEM060-0024	NWR06015	EPHEMEROPTERA	Stenonema femoratum	45
WEM060-0024	NWR06015	ODONATA	Gomphidae	1
WEM060-0024	NWR06015	HEMIPTERA	Trepobates sp.	1
WEM060-0024	NWR06015	HEMIPTERA	Trichocorixa calva	3
WEM060-0024	NWR06015	TRICHOPTERA	Cheumatopsyche sp.	1
WEM060-0024	NWR06015	TRICHOPTERA	Polycentropus sp.	3
WEM060-0024	NWR06015	MEGALOPTERA	Sialis sp.	5
WEM060-0024	NWR06015	COLEOPTERA	Peltodytes duodecimpunctatus	7
WEM060-0024	NWR06015	COLEOPTERA	Psephenus herricki larvae	3
WEM060-0024	NWR06015	DIPTERA	Chironomus sp.	8
WEM060-0024	NWR06015	DIPTERA	Cryptochironomus sp.	5
WEM060-0024	NWR06015	DIPTERA	Dicrotendipes sp.	1
WEM060-0024	NWR06015	DIPTERA	Microtendipes sp.	1
WEM060-0024	NWR06015	DIPTERA	Procladius sp.	2
WEM060-0024	NWR06015	DIPTERA	Stictochironomus sp.	87
WEM060-0024	NWR06015	DIPTERA	Thienemannimyia group	1
WEM060-0024	NWR06015	GASTROPODA	Elimia sp.	3
WEM060-0024	NWR06015	GASTROPODA	Ferrissia sp.	1
WEM060-0024	NWR06015	BIVALVIA	Sphaerium sp.	8
WEM060-0024	NWR06015 L&R	DECAPODA	Orconectes sloanii juveniles	27
WEM060-0024	NWR06015 L&R	EPHEMEROPTERA	Caenis sp.	15
WEM060-0024	NWR06015 L&R	EPHEMEROPTERA	Stenonema femoratum	3
WEM060-0024	NWR06015 L&R	DIPTERA	Stictochironomus sp.	1
WEM060-0024	NWR06015 L&R	BIVALVIA	Sphaerium sp.	4
WEM060-0024	NWR06015 + L&R	OLIGOCHAETA	Tubificidae without hair chaetae	8
WEM060-0024	NWR06015 + L&R	DECAPODA	Orconectes sloanii juveniles	49
WEM060-0024	NWR06015 + L&R	EPHEMEROPTERA	Caenis sp.	82
WEM060-0024	NWR06015 + L&R	EPHEMEROPTERA	Centroptilum / Procloeon sp.	1
WEM060-0024	NWR06015 + L&R	EPHEMEROPTERA	Isonychia sp.	1
WEM060-0024	NWR06015 + L&R	EPHEMEROPTERA	Stenacron sp.	2
WEM060-0024	NWR06015 + L&R	EPHEMEROPTERA	Stenonema femoratum	48
WEM060-0024	NWR06015 + L&R	ODONATA	Gomphidae	1
WEM060-0024	NWR06015 + L&R	HEMIPTERA	Trepobates sp.	1
WEM060-0024	NWR06015 + L&R	HEMIPTERA	Trichocorixa calva	3
WEM060-0024	NWR06015 + L&R	TRICHOPTERA	Cheumatopsyche sp.	1
WEM060-0024	NWR06015 + L&R	TRICHOPTERA	Polycentropus sp.	3
WEM060-0024	NWR06015 + L&R	MEGALOPTERA	Sialis sp.	5
WEM060-0024	NWR06015 + L&R	COLEOPTERA	Peltodytes duodecimpunctatus	7
WEM060-0024	NWR06015 + L&R	COLEOPTERA	Psephenus herricki larvae	3
WEM060-0024	NWR06015 + L&R	DIPTERA	Chironomus sp.	8
WEM060-0024	NWR06015 + L&R	DIPTERA	Cryptochironomus sp.	5
WEM060-0024	NWR06015 + L&R	DIPTERA	Dicrotendipes sp.	1
WEM060-0024	NWR06015 + L&R	DIPTERA	Microtendipes sp.	1
WEM060-0024	NWR06015 + L&R	DIPTERA	Procladius sp.	2
WEM060-0024	NWR06015 + L&R	DIPTERA	Stictochironomus sp.	88
WEM060-0024	NWR06015 + L&R	DIPTERA	Thienemannimyia group	1
WEM060-0024	NWR06015 + L&R	GASTROPODA	Elimia sp.	3
WEM060-0024	NWR06015 + L&R	GASTROPODA	Ferrissia sp.	1
WEM060-0024	NWR06015 + L&R	BIVALVIA	Sphaerium sp.	12
WEM020-0019	NWR06024	AMPHIPODA	Synurella dentata	5
WEM020-0019	NWR06024	DECAPODA	Cambarus nebrascensis	103
WEM020-0019	NWR06024	ODONATA	Aeshna sp.	3
WEM020-0019	NWR06024	ODONATA	Epiaeschna heros	1
WEM020-0019	NWR06024	ODONATA	Somatochlora sp.	1
WEM020-0019	NWR06024	HEMIPTERA	Sigara alternata	3
WEM020-0019	NWR06024	HEMIPTERA	Sigara modesta	1
WEM020-0019	NWR06024	MEGALOPTERA	Sialis sp.	2
WEM020-0019	NWR06024	COLEOPTERA	Cymbiodyta sp. adults	1
WEM020-0019	NWR06024	COLEOPTERA	Neoporus undulatus	6
WEM020-0019	NWR06024	DIPTERA	Chironomus sp.	1
WEM020-0019	NWR06024	DIPTERA	Pedicia sp.	1
WEM020-0019	NWR06024	DIPTERA	Psectrotanypus sp.	2
WEM020-0019	NWR06024	DIPTERA	Stictochironomus sp.	1
WEM020-0019	NWR06024	DIPTERA	Tabanidae	2
WEM020-0019	NWR06024	DIPTERA	Tipulidae	2
WEM020-0019	NWR06024	GASTROPODA	Helisoma sp.	7
WEM020-0019	NWR06024	GASTROPODA	Physa sp.	80
WEM020-0019	NWR06024	BIVALVIA	Pisidium sp.	42
WEM020-0018	NWR06025	OLIGOCHAETA	Nais communis	1
WEM020-0018	NWR06025	DECAPODA	Orconectes sloanii juveniles	90
WEM020-0018	NWR06025	EPHEMEROPTERA	Caenis sp.	34
WEM020-0018	NWR06025	EPHEMEROPTERA	Stenacron sp.	3
WEM020-0018	NWR06025	EPHEMEROPTERA	Stenonema femoratum	48
WEM020-0018	NWR06025	HEMIPTERA	Rheumatobates rileyi	1
WEM020-0018	NWR06025	TRICHOPTERA	Cheumatopsyche sp.	15
WEM020-0018	NWR06025	MEGALOPTERA	Nigronia sp.	5
WEM020-0018	NWR06025	COLEOPTERA	Helichus basalis	2
WEM020-0018	NWR06025	COLEOPTERA	Helichus lithophilus	1
WEM020-0018	NWR06025	COLEOPTERA	Psephenus herricki larvae	43
WEM020-0018	NWR06025	COLEOPTERA	Stenelmis sp. larvae and adults	13
WEM020-0018	NWR06025	DIPTERA	Polypedilum sp.	2
WEM020-0018	NWR06025	DIPTERA	Stictochironomus sp.	5
WEM020-0018	NWR06025	GASTROPODA	Elimia sp.	21
WEM020-0018	NWR06025	GASTROPODA	Ferrissia sp.	6
WEM020-0018	NWR06025	BIVALVIA	Sphaerium sp.	4
WEM020-0018	NWR06025 L&R	DECAPODA	Orconectes sloanii juveniles	64
WEM020-0018	NWR06025 L&R	EPHEMEROPTERA	Caenis sp.	5
WEM020-0018	NWR06025 L&R	EPHEMEROPTERA	Stenonema femoratum	2
WEM020-0018	NWR06025 L&R	TRICHOPTERA	Cheumatopsyche sp.	1
WEM020-0018	NWR06025 L&R	TRICHOPTERA	Hydropsyche betteni	1
WEM020-0018	NWR06025 L&R	MEGALOPTERA	Nigronia sp.	1
WEM020-0018	NWR06025 L&R	COLEOPTERA	Psephenus herricki larvae	2
WEM020-0018	NWR06025 L&R	COLEOPTERA	Stenelmis sp. larvae and adults	1
WEM020-0018	NWR06025 L&R	DIPTERA	Hexatoma sp.	2
WEM020-0018	NWR06025 L&R	GASTROPODA	Elimia sp.	3
WEM020-0018	NWR06025 L&R	BIVALVIA	Sphaerium sp.	2
WEM020-0018	NWR06025 + L&R	OLIGOCHAETA	Nais communis	1
WEM020-0018	NWR06025 + L&R	DECAPODA	Orconectes sloanii juveniles	154
WEM020-0018	NWR06025 + L&R	EPHEMEROPTERA	Caenis sp.	39
WEM020-0018	NWR06025 + L&R	EPHEMEROPTERA	Stenacron sp.	3
WEM020-0018	NWR06025 + L&R	EPHEMEROPTERA	Stenonema femoratum	50
WEM020-0018	NWR06025 + L&R	HEMIPTERA	Rheumatobates rileyi	1
WEM020-0018	NWR06025 + L&R	TRICHOPTERA	Cheumatopsyche sp.	16
WEM020-0018	NWR06025 + L&R	TRICHOPTERA	Hydropsyche betteni	1
WEM020-0018	NWR06025 + L&R	MEGALOPTERA	Nigronia sp.	6
WEM020-0018	NWR06025 + L&R	COLEOPTERA	Helichus basalis	2
WEM020-0018	NWR06025 + L&R	COLEOPTERA	Helichus lithophilus	1
WEM020-0018	NWR06025 + L&R	COLEOPTERA	Psephenus herricki larvae	45
WEM020-0018	NWR06025 + L&R	COLEOPTERA	Stenelmis sp. larvae and adults	14
WEM020-0018	NWR06025 + L&R	DIPTERA	Hexatoma sp.	2
WEM020-0018	NWR06025 + L&R	DIPTERA	Polypedilum sp.	2
WEM020-0018	NWR06025 + L&R	DIPTERA	Stictochironomus sp.	5
WEM020-0018	NWR06025 + L&R	GASTROPODA	Elimia sp.	24
WEM020-0018	NWR06025 + L&R	GASTROPODA	Ferrissia sp.	6
WEM020-0018	NWR06025 + L&R	BIVALVIA	Sphaerium sp.	6
WEM020-0020	NWR06029	HIRUDINEA	Erpobdella punctata	6
WEM020-0020	NWR06029	ISOPODA	Lirceus sp.	2
WEM020-0020	NWR06029	DECAPODA	Orconectes sloanii juveniles	71
WEM020-0020	NWR06029	EPHEMEROPTERA	Caenis sp.	11
WEM020-0020	NWR06029	EPHEMEROPTERA	Stenonema femoratum	1
WEM020-0020	NWR06029	ODONATA	Basiaeschna janata	2
WEM020-0020	NWR06029	HEMIPTERA	Belostoma flumineum	3
WEM020-0020	NWR06029	HEMIPTERA	Corixidae larvae	4
WEM020-0020	NWR06029	HEMIPTERA	Rheumatobates rileyi	2
WEM020-0020	NWR06029	HEMIPTERA	Sigara modesta	6
WEM020-0020	NWR06029	HEMIPTERA	Trepobates sp.	1
WEM020-0020	NWR06029	HEMIPTERA	Trichocorixa calva	14
WEM020-0020	NWR06029	TRICHOPTERA	Cheumatopsyche sp.	1
WEM020-0020	NWR06029	COLEOPTERA	Laccophilus maculosus maculosus	1
WEM020-0020	NWR06029	COLEOPTERA	Laccophilus sp. larvae	2
WEM020-0020	NWR06029	COLEOPTERA	Peltodytes duodecimpunctatus	8
WEM020-0020	NWR06029	DIPTERA	Anopheles sp.	1
WEM020-0020	NWR06029	DIPTERA	Glyptotendipes sp.	1
WEM020-0020	NWR06029	DIPTERA	Stictochironomus sp.	2
WEM020-0020	NWR06029	GASTROPODA	Elimia sp.	28
WEM020-0020	NWR06029	GASTROPODA	Ferrissia sp.	1
WEM020-0020	NWR06029	GASTROPODA	Helisoma sp.	3
WEM020-0020	NWR06029	GASTROPODA	Physa sp.	8
WEM020-0020	NWR06029	BIVALVIA	Pisidium sp.	1
WEM020-0020	NWR06029	BIVALVIA	Sphaerium sp.	28
WEM020-0020	NWR06029 L&R	HIRUDINEA	Erpobdella punctata	1
WEM020-0020	NWR06029 L&R	DECAPODA	Orconectes sloanii juveniles	33
WEM020-0020	NWR06029 L&R	EPHEMEROPTERA	Caenis sp.	1
WEM020-0020	NWR06029 L&R	GASTROPODA	Elimia sp.	2
WEM020-0020	NWR06029 L&R	BIVALVIA	Sphaerium sp.	1
WEM020-0020	NWR06029 + L&R	HIRUDINEA	Erpobdella punctata	7
WEM020-0020	NWR06029 + L&R	ISOPODA	Lirceus sp.	2
WEM020-0020	NWR06029 + L&R	DECAPODA	Orconectes sloanii juveniles	104
WEM020-0020	NWR06029 + L&R	EPHEMEROPTERA	Caenis sp.	12
WEM020-0020	NWR06029 + L&R	EPHEMEROPTERA	Stenonema femoratum	1
WEM020-0020	NWR06029 + L&R	ODONATA	Basiaeschna janata	2
WEM020-0020	NWR06029 + L&R	HEMIPTERA	Belostoma flumineum	3
WEM020-0020	NWR06029 + L&R	HEMIPTERA	Corixidae larvae	4
WEM020-0020	NWR06029 + L&R	HEMIPTERA	Rheumatobates rileyi	2
WEM020-0020	NWR06029 + L&R	HEMIPTERA	Sigara modesta	6
WEM020-0020	NWR06029 + L&R	HEMIPTERA	Trepobates sp.	1
WEM020-0020	NWR06029 + L&R	HEMIPTERA	Trichocorixa calva	14
WEM020-0020	NWR06029 + L&R	TRICHOPTERA	Cheumatopsyche sp.	1
WEM020-0020	NWR06029 + L&R	COLEOPTERA	Laccophilus maculosus maculosus	1
WEM020-0020	NWR06029 + L&R	COLEOPTERA	Laccophilus sp. larvae	2
WEM020-0020	NWR06029 + L&R	COLEOPTERA	Peltodytes duodecimpunctatus	8
WEM020-0020	NWR06029 + L&R	DIPTERA	Anopheles sp.	1
WEM020-0020	NWR06029 + L&R	DIPTERA	Glyptotendipes sp.	1
WEM020-0020	NWR06029 + L&R	DIPTERA	Stictochironomus sp.	2
WEM020-0020	NWR06029 + L&R	GASTROPODA	Elimia sp.	30
WEM020-0020	NWR06029 + L&R	GASTROPODA	Ferrissia sp.	1
WEM020-0020	NWR06029 + L&R	GASTROPODA	Helisoma sp.	3
WEM020-0020	NWR06029 + L&R	GASTROPODA	Physa sp.	8
WEM020-0020	NWR06029 + L&R	BIVALVIA	Pisidium sp.	1
WEM020-0020	NWR06029 + L&R	BIVALVIA	Sphaerium sp.	29
WEM020-0029	NWR06035	HIRUDINEA	Erpobdella punctata	9
WEM020-0029	NWR06035	ISOPODA	Lirceus sp.	3
WEM020-0029	NWR06035	AMPHIPODA	Synurella dentata	6
WEM020-0029	NWR06035	DECAPODA	Orconectes sloanii juveniles	27
WEM020-0029	NWR06035	EPHEMEROPTERA	Caenis sp.	20
WEM020-0029	NWR06035	EPHEMEROPTERA	Stenonema femoratum	58
WEM020-0029	NWR06035	HEMIPTERA	Corixidae larvae	6
WEM020-0029	NWR06035	HEMIPTERA	Gerridae larvae	3
WEM020-0029	NWR06035	HEMIPTERA	Rheumatobates rileyi	2
WEM020-0029	NWR06035	HEMIPTERA	Sigara modesta	9
WEM020-0029	NWR06035	HEMIPTERA	Trichocorixa calva	5
WEM020-0029	NWR06035	TRICHOPTERA	Cheumatopsyche sp.	51
WEM020-0029	NWR06035	TRICHOPTERA	Chimarra sp.	1
WEM020-0029	NWR06035	TRICHOPTERA	Hydropsyche betteni	5
WEM020-0029	NWR06035	COLEOPTERA	Peltodytes duodecimpunctatus	62
WEM020-0029	NWR06035	COLEOPTERA	Stenelmis sp. larvae and adults	3
WEM020-0029	NWR06035	DIPTERA	Paratanytarsus sp.	1
WEM020-0029	NWR06035	DIPTERA	Stictochironomus sp.	3
WEM020-0029	NWR06035	DIPTERA	Tabanidae	1
WEM020-0029	NWR06035	GASTROPODA	Helisoma sp.	2
WEM020-0029	NWR06035	GASTROPODA	Physa sp.	14
WEM020-0029	NWR06035	GASTROPODA	Pseudosuccinea columella	1
WEM020-0029	NWR06035 L&R	HIRUDINEA	Erpobdella punctata	1
WEM020-0029	NWR06035 L&R	DECAPODA	Orconectes sloanii juveniles	2
WEM020-0029	NWR06035 L&R	EPHEMEROPTERA	Stenonema femoratum	3
WEM020-0029	NWR06035 L&R	ODONATA	Corduliidae / Libellulidae	1
WEM020-0029	NWR06035 + L&R	HIRUDINEA	Erpobdella punctata	10
WEM020-0029	NWR06035 + L&R	ISOPODA	Lirceus sp.	3
WEM020-0029	NWR06035 + L&R	AMPHIPODA	Synurella dentata	6
WEM020-0029	NWR06035 + L&R	DECAPODA	Orconectes sloanii juveniles	29
WEM020-0029	NWR06035 + L&R	EPHEMEROPTERA	Caenis sp.	20
WEM020-0029	NWR06035 + L&R	EPHEMEROPTERA	Stenonema femoratum	61
WEM020-0029	NWR06035 + L&R	HEMIPTERA	Corixidae larvae	6
WEM020-0029	NWR06035 + L&R	HEMIPTERA	Gerridae larvae	3
WEM020-0029	NWR06035 + L&R	HEMIPTERA	Rheumatobates rileyi	2
WEM020-0029	NWR06035 + L&R	HEMIPTERA	Sigara modesta	9
WEM020-0029	NWR06035 + L&R	HEMIPTERA	Trichocorixa calva	5
WEM020-0029	NWR06035 + L&R	ODONATA	Corduliidae / Libellulidae	1
WEM020-0029	NWR06035 + L&R	TRICHOPTERA	Cheumatopsyche sp.	51
WEM020-0029	NWR06035 + L&R	TRICHOPTERA	Chimarra sp.	1
WEM020-0029	NWR06035 + L&R	TRICHOPTERA	Hydropsyche betteni	5
WEM020-0029	NWR06035 + L&R	COLEOPTERA	Peltodytes duodecimpunctatus	62
WEM020-0029	NWR06035 + L&R	COLEOPTERA	Stenelmis sp. larvae and adults	3
WEM020-0029	NWR06035 + L&R	DIPTERA	Paratanytarsus sp.	1
WEM020-0029	NWR06035 + L&R	DIPTERA	Stictochironomus sp.	3
WEM020-0029	NWR06035 + L&R	DIPTERA	Tabanidae	1
WEM020-0029	NWR06035 + L&R	GASTROPODA	Helisoma sp.	2
WEM020-0029	NWR06035 + L&R	GASTROPODA	Physa sp.	14
WEM020-0029	NWR06035 + L&R	GASTROPODA	Pseudosuccinea columella	1
WEM020-0028	NWR06037	AMPHIPODA	Synurella dentata	1
WEM020-0028	NWR06037	DECAPODA	Orconectes sloanii juveniles	2
WEM020-0028	NWR06037	EPHEMEROPTERA	Caenis sp.	2
WEM020-0028	NWR06037	HEMIPTERA	Corixidae larvae	1
WEM020-0028	NWR06037	TRICHOPTERA	Cheumatopsyche sp.	1
WEM020-0028	NWR06037	BIVALVIA	Sphaerium sp.	10
WEM020-0026	NWR06038	HIRUDINEA	Erpobdella punctata	2
WEM020-0026	NWR06038	DECAPODA	Orconectes sloanii juveniles	2
WEM020-0026	NWR06038	EPHEMEROPTERA	Caenis sp.	134
WEM020-0026	NWR06038	EPHEMEROPTERA	Choroterpes basalis	1
WEM020-0026	NWR06038	EPHEMEROPTERA	Stenacron sp.	2
WEM020-0026	NWR06038	EPHEMEROPTERA	Stenonema femoratum	83
WEM020-0026	NWR06038	ODONATA	Basiaeschna janata	1
WEM020-0026	NWR06038	ODONATA	Coenagrionidae	4
WEM020-0026	NWR06038	ODONATA	Gomphidae	1
WEM020-0026	NWR06038	TRICHOPTERA	Cheumatopsyche sp.	2
WEM020-0026	NWR06038	MEGALOPTERA	Sialis sp.	1
WEM020-0026	NWR06038	COLEOPTERA	Psephenus herricki larvae	4
WEM020-0026	NWR06038	COLEOPTERA	Stenelmis sp. larvae and adults	2
WEM020-0026	NWR06038	DIPTERA	Natarsia sp.	1
WEM020-0026	NWR06038	DIPTERA	Polypedilum sp.	1
WEM020-0026	NWR06038	DIPTERA	Pseudochironomus sp.	1
WEM020-0026	NWR06038	DIPTERA	Stictochironomus sp.	7
WEM020-0026	NWR06038	GASTROPODA	Elimia sp.	8
WEM020-0026	NWR06038	GASTROPODA	Ferrissia sp.	1
WEM020-0026	NWR06038	GASTROPODA	Helisoma sp.	5
WEM020-0026	NWR06038	BIVALVIA	Pisidium sp.	1
WEM020-0026	NWR06038	BIVALVIA	Sphaerium sp.	48
WEM020-0026	NWR06038 L&R	HIRUDINEA	Erpobdella punctata	6
WEM020-0026	NWR06038 L&R	DECAPODA	Orconectes sloanii juveniles	8
WEM020-0026	NWR06038 L&R	EPHEMEROPTERA	Caenis sp.	14
WEM020-0026	NWR06038 L&R	EPHEMEROPTERA	Stenonema femoratum	8
WEM020-0026	NWR06038 L&R	ODONATA	Basiaeschna janata	2
WEM020-0026	NWR06038 L&R	ODONATA	Coenagrionidae	1
WEM020-0026	NWR06038 L&R	COLEOPTERA	Stenelmis sp. larvae and adults	1
WEM020-0026	NWR06038 L&R	DIPTERA	Stictochironomus sp.	2
WEM020-0026	NWR06038 L&R	GASTROPODA	Elimia sp.	2
WEM020-0026	NWR06038 L&R	GASTROPODA	Helisoma sp.	8
WEM020-0026	NWR06038 L&R	BIVALVIA	Sphaerium sp.	19
WEM020-0026	NWR06038 + L&R	HIRUDINEA	Erpobdella punctata	8
WEM020-0026	NWR06038 + L&R	DECAPODA	Orconectes sloanii juveniles	10
WEM020-0026	NWR06038 + L&R	EPHEMEROPTERA	Caenis sp.	148
WEM020-0026	NWR06038 + L&R	EPHEMEROPTERA	Choroterpes basalis	1
WEM020-0026	NWR06038 + L&R	EPHEMEROPTERA	Stenacron sp.	2
WEM020-0026	NWR06038 + L&R	EPHEMEROPTERA	Stenonema femoratum	91
WEM020-0026	NWR06038 + L&R	ODONATA	Basiaeschna janata	3
WEM020-0026	NWR06038 + L&R	ODONATA	Coenagrionidae	5
WEM020-0026	NWR06038 + L&R	ODONATA	Gomphidae	1
WEM020-0026	NWR06038 + L&R	TRICHOPTERA	Cheumatopsyche sp.	2
WEM020-0026	NWR06038 + L&R	MEGALOPTERA	Sialis sp.	1
WEM020-0026	NWR06038 + L&R	COLEOPTERA	Psephenus herricki larvae	4
WEM020-0026	NWR06038 + L&R	COLEOPTERA	Stenelmis sp. larvae and adults	3
WEM020-0026	NWR06038 + L&R	DIPTERA	Natarsia sp.	1
WEM020-0026	NWR06038 + L&R	DIPTERA	Polypedilum sp.	1
WEM020-0026	NWR06038 + L&R	DIPTERA	Pseudochironomus sp.	1
WEM020-0026	NWR06038 + L&R	DIPTERA	Stictochironomus sp.	9
WEM020-0026	NWR06038 + L&R	GASTROPODA	Elimia sp.	10
WEM020-0026	NWR06038 + L&R	GASTROPODA	Ferrissia sp.	1
WEM020-0026	NWR06038 + L&R	GASTROPODA	Helisoma sp.	13
WEM020-0026	NWR06038 + L&R	BIVALVIA	Pisidium sp.	1
WEM020-0026	NWR06038 + L&R	BIVALVIA	Sphaerium sp.	67
WEM010-0022	NWR06040	DECAPODA	Orconectes sloanii juveniles	102
WEM010-0022	NWR06040	EPHEMEROPTERA	Caenis sp.	14
WEM010-0022	NWR06040	EPHEMEROPTERA	Choroterpes basalis	1
WEM010-0022	NWR06040	EPHEMEROPTERA	Stenonema femoratum	12
WEM010-0022	NWR06040	ODONATA	Basiaeschna janata	1
WEM010-0022	NWR06040	DIPTERA	Stictochironomus sp.	1
WEM010-0020	NWR06042	OLIGOCHAETA	Lumbriculidae	1
WEM010-0020	NWR06042	OLIGOCHAETA	Tubificidae without hair chaetae	3
WEM010-0020	NWR06042	HIRUDINEA	Erpobdella punctata	1
WEM010-0020	NWR06042	DECAPODA	Orconectes sloanii juveniles	2
WEM010-0020	NWR06042	EPHEMEROPTERA	Caenis sp.	1
WEM010-0020	NWR06042	EPHEMEROPTERA	Callibaetis sp.	1
WEM010-0020	NWR06042	EPHEMEROPTERA	Stenonema femoratum	1
WEM010-0020	NWR06042	ODONATA	Coenagrionidae	3
WEM010-0020	NWR06042	ODONATA	Corduliidae / Libellulidae	1
WEM010-0020	NWR06042	COLEOPTERA	Peltodytes duodecimpunctatus	5
WEM010-0020	NWR06042	COLEOPTERA	Peltodytes muticus	1
WEM010-0020	NWR06042	DIPTERA	Stictochironomus sp.	12
WEM010-0020	NWR06042	GASTROPODA	Helisoma sp.	36
WEM010-0020	NWR06042	GASTROPODA	Physa sp.	14
WEM010-0020	NWR06042	BIVALVIA	Pisidium sp.	1
WEM010-0020	NWR06042	BIVALVIA	Sphaeriidae	1
WEM010-0021	NWR06043	OLIGOCHAETA	Lumbriculidae	5
WEM010-0021	NWR06043	HIRUDINEA	Helobdella triserialis	3
WEM010-0021	NWR06043	AMPHIPODA	Hyalella azteca	12
WEM010-0021	NWR06043	DECAPODA	Orconectes sloanii juveniles	5
WEM010-0021	NWR06043	EPHEMEROPTERA	Caenis sp.	13
WEM010-0021	NWR06043	EPHEMEROPTERA	Callibaetis sp.	1
WEM010-0021	NWR06043	EPHEMEROPTERA	Stenacron sp.	1
WEM010-0021	NWR06043	EPHEMEROPTERA	Stenonema femoratum	18
WEM010-0021	NWR06043	ODONATA	Basiaeschna janata	1
WEM010-0021	NWR06043	ODONATA	Coenagrionidae	3
WEM010-0021	NWR06043	ODONATA	Epitheca (Tetragoneuria)	1
WEM010-0021	NWR06043	COLEOPTERA	Berosus peregrinus	1
WEM010-0021	NWR06043	COLEOPTERA	Peltodytes dunavani	2
WEM010-0021	NWR06043	COLEOPTERA	Peltodytes duodecimpunctatus	38
WEM010-0021	NWR06043	COLEOPTERA	Peltodytes edentulus	3
WEM010-0021	NWR06043	COLEOPTERA	Peltodytes muticus	2
WEM010-0021	NWR06043	COLEOPTERA	Peltodytes sexmaculatus	2
WEM010-0021	NWR06043	DIPTERA	Endochironomus sp.	1
WEM010-0021	NWR06043	DIPTERA	Polypedilum sp.	2
WEM010-0021	NWR06043	DIPTERA	Stictochironomus sp.	8
WEM010-0021	NWR06043	GASTROPODA	Ferrissia sp.	1
WEM010-0021	NWR06043	GASTROPODA	Helisoma sp.	65
WEM010-0021	NWR06043	GASTROPODA	Physa sp.	23
WEM010-0021	NWR06043	BIVALVIA	Pisidium sp.	3
WEM010-0021	NWR06043	BIVALVIA	Sphaerium sp.	9
WEM060-0040	NWR06048	HIRUDINEA	Placobdella ornata	1
WEM060-0040	NWR06048	DECAPODA	Orconectes sloanii juveniles	19
WEM060-0040	NWR06048	EPHEMEROPTERA	Caenis sp.	1
WEM060-0040	NWR06048	ODONATA	Boyeria sp.	1
WEM060-0040	NWR06048	HEMIPTERA	Aquarius remigis	3
WEM060-0040	NWR06048	HEMIPTERA	Gerridae larvae	2
WEM060-0040	NWR06048	HEMIPTERA	Microvelia sp.	1
WEM060-0040	NWR06048	TRICHOPTERA	Hydropsyche betteni	3
WEM060-0040	NWR06048	COLEOPTERA	Ectopria sp. larvae	1
WEM060-0040	NWR06048	COLEOPTERA	Helichus fastigiatus	1
WEM060-0040	NWR06048	COLEOPTERA	Psephenus herricki larvae	1
WEM060-0040	NWR06048	DIPTERA	Stictochironomus sp.	3
WEM060-0040	NWR06048	DIPTERA	Tanytarsus sp.	1
WEM060-0040	NWR06048	DIPTERA	Tipula sp.	1
WEM060-0040	NWR06048	GASTROPODA	Lymnaeidae	1
WEM020-0031	NWR06049	DECAPODA	Orconectes sloanii juveniles	55
WEM020-0031	NWR06049	EPHEMEROPTERA	Caenis sp.	10
WEM020-0031	NWR06049	EPHEMEROPTERA	Ephemera sp.	7
WEM020-0031	NWR06049	EPHEMEROPTERA	Stenonema femoratum	13
WEM020-0031	NWR06049	PLECOPTERA	Acroneuria sp.	1
WEM020-0031	NWR06049	HEMIPTERA	Rheumatobates rileyi	1
WEM020-0031	NWR06049	HEMIPTERA	Trepobates sp.	2
WEM020-0031	NWR06049	MEGALOPTERA	Nigronia sp.	1
WEM020-0031	NWR06049	MEGALOPTERA	Sialis sp.	7
WEM020-0031	NWR06049	COLEOPTERA	Psephenus herricki larvae	2
WEM020-0031	NWR06049	DIPTERA	Microtendipes sp.	1
WEM020-0031	NWR06049	DIPTERA	Stictochironomus sp.	79
WEM020-0031	NWR06049	GASTROPODA	Elimia sp.	2
WEM020-0031	NWR06049	GASTROPODA	Physa sp.	1
WEM020-0036	NWR06050	DECAPODA	Orconectes sloanii juveniles	21
WEM020-0036	NWR06050	EPHEMEROPTERA	Baetis intercalaris	10
WEM020-0036	NWR06050	EPHEMEROPTERA	Ephemera sp.	1
WEM020-0036	NWR06050	EPHEMEROPTERA	Isonychia sp.	11
WEM020-0036	NWR06050	EPHEMEROPTERA	Leucrocuta sp.	5
WEM020-0036	NWR06050	EPHEMEROPTERA	Maccaffertium pulchellum	6
WEM020-0036	NWR06050	EPHEMEROPTERA	Stenacron sp.	4
WEM020-0036	NWR06050	EPHEMEROPTERA	Stenonema femoratum	6
WEM020-0036	NWR06050	ODONATA	Argia sp.	2
WEM020-0036	NWR06050	TRICHOPTERA	Cheumatopsyche sp.	6
WEM020-0036	NWR06050	TRICHOPTERA	Chimarra sp.	1
WEM020-0036	NWR06050	MEGALOPTERA	Corydalus cornutus	7
WEM020-0036	NWR06050	MEGALOPTERA	Nigronia sp.	3
WEM020-0036	NWR06050	MEGALOPTERA	Sialis sp.	1
WEM020-0036	NWR06050	COLEOPTERA	Helichus lithophilus	1
WEM020-0036	NWR06050	COLEOPTERA	Psephenus herricki larvae	46
WEM020-0036	NWR06050	COLEOPTERA	Stenelmis sp. larvae and adults	7
WEM020-0036	NWR06050	DIPTERA	Hexatoma sp.	3
WEM020-0036	NWR06050	GASTROPODA	Ancylidae	1
WEM020-0036	NWR06050	GASTROPODA	Elimia sp.	8
WEM020-0036	NWR06050	BIVALVIA	Corbicula sp.	3
WEM020-0036	NWR06050	BIVALVIA	Sphaerium sp.	5
WEM010-0033	NWR06052	DECAPODA	Orconectes sloanii juveniles	5
WEM010-0033	NWR06052	EPHEMEROPTERA	Caenis sp.	3
WEM010-0033	NWR06052	EPHEMEROPTERA	Choroterpes basalis	3
WEM010-0033	NWR06052	EPHEMEROPTERA	Ephemera sp.	4
WEM010-0033	NWR06052	EPHEMEROPTERA	Leucrocuta sp.	6
WEM010-0033	NWR06052	EPHEMEROPTERA	Stenacron sp.	11
WEM010-0033	NWR06052	EPHEMEROPTERA	Stenonema femoratum	49
WEM010-0033	NWR06052	ODONATA	Hagenius brevistylus	1
WEM010-0033	NWR06052	TRICHOPTERA	Polycentropus sp.	1
WEM010-0033	NWR06052	MEGALOPTERA	Nigronia sp.	1
WEM010-0033	NWR06052	COLEOPTERA	Helichus lithophilus	1
WEM010-0033	NWR06052	COLEOPTERA	Psephenus herricki larvae	28
WEM010-0033	NWR06052	COLEOPTERA	Stenelmis sp. larvae and adults	1
WEM010-0033	NWR06052	DIPTERA	Ablabesmyia sp.	1
WEM010-0033	NWR06052	DIPTERA	Hexatoma sp.	2
WEM010-0033	NWR06052	DIPTERA	Microtendipes sp.	1
WEM010-0033	NWR06052	DIPTERA	Stictochironomus sp.	2
WEM010-0033	NWR06052	DIPTERA	Thienemannimyia group	1
WEM010-0049	NWR06051	DECAPODA	Orconectes sloanii juveniles	30
WEM010-0049	NWR06051	EPHEMEROPTERA	Caenis sp.	1
WEM010-0049	NWR06051	EPHEMEROPTERA	Choroterpes basalis	9
WEM010-0049	NWR06051	EPHEMEROPTERA	Ephemera sp.	3
WEM010-0049	NWR06051	EPHEMEROPTERA	Leucrocuta sp.	3
WEM010-0049	NWR06051	EPHEMEROPTERA	Maccaffertium pulchellum	2
WEM010-0049	NWR06051	EPHEMEROPTERA	Stenacron sp.	22
WEM010-0049	NWR06051	EPHEMEROPTERA	Stenonema femoratum	28
WEM010-0049	NWR06051	PLECOPTERA	Acroneuria sp.	5
WEM010-0049	NWR06051	MEGALOPTERA	Corydalus cornutus	2
WEM010-0049	NWR06051	MEGALOPTERA	Nigronia sp.	7
WEM010-0049	NWR06051	MEGALOPTERA	Sialis sp.	11
WEM010-0049	NWR06051	COLEOPTERA	Psephenus herricki larvae	31
WEM010-0049	NWR06051	COLEOPTERA	Stenelmis sp. larvae and adults	1
WEM010-0049	NWR06051	DIPTERA	Hexatoma sp.	2
WEM010-0049	NWR06051	DIPTERA	Natarsia sp.	1
WEM010-0049	NWR06051	DIPTERA	Stictochironomus sp.	1
WEM010-0049	NWR06051	GASTROPODA	Elimia sp.	3
WEM010-0044	NWR06053	HIRUDINEA	Placobdella ornata	1
WEM010-0044	NWR06053	DECAPODA	Orconectes sloanii juveniles	10
WEM010-0044	NWR06053	EPHEMEROPTERA	Caenis sp.	1
WEM010-0044	NWR06053	EPHEMEROPTERA	Ephemera sp.	2
WEM010-0044	NWR06053	EPHEMEROPTERA	Stenacron sp.	1
WEM010-0044	NWR06053	EPHEMEROPTERA	Stenonema femoratum	1
WEM010-0044	NWR06053	ODONATA	Basiaeschna janata	1
WEM010-0044	NWR06053	ODONATA	Gomphus sp.	1
WEM010-0044	NWR06053	ODONATA	Hagenius brevistylus	2
WEM010-0044	NWR06053	PLECOPTERA	Acroneuria sp.	4
WEM010-0044	NWR06053	TRICHOPTERA	Chimarra sp.	1
WEM010-0044	NWR06053	TRICHOPTERA	Helicopsyche borealis	2
WEM010-0044	NWR06053	MEGALOPTERA	Nigronia sp.	1
WEM010-0044	NWR06053	COLEOPTERA	Psephenus herricki larvae	12
WEM010-0044	NWR06053	DIPTERA	Microtendipes sp.	2
WEM010-0044	NWR06053	GASTROPODA	Elimia sp.	20
WEM010-0044	NWR06053	GASTROPODA	Physa sp.	1
WEM010-0044	NWR06053	BIVALVIA	Sphaerium sp.	19
WEM010-0018	NWR06054	HIRUDINEA	Erpobdella punctata	1
WEM010-0018	NWR06054	DECAPODA	Orconectes sloanii juveniles	1
WEM010-0018	NWR06054	ODONATA	Basiaeschna janata	18
WEM010-0018	NWR06054	ODONATA	Coenagrionidae	2
WEM010-0018	NWR06054	ODONATA	Didymops transversa	1
WEM010-0018	NWR06054	ODONATA	Gomphus sp.	1
WEM010-0018	NWR06054	ODONATA	Hagenius brevistylus	1
WEM010-0018	NWR06054	HEMIPTERA	Belostoma flumineum	1
WEM010-0018	NWR06054	TRICHOPTERA	Helicopsyche borealis	3
WEM010-0018	NWR06054	COLEOPTERA	Peltodytes duodecimpunctatus	2
WEM010-0018	NWR06054	COLEOPTERA	Psephenus herricki larvae	2
WEM010-0018	NWR06054	DIPTERA	Cladotanytarsus sp.	1
WEM010-0018	NWR06054	DIPTERA	Dicrotendipes sp.	5
WEM010-0018	NWR06054	DIPTERA	Microtendipes sp.	1
WEM010-0018	NWR06054	DIPTERA	Polypedilum sp.	1
WEM010-0018	NWR06054	DIPTERA	Stictochironomus sp.	2
WEM010-0018	NWR06054	DIPTERA	Tanytarsus sp.	2
WEM010-0018	NWR06054	GASTROPODA	Elimia sp.	221
WEM010-0018	NWR06054	GASTROPODA	Helisoma sp.	41
WEM010-0018	NWR06054	GASTROPODA	Physa sp.	16
WEM010-0018	NWR06054	GASTROPODA	Planorbidae	3
WEM010-0018	NWR06054	BIVALVIA	Sphaerium sp.	3

## Sheet: MacroMetrics
	NWR06001	NWR06002	NWR06003	NWR06004	NWR06008	NWR06010	NWR06011	NWR06015	NWR06024	NWR06025	NWR06029	NWR06035	NWR06037	NWR06038	NWR06040	NWR06042	NWR06043	NWR06048	NWR06049	NWR06050	NWR06051	NWR06052	NWR06053	NWR06054	FWSBO06001	FWSBO06004	FWSBO06005	FWSBO06008	FWSBO06011	FWSBO06013	FWSBO06014	FWSBO06017	FWSBO06022	FWSBO06023	FWSBO06024	FWSBO06025	FWSBO06027	FWSBO06028	FWSBO06030	FWSBO06032	FWSBO06037	FWSBO06038	FWSBO06039	FWSBO06041
Total taxa richness	34	31	20	35	15	19	14	25	19	19	25	23	6	22	6	16	25	15	14	22	18	18	18	22	22	20	10	21	16	25	12	15	23	21	6	10	13	15	10	7	27	17	22	6
Number of organisms identified	251	325	115	285	282	278	311	287	264	297	208	293	17	312	131	84	223	40	182	158	162	121	82	329	295	265	245	135	141	126	87	143	111	230	11	38	57	128	27	58	208	59	79	34
EPT taxa richness	7	1	4	8	5	4	3	7	0	5	3	5	2	5	3	3	4	2	4	9	8	7	7	1	6	3	2	8	3	7	3	2	2	6	1	0	2	4	2	0	10	7	8	0
EPT abundance	35	8	11	63	79	131	151	120	0	101	13	135	3	222	27	3	33	4	31	50	73	77	12	3	79	47	11	79	12	32	10	20	4	33	1	0	2	25	7	0	112	18	13	0
Shannon Diversity (Base 2)	3.09415	2.63741	3.19595	3.67924	2.399	2.92147	2.64491	3.11231	2.41855	3.07635	3.35558	3.41011	2.13339	2.43501	1.10281	2.75471	3.47862	2.89755	2.32867	3.6651	3.31757	2.8163	3.19428	1.93119	2.77749	3.00006	1.05355	3.34809	2.39415	3.94993	2.38973	3.35202	3.07757	2.8547	2.22219	2.80004	2.24264	2.188	2.51306	1.54446	3.27643	3.45348	3.47756	1.80928
Evenness	0.608191	0.532359	0.739472	0.717301	0.614043	0.68774	0.694685	0.6702	0.569349	0.7242	0.722586	0.753854	0.825307	0.546035	0.426626	0.688677	0.749079	0.74165	0.611623	0.821876	0.795595	0.675385	0.766029	0.433057	0.622835	0.694148	0.317149	0.76226	0.598537	0.850572	0.666598	0.857976	0.680343	0.649929	0.859661	0.842897	0.606047	0.560037	0.756507	0.550146	0.689067	0.844895	0.779821	0.699926

## Sheet: Crayfish
SiteCode	FieldNum	LASTMOD	DATECREATE	INVENTORY	DEACCESS	SPPCODE	CATNO	GENUS	SUBGENUS	SPECIES	SUBSPEC	TYPESTAT	QUESTION	DETERMINER	TOTAL	MALE1	MALE2	FEMALE	EGGS	JUVS	EGG #	PARTIAL	PREP	ONLOAN	TAXHIST	SIZE	REMARKS	COMMENTS
WEM060-0026	FWSBO06001	2007-03-05	2007-03-05					ORCONECTES	RHOADESIUS	SLOANII				TSIMON	64	12	9	43					70% ETHANOL				NATIONAL WILDLIFE REFUGE PROJECT	BIG OAKS
WEM060-0028	FWSBO06003	2007-03-05	2007-03-05					ORCONECTES	RHOADESIUS	SLOANII				TSIMON	1			1					70% ETHANOL				NATIONAL WILDLIFE REFUGE PROJECT	BIG OAKS
WEM060-0039	FWSBO06004	2007-03-05	2007-03-05					ORCONECTES	RHOADESIUS	SLOANII				TSIMON	37	2	9	26					70% ETHANOL				NATIONAL WILDLIFE REFUGE PROJECT	BIG OAKS
WEM060-0039	FWSBO06004E	2007-03-05	2007-03-05					CAMBARUS	TUBERICAMBARUS	POLYCHROMATUS				TSIMON	6		1	5					70% ETHANOL				NATIONAL WILDLIFE REFUGE PROJECT	BIG OAKS
WEM060-0039	FWSBO06004N	2007-03-05	2007-03-05					CAMBARUS	TUBERICAMBARUS	POLYCHROMATUS				TSIMON	3		2	1					70% ETHANOL				NATIONAL WILDLIFE REFUGE PROJECT	BIG OAKS
WEM060-0039	FWSBO06004M	2007-03-05	2007-03-05					CAMBARUS	TUBERICAMBARUS	POLYCHROMATUS				TSIMON	3		3						70% ETHANOL				NATIONAL WILDLIFE REFUGE PROJECT	BIG OAKS
WEM060-0037	FWSBO06005	2007-03-05	2007-03-05					ORCONECTES	RHOADESIUS	SLOANII				TSIMON	136	16	46	71		3			70% ETHANOL				NATIONAL WILDLIFE REFUGE PROJECT	BIG OAKS
WEM060-0037	FWSBO06005N	2007-03-05	2007-03-05					CAMBARUS	TUBERICAMBARUS	POLYCHROMATUS				TSIMON	3		1	2					70% ETHANOL				NATIONAL WILDLIFE REFUGE PROJECT	BIG OAKS
WEM060-0031	FWSBO06008	2007-03-05	2007-03-05					ORCONECTES	RHOADESIUS	SLOANII				TSIMON	38	11	2	25					70% ETHANOL				NATIONAL WILDLIFE REFUGE PROJECT	BIG OAKS
WEM060-0031	FWSBO06008	2007-03-05	2007-03-05					ORCONECTES	TRISELLESCENS	IMMUNIS				TSIMON	3		1	2					70% ETHANOL				NATIONAL WILDLIFE REFUGE PROJECT	BIG OAKS
WEM060-0032	FWSBO06009	2007-03-05	2007-03-05					ORCONECTES	GREMICAMBARUS	VIRILIS				TSIMON	1			1					70% ETHANOL				NATIONAL WILDLIFE REFUGE PROJECT	BIG OAKS - FWSBO06OC3
WEM060-0034	FWSBO06010	2007-03-05	2007-03-05					ORCONECTES	GREMICAMBARUS	VIRILIS				TSIMON	7		2	5					70% ETHANOL				NATIONAL WILDLIFE REFUGE PROJECT	BIG OAKS-FWSBO06OC1
WEM020-0030	FWSBO06011	2007-03-05	2007-03-05					ORCONECTES	RHOADESIUS	SLOANII				TSIMON	12	4		8					70% ETHANOL				NATIONAL WILDLIFE REFUGE PROJECT	BIG OAKS
WEM020-0030	FWSBO06011	2007-03-05	2007-03-05					CAMBARUS	TUBERICAMBARUS	POLYCHROMATUS				TSIMON	2		1	1					70% ETHANOL				NATIONAL WILDLIFE REFUGE PROJECT	BIG OAKS
WEM020-0030	FWSBO06011	2007-03-05	2007-03-05					CAMBARUS	LACUNICAMBARUS	NEBRASCENSIS				TSIMON	1			1					70% ETHANOL				NATIONAL WILDLIFE REFUGE PROJECT	BIG OAKS
WEM020-0043	FWSBO06013	2007-03-05	2007-03-05					ORCONECTES	RHOADESIUS	SLOANII				TSIMON	29	2	10	17					70% ETHANOL				NATIONAL WILDLIFE REFUGE PROJECT	BIG OAKS
WEM020-0043	FWSBO06013	2007-03-05	2007-03-05					ORCONECTES	PROCERICAMBARUS	JUVENILIS				TSIMON	1	1							70% ETHANOL				NATIONAL WILDLIFE REFUGE PROJECT	BIG OAKS
WEM020-0043	FWSBO06013	2007-03-05	2007-03-05					CAMBARUS	TUBERICAMBARUS	POLYCHROMATUS				TSIMON	1	1							70% ETHANOL				NATIONAL WILDLIFE REFUGE PROJECT	BIG OAKS
WEM020-0043	FWSBO06013	2007-03-05	2007-03-05					CAMBARUS	LACUNICAMBARUS	NEBRASCENSIS				TSIMON	1			1					70% ETHANOL				NATIONAL WILDLIFE REFUGE PROJECT	BIG OAKS
WEM020-0042	FWSBO06014	2007-03-05	2007-03-05					ORCONECTES	RHOADESIUS	SLOANII				TSIMON	17		6	11					70% ETHANOL				NATIONAL WILDLIFE REFUGE PROJECT	BIG OAKS
WEM020-0042	FWSBO06014	2007-03-05	2007-03-05					ORCONECTES	PROCERICAMBARUS	JUVENILIS				TSIMON	4	1		3					70% ETHANOL				NATIONAL WILDLIFE REFUGE PROJECT	BIG OAKS
WEM020-0042	FWSBO06014	2007-03-05	2007-03-05					CAMBARUS	TUBERICAMBARUS	POLYCHROMATUS				TSIMON	2		1	1					70% ETHANOL				NATIONAL WILDLIFE REFUGE PROJECT	BIG OAKS
WEM020-0042	FWSBO06014	2007-03-05	2007-03-05					CAMBARUS	CAMBARUS	ORTMANNI				TSIMON	2			2					70% ETHANOL				NATIONAL WILDLIFE REFUGE PROJECT	BIG OAKS
WEM020-0042	FWSBO06014	2007-03-05	2007-03-05					CAMBARUS	LACUNICAMBARUS	NEBRASCENSIS				TSIMON	16		3	3		10			70% ETHANOL				NATIONAL WILDLIFE REFUGE PROJECT	BIG OAKS
WEM020-0042	FWSBO06014	2007-03-05	2007-03-05					CAMBARUS	LACUNICAMBARUS	NEBRASCENSIS				TSIMON	5			5		10			70% ETHANOL				NATIONAL WILDLIFE REFUGE PROJECT	BIG OAKS
WEM020-0034	FWSBO06015	2007-03-05	2007-03-05					ORCONECTES	RHOADESIUS	SLOANII				TSIMON	13	4		9					70% ETHANOL				NATIONAL WILDLIFE REFUGE PROJECT	BIG OAKS
WEM020-0034	FWSBO06015	2007-03-05	2007-03-05					ORCONECTES	PROCERICAMBARUS	JUVENILIS				TSIMON	9	6		3					70% ETHANOL				NATIONAL WILDLIFE REFUGE PROJECT	BIG OAKS
WEM020-0032	FWSBO06016	2007-03-05	2007-03-05					ORCONECTES	PROCERICAMBARUS	JUVENILIS				TSIMON	13	3	2	8					70% ETHANOL				NATIONAL WILDLIFE REFUGE PROJECT	BIG OAKS - FWSBO06016
WEM020-0032	FWSBO06016	2007-03-05	2007-03-05					ORCONECTES	RHOADESIUS	SLOANII				TSIMON	17	3	1	13					70% ETHANOL				NATIONAL WILDLIFE REFUGE PROJECT	BIG OAKS
WEM020-0025	FWSBO06017	2007-03-05	2007-03-05					ORCONECTES	RHOADESIUS	SLOANII				TSIMON	42	6	14	22					70% ETHANOL				NATIONAL WILDLIFE REFUGE PROJECT	BIG OAKS
WEM020-0025	FWSBO06017	2007-03-05	2007-03-05					ORCONECTES	PROCERICAMBARUS	JUVENILIS				TSIMON	2	1		1					70% ETHANOL				NATIONAL WILDLIFE REFUGE PROJECT	BIG OAKS
WEM020-0025	FWSBO06017	2007-03-05	2007-03-05					CAMBARUS	CAMBARUS	ORTMANNI				TSIMON	6		2	4					70% ETHANOL				NATIONAL WILDLIFE REFUGE PROJECT	BIG OAKS
WEM020-0025	FWSBO06017	2007-03-05	2007-03-05					CAMBARUS	TUBERICAMBARUS	POLYCHROMATUS				TSIMON									70% ETHANOL				NATIONAL WILDLIFE REFUGE PROJECT	BIG OAKS
WEM020-0041	FWSBO06022	2007-03-05	2007-03-05					ORCONECTES	RHOADESIUS	SLOANII				TSIMON	6	2	2	2					70% ETHANOL				NATIONAL WILDLIFE REFUGE PROJECT	BIG OAKS
WEM020-0040	FWSBO06023	2007-03-05	2007-03-05					ORCONECTES	RHOADESIUS	SLOANII				TSIMON	8		2	6					70% ETHANOL				NATIONAL WILDLIFE REFUGE PROJECT	BIG OAKS
WEM010-0027	FWSBO06024	2007-03-05	2007-03-05					CAMBARUS	CAMBARUS	ORTMANNI				TSIMON	5			5					70% ETHANOL				NATIONAL WILDLIFE REFUGE PROJECT	BIG OAKS
WEM010-0026	FWSBO06025	2007-03-05	2007-03-05					CAMBARUS	LACUNICAMBARUS	NEBRASCENSIS				TSIMON	7	2	1	4					70% ETHANOL				NATIONAL WILDLIFE REFUGE PROJECT	BIG OAKS
WEM010-0028	FWSBO06026	2007-03-05	2007-03-05					NO CRAYFISH						TSIMON									70% ETHANOL				NATIONAL WILDLIFE REFUGE PROJECT	BIG OAKS
WEM010-0031	FWSBO06027	2007-03-05	2007-03-05					ORCONECTES	RHOADESIUS	SLOANII				TSIMON	9		5	4					70% ETHANOL				NATIONAL WILDLIFE REFUGE PROJECT	BIG OAKS
WEM010-0029	FWSBO06028	2007-03-05	2007-03-05					ORCONECTES	RHOADESIUS	SLOANII				TSIMON	14	1	5	8					70% ETHANOL				NATIONAL WILDLIFE REFUGE PROJECT	BIG OAKS
WEM010-0024	FWSBO06029	2007-03-05	2007-03-05					ORCONECTES	RHOADESIUS	SLOANII				TSIMON	1		1						70% ETHANOL				NATIONAL WILDLIFE REFUGE PROJECT	BIG OAKS
WEM010-0032	FWSBO06030	2007-03-05	2007-03-05					ORCONECTES	RHOADESIUS	SLOANII				TSIMON	9		5	4					70% ETHANOL				NATIONAL WILDLIFE REFUGE PROJECT	BIG OAKS
WEM010-0035	FWSBO06031	2007-03-05	2007-03-05					ORCONECTES	RHOADESIUS	SLOANII				TSIMON	12	1	5	6					70% ETHANOL				NATIONAL WILDLIFE REFUGE PROJECT	BIG OAKS
WEM010-0036	FWSBO06032	2007-03-05	2007-03-05					ORCONECTES	RHOADESIUS	SLOANII				TSIMON	42		17	21		4			70% ETHANOL				NATIONAL WILDLIFE REFUGE PROJECT	BIG OAKS
WEM010-0037	FWSBO06034	2007-03-05	2007-03-05					ORCONECTES	RHOADESIUS	SLOANII				TSIMON	1			1					70% ETHANOL				NATIONAL WILDLIFE REFUGE PROJECT	BIG OAKS
WEM010-0038	FWSBO06035	2007-03-05	2007-03-05					ORCONECTES	RHOADESIUS	SLOANII				TSIMON	3		2	1					70% ETHANOL				NATIONAL WILDLIFE REFUGE PROJECT	BIG OAKS
WEM010-0039	FWSBO06036	2007-03-05	2007-03-05					ORCONECTES	RHOADESIUS	SLOANII				TSIMON	11	10		1					70% ETHANOL				NATIONAL WILDLIFE REFUGE PROJECT	BIG OAKS
WEM010-0034	FWSBO06037	2007-03-05	2007-03-05					ORCONECTES	RHOADESIUS	SLOANII				TSIMON	22	2	8	12					70% ETHANOL				NATIONAL WILDLIFE REFUGE PROJECT	BIG OAKS
WEM010-0040	FWSBO06038	2007-03-05	2007-03-05					CAMBARUS	TUBERICAMBARUS	POLYCHROMATUS				TSIMON	2			2					70% ETHANOL				NATIONAL WILDLIFE REFUGE PROJECT	BIG OAKS
WEM010-0040	FWSBO06038	2007-03-05	2007-03-05					ORCONECTES	RHOADESIUS	SLOANII				TSIMON	15	3	8	4					70% ETHANOL				NATIONAL WILDLIFE REFUGE PROJECT	BIG OAKS
WEM010-0043	FWSBO06039	2007-03-05	2007-03-05					ORCONECTES	RHOADESIUS	SLOANII				TSIMON	14	1	5	8					70% ETHANOL				NATIONAL WILDLIFE REFUGE PROJECT	BIG OAKS
WEM010-0047	FWSBO06041M	2007-03-05	2007-03-05					CAMBARUS	CAMBARUS	ORTMANNI				TSIMON	1		1						70% ETHANOL				NATIONAL WILDLIFE REFUGE PROJECT	BIG OAKS
WEM010-0047	FWSBO06041E	2007-03-05	2007-03-05					CAMBARUS	CAMBARUS	ORTMANNI				TSIMON	1	1							70% ETHANOL				NATIONAL WILDLIFE REFUGE PROJECT	BIG OAKS
WEM010-0047	FWSBO06041	2007-03-05	2007-03-05					ORCONECTES	RHOADESIUS	SLOANII				TSIMON	3	1	1	1					70% ETHANOL				NATIONAL WILDLIFE REFUGE PROJECT	BIG OAKS
WEM010-0046	FWSBO06042	2007-03-05	2007-03-05					ORCONECTES	RHOADESIUS	SLOANII				TSIMON	8		2	6					70% ETHANOL				NATIONAL WILDLIFE REFUGE PROJECT	BIG OAKS - FWSBO06042
WEM010-0046	FWSBO06042E	2007-03-05	2007-03-05					CAMBARUS	TUBERICAMBARUS	POLYCHROMATUS				TSIMON	6			6					70% ETHANOL				NATIONAL WILDLIFE REFUGE PROJECT	BIG OAKS
WEM010-0053	FWSBO06043	2007-03-05	2007-03-05					ORCONECTES	RHOADESIUS	SLOANII				TSIMON	2		2						70% ETHANOL				NATIONAL WILDLIFE REFUGE PROJECT	BIG OAKS
WEM010-0052	FWSBO06BC3	2007-03-05	2007-03-05					ORCONECTES	RHOADESIUS	SLOANII				TSIMON	2	1		1					70% ETHANOL				NATIONAL WILDLIFE REFUGE PROJECT	BIG OAKS
WEM060-0027	FWSBO06FTB	2007-03-05	2007-03-05					CAMBARUS	TUBERICAMBARUS	POLYCHROMATUS				TSIMON	2	1		1					70% ETHANOL				NATIONAL WILDLIFE REFUGE PROJECT	BIG OAKS
WEM060-0027	FWSBO06FTB	2007-03-05	2007-03-05					ORCONECTES	RHOADESIUS	SLOANII				TSIMON	15		5	6		1			70% ETHANOL				NATIONAL WILDLIFE REFUGE PROJECT	BIG OAKS
WEM010-0045	FWSBO06G19	2007-03-05	2007-03-05					NO ACCESS						TSIMON									70% ETHANOL				NATIONAL WILDLIFE REFUGE PROJECT	BIG OAKS
WEM010-0051	FWSBO06G3	2007-03-05	2007-03-05					NO CRAYFISH						TSIMON									70% ETHANOL				NATIONAL WILDLIFE REFUGE PROJECT	BIG OAKS
WEM020-0027	FWSBO06G8	2007-03-05	2007-03-05					NO CRAYFISH						TSIMON									70% ETHANOL				NATIONAL WILDLIFE REFUGE PROJECT	BIG OAKS
WEM010-0023	FWSBO06HP	2007-03-05	2007-03-05					NO ACCESS						TSIMON									70% ETHANOL				NATIONAL WILDLIFE REFUGE PROJECT	BIG OAKS
WEM060-0033	FWSBO06OC2	2007-03-05	2007-03-05					NO ACCESS						TSIMON									70% ETHANOL				NATIONAL WILDLIFE REFUGE PROJECT	BIG OAKS
WEM060-0030	FWSBO06OTL	2007-03-05	2007-03-05					NO CRAYFISH						TSIMON									70% ETHANOL				NATIONAL WILDLIFE REFUGE PROJECT	BIG OAKS
WEM060-0038	NWR06001	2007-03-05	2007-03-05					ORCONECTES	RHOADESIUS	SLOANII				TSIMON	43	2	23	18					70% ETHANOL				NATIONAL WILDLIFE REFUGE PROJECT	BIG OAKS
WEM060-0038	NWR06001	2007-03-05	2007-03-05					CAMBARUS	TUBERICAMBARUS	POLYCHROMATUS				TSIMON	7			1		6			70% ETHANOL				NATIONAL WILDLIFE REFUGE PROJECT	BIG OAKS
WEM060-0008	NWR06002	2007-03-05	2007-03-05					ORCONECTES	RHOADESIUS	SLOANII				TSIMON	13		7	6					70% ETHANOL				NATIONAL WILDLIFE REFUGE PROJECT	BIG OAKS
WEM060-0008	NWR06002	2007-03-05	2007-03-05					CAMBARUS	TUBERICAMBARUS	POLYCHROMATUS				TSIMON	2		2						70% ETHANOL				NATIONAL WILDLIFE REFUGE PROJECT	BIG OAKS
WEM060-0008	NWR06002	2007-03-05	2007-03-05					CAMBARUS	LACUNICAMBARUS	NEBRASCENSIS				TSIMON	5			5					70% ETHANOL				NATIONAL WILDLIFE REFUGE PROJECT	BIG OAKS
WEM060-0019	NWR06003N	2007-03-05	2007-03-05					CAMBARUS	TUBERICAMBARUS	POLYCHROMATUS				TSIMON	2					2			70% ETHANOL				NATIONAL WILDLIFE REFUGE PROJECT	BIG OAKS
WEM060-0019	NWR06003E	2007-03-05	2007-03-05					CAMBARUS	LACUNICAMBARUS	NEBRASCENSIS				TSIMON	6		2	2		2			70% ETHANOL				NATIONAL WILDLIFE REFUGE PROJECT	BIG OAKS
WEM060-0019	NWR06003	2007-03-05	2007-03-05					CAMBARUS	TUBERICAMBARUS	POLYCHROMATUS				TSIMON	4		2	2					70% ETHANOL				NATIONAL WILDLIFE REFUGE PROJECT	BIG OAKS
WEM060-0019	NWR06003	2007-03-05	2007-03-05					ORCONECTES	RHOADESIUS	SLOANII				TSIMON	15	1	2	12					70% ETHANOL				NATIONAL WILDLIFE REFUGE PROJECT	BIG OAKS
WEM060-0020	NWR06004	2007-03-05	2007-03-05					CAMBARUS	TUBERICAMBARUS	POLYCHROMATUS				TSIMON	4			2		2			70% ETHANOL				NATIONAL WILDLIFE REFUGE PROJECT	BIG OAKS
WEM060-0020	NWR06004	2007-03-05	2007-03-05					CAMBARUS	LACUNICAMBARUS	NEBRASCENSIS				TSIMON	1			1					70% ETHANOL				NATIONAL WILDLIFE REFUGE PROJECT	BIG OAKS
WEM060-0020	NWR06004M	2007-03-05	2007-03-05					CAMBARUS	LACUNICAMBARUS	NEBRASCENSIS				TSIMON	1		1						70% ETHANOL				NATIONAL WILDLIFE REFUGE PROJECT	BIG OAKS
WEM060-0020	NWR06004E	2007-03-05	2007-03-05					CAMBARUS	LACUNICAMBARUS	NEBRASCENSIS				TSIMON	1		1						70% ETHANOL				NATIONAL WILDLIFE REFUGE PROJECT	BIG OAKS
WEM060-0020	NWR06004E	2007-03-05	2007-03-05					CAMBARUS	TUBERICAMBARUS	POLYCHROMATUS				TSIMON	2		2						70% ETHANOL				NATIONAL WILDLIFE REFUGE PROJECT	BIG OAKS
WEM060-0020	NWR06004	2007-03-05	2007-03-05					ORCONECTES	RHOADESIUS	SLOANII				TSIMON	29	4	8	17					70% ETHANOL				NATIONAL WILDLIFE REFUGE PROJECT	BIG OAKS
WEM060-0014	NWR06008	2007-03-05	2007-03-05					ORCONECTES	RHOADESIUS	SLOANII				TSIMON	7	1	2	4					70% ETHANOL				NATIONAL WILDLIFE REFUGE PROJECT	BIG OAKS
WEM060-0014	NWR06008	2007-03-05	2007-03-05					CAMBARUS	TUBERICAMBARUS	POLYCHROMATUS				TSIMON	4		1	3					70% ETHANOL				NATIONAL WILDLIFE REFUGE PROJECT	BIG OAKS
WEM060-0014	NWR06008	2007-03-05	2007-03-05					CAMBARUS	LACUNICAMBARUS	NEBRASCENSIS				TSIMON	1	1							70% ETHANOL				NATIONAL WILDLIFE REFUGE PROJECT	BIG OAKS
WEM060-0021	NWR06010	2007-03-05	2007-03-05					ORCONECTES	RHOADESIUS	SLOANII				TSIMON	18	2	6	10					70% ETHANOL				NATIONAL WILDLIFE REFUGE PROJECT	BIG OAKS
WEM060-0017	NWR06011M	2007-03-05	2007-03-05					CAMBARUS	TUBERICAMBARUS	POLYCHROMATUS				TSIMON	1			1					70% ETHANOL				NATIONAL WILDLIFE REFUGE PROJECT	BIG OAKS
WEM060-0017	NWR06011	2007-03-05	2007-03-05					ORCONECTES	RHOADESIUS	SLOANII				TSIMON	44	2	18	22		2			70% ETHANOL				NATIONAL WILDLIFE REFUGE PROJECT	BIG OAKS
WEM060-0017	NWR06011E	2007-03-05	2007-03-05					CAMBARUS	TUBERICAMBARUS	POLYCHROMATUS				TSIMON	4		2	2					70% ETHANOL				NATIONAL WILDLIFE REFUGE PROJECT	BIG OAKS
WEM060-0022	NWR06012	2007-03-05	2007-03-05					ORCONECTES	RHOADESIUS	SLOANII				TSIMON	58	3	22	32		1			70% ETHANOL				NATIONAL WILDLIFE REFUGE PROJECT	BIG OAKS
WEM060-0023	NWR06014	2007-03-05	2007-03-05					ORCONECTES	RHOADESIUS	SLOANII				TSIMON	5	2	1	2					70% ETHANOL				NATIONAL WILDLIFE REFUGE PROJECT	BIG OAKS
WEM060-0024	NWR06015	2007-03-05	2007-03-05					ORCONECTES	RHOADESIUS	SLOANII				TSIMON	23	4	6	13					70% ETHANOL				NATIONAL WILDLIFE REFUGE PROJECT	BIG OAKS
WEM060-0024	NWR06015	2007-03-05	2007-03-05					CAMBARUS	LACUNICAMBARUS	NEBRASCENSIS				TSIMON	3			3					70% ETHANOL				NATIONAL WILDLIFE REFUGE PROJECT	BIG OAKS
WEM060-0025	NWR06016	2007-03-05	2007-03-05					ORCONECTES	RHOADESIUS	SLOANII				TSIMON	4	1	1	1		1			70% ETHANOL				NATIONAL WILDLIFE REFUGE PROJECT	BIG OAKS
WEM020-0019	NWR06024	2007-03-05	2007-03-05					CAMBARUS	LACUNICAMBARUS	NEBRASCENSIS				TSIMON	16		1	15					70% ETHANOL				NATIONAL WILDLIFE REFUGE PROJECT	BIG OAKS
WEM020-0018	NWR06025	2007-03-05	2007-03-05					ORCONECTES	RHOADESIUS	SLOANII				TSIMON	20	5	5	8		2			70% ETHANOL				NATIONAL WILDLIFE REFUGE PROJECT	BIG OAKS
WEM020-0018	NWR06025	2007-03-05	2007-03-05					CAMBARUS	TUBERICAMBARUS	POLYCHROMATUS				TSIMON	3		1	2					70% ETHANOL				NATIONAL WILDLIFE REFUGE PROJECT	BIG OAKS
WEM020-0020	NWR06029	2007-03-05	2007-03-05					CAMBARUS	LACUNICAMBARUS	NEBRASCENSIS				TSIMON	7			7					70% ETHANOL				NATIONAL WILDLIFE REFUGE PROJECT	BIG OAKS
WEM020-0020	NWR06029	2007-03-05	2007-03-05					ORCONECTES	RHOADESIUS	SLOANII				TSIMON	9	3	2	4					70% ETHANOL				NATIONAL WILDLIFE REFUGE PROJECT	BIG OAKS
WEM020-0021	NWR06030	2007-03-05	2007-03-05					CAMBARUS	TUBERICAMBARUS	POLYCHROMATUS				TSIMON	3			3					70% ETHANOL				NATIONAL WILDLIFE REFUGE PROJECT	BIG OAKS
WEM020-0021	NWR06030	2007-03-05	2007-03-05					ORCONECTES	RHOADESIUS	SLOANII				TSIMON	54	4	19	31					70% ETHANOL				NATIONAL WILDLIFE REFUGE PROJECT	BIG OAKS
WEM020-0021	NWR06030	2007-03-05	2007-03-05					ORCONECTES	PROCERICAMBARUS	RUSTICUS				TSIMON	16	10	3	3					70% ETHANOL				NATIONAL WILDLIFE REFUGE PROJECT	BIG OAKS
WEM020-0022	NWR06031	2007-03-05	2007-03-05					ORCONECTES	RHOADESIUS	SLOANII				TSIMON	47	1	20	26					70% ETHANOL				NATIONAL WILDLIFE REFUGE PROJECT	BIG OAKS
WEM020-0022	NWR06031	2007-03-05	2007-03-05					ORCONECTES	PROCERICAMBARUS	RUSTICUS				TSIMON	16		13	3					70% ETHANOL				NATIONAL WILDLIFE REFUGE PROJECT	BIG OAKS
WEM020-0023	NWR06032	2007-03-05	2007-03-05					ORCONECTES	RHOADESIUS	SLOANII				TSIMON	21	2	10	9					70% ETHANOL				NATIONAL WILDLIFE REFUGE PROJECT	BIG OAKS
WEM020-0023	NWR06032	2007-03-05	2007-03-05					CAMBARUS	TUBERICAMBARUS	POLYCHROMATUS				TSIMON	2		2						70% ETHANOL				NATIONAL WILDLIFE REFUGE PROJECT	BIG OAKS
WEM020-0023	NWR06032	2007-03-05	2007-03-05					ORCONECTES	PROCERICAMBARUS	RUSTICUS				TSIMON	12	5	3	4					70% ETHANOL				NATIONAL WILDLIFE REFUGE PROJECT	BIG OAKS
WEM020-0029	NWR06035	2007-03-05	2007-03-05					CAMBARUS	LACUNICAMBARUS	NEBRASCENSIS				TSIMON	3		2	1					70% ETHANOL				NATIONAL WILDLIFE REFUGE PROJECT	BIG OAKS
WEM020-0029	NWR06035	2007-03-05	2007-03-05					ORCONECTES	RHOADESIUS	SLOANII				TSIMON	11	1	6	4					70% ETHANOL				NATIONAL WILDLIFE REFUGE PROJECT	BIG OAKS
WEM020-0028	NWR06037	2007-03-05	2007-03-05					CAMBARUS	LACUNICAMBARUS	NEBRASCENSIS				TSIMON	3		1	2					70% ETHANOL				NATIONAL WILDLIFE REFUGE PROJECT	BIG OAKS
WEM020-0028	NWR06037	2007-03-05	2007-03-05					ORCONECTES	RHOADESIUS	SLOANII				TSIMON	1			1					70% ETHANOL				NATIONAL WILDLIFE REFUGE PROJECT	BIG OAKS
WEM020-0026	NWR06038	2007-03-05	2007-03-05					ORCONECTES	RHOADESIUS	SLOANII				TSIMON	15	2	3	10					70% ETHANOL				NATIONAL WILDLIFE REFUGE PROJECT	BIG OAKS
WEM020-0026	NWR06038	2007-03-05	2007-03-05					ORCONECTES	PROCERICAMBARUS	RUSTICUS				TSIMON	3		1	2					70% ETHANOL				NATIONAL WILDLIFE REFUGE PROJECT	BIG OAKS
WEM020-0026	NWR06038M	2007-03-05	2007-03-05					CAMBARUS	TUBERICAMBARUS	POLYCHROMATUS				TSIMON	1		1						70% ETHANOL				NATIONAL WILDLIFE REFUGE PROJECT	BIG OAKS
WEM020-0026	NWR06038M	2007-03-05	2007-03-05					CAMBARUS	LACUNICAMBARUS	NEBRASCENSIS				TSIMON	1			1					70% ETHANOL				NATIONAL WILDLIFE REFUGE PROJECT	BIG OAKS
WEM020-0026	NWR06038N	2007-03-05	2007-03-05					CAMBARUS	LACUNICAMBARUS	NEBRASCENSIS				TSIMON	1			1					70% ETHANOL				NATIONAL WILDLIFE REFUGE PROJECT	BIG OAKS
WEM020-0026	NWR06038E	2007-03-05	2007-03-05					CAMBARUS	LACUNICAMBARUS	NEBRASCENSIS				TSIMON	8			4		4			70% ETHANOL				NATIONAL WILDLIFE REFUGE PROJECT	BIG OAKS
WEM010-0019	NWR06039	2007-03-05	2007-03-05					ORCONECTES	RHOADESIUS	SLOANII				TSIMON	9	5	2	2					70% ETHANOL				NATIONAL WILDLIFE REFUGE PROJECT	BIG OAKS
WEM010-0022	NWR06040M	2007-03-05	2007-03-05					ORCONECTES	GREMICAMBARUS	VIRILIS				TSIMON	1			1					70% ETHANOL				NATIONAL WILDLIFE REFUGE PROJECT	BIG OAKS
WEM010-0022	NWR06040E	2007-03-05	2007-03-05					CAMBARUS	TUBERICAMBARUS	POLYCHROMATUS				TSIMON	9			9					70% ETHANOL				NATIONAL WILDLIFE REFUGE PROJECT	BIG OAKS
WEM010-0022	NWR06040	2007-03-05	2007-03-05					ORCONECTES	RHOADESIUS	SLOANII				TSIMON	50	8	23	19					70% ETHANOL				NATIONAL WILDLIFE REFUGE PROJECT	BIG OAKS
WEM010-0020	NWR06042N	2007-03-05	2007-03-05					CAMBARUS	TUBERICAMBARUS	POLYCHROMATUS				TSIMON	4			1		3			70% ETHANOL				NATIONAL WILDLIFE REFUGE PROJECT	BIG OAKS
WEM010-0020	NWR06042M	2007-03-05	2007-03-05					CAMBARUS	TUBERICAMBARUS	POLYCHROMATUS				TSIMON	4		1	3					70% ETHANOL				NATIONAL WILDLIFE REFUGE PROJECT	BIG OAKS
WEM010-0020	NWR06042E	2007-03-05	2007-03-05					CAMBARUS	LACUNICAMBARUS	NEBRASCENSIS				TSIMON	4			4					70% ETHANOL				NATIONAL WILDLIFE REFUGE PROJECT	BIG OAKS
WEM010-0020	NWR06042	2007-03-05	2007-03-05					ORCONECTES	RHOADESIUS	SLOANII				TSIMON	3	1		2					70% ETHANOL				NATIONAL WILDLIFE REFUGE PROJECT	BIG OAKS
WEM010-0021	NWR06043	2007-03-05	2007-03-05					ORCONECTES	RHOADESIUS	SLOANII				TSIMON	6	3		3					70% ETHANOL				NATIONAL WILDLIFE REFUGE PROJECT	BIG OAKS
WEM010-0021	NWR06043	2007-03-05	2007-03-05					CAMBARUS	TUBERICAMBARUS	POLYCHROMATUS				TSIMON	12					12			70% ETHANOL				NATIONAL WILDLIFE REFUGE PROJECT	BIG OAKS
WEM010-0030	NWR06044	2007-03-05	2007-03-05					ORCONECTES	RHOADESIUS	SLOANII				TSIMON	23	9	8	16					70% ETHANOL				NATIONAL WILDLIFE REFUGE PROJECT	BIG OAKS
WEM060-0040	NWR06048	2007-03-05	2007-03-05					CAMBARUS	TUBERICAMBARUS	POLYCHROMATUS				TSIMON	4		2	2					70% ETHANOL				NATIONAL WILDLIFE REFUGE PROJECT	BIG OAKS
WEM060-0040	NWR06048	2007-03-05	2007-03-05					CAMBARUS	EREBICAMBARUS	LAEVIS				TSIMON	1		1						70% ETHANOL				NATIONAL WILDLIFE REFUGE PROJECT	BIG OAKS
WEM060-0040	NWR06048	2007-03-05	2007-03-05					ORCONECTES	RHOADESIUS	SLOANII				TSIMON	25	3	8	14					70% ETHANOL				NATIONAL WILDLIFE REFUGE PROJECT	BIG OAKS
WEM020-0031	NWR06049	2007-03-05	2007-03-05					ORCONECTES	RHOADESIUS	SLOANII				TSIMON	40	16	12	12					70% ETHANOL				NATIONAL WILDLIFE REFUGE PROJECT	BIG OAKS
WEM020-0036	NWR06050	2007-03-05	2007-03-05					ORCONECTES	RHOADESIUS	SLOANII				TSIMON	9		2	7					70% ETHANOL				NATIONAL WILDLIFE REFUGE PROJECT	BIG OAKS
WEM020-0036	NWR06050	2007-03-05	2007-03-05					ORCONECTES	PROCERICAMBARUS	JUVENILIS				TSIMON	26	4	7	15					70% ETHANOL				NATIONAL WILDLIFE REFUGE PROJECT	BIG OAKS
WEM020-0036	NWR06050	2007-03-05	2007-03-05					CAMBARUS	EREBICAMBARUS	LAEVIS				TSIMON	1			1					70% ETHANOL				NATIONAL WILDLIFE REFUGE PROJECT	BIG OAKS
WEM020-0036	NWR06050	2007-03-05	2007-03-05					CAMBARUS	LACUNICAMBARUS	NEBRASCENSIS				TSIMON	1			1					70% ETHANOL				NATIONAL WILDLIFE REFUGE PROJECT	BIG OAKS
WEM010-0049	NWR06051	2007-03-05	2007-03-05					ORCONECTES	PROCERICAMBARUS	JUVENILIS				TSIMON	23	4	9	10					70% ETHANOL				NATIONAL WILDLIFE REFUGE PROJECT	BIG OAKS
WEM010-0049	NWR06051	2007-03-05	2007-03-05					ORCONECTES	TRISELLESCENS	ALLUVIUS				TSIMON	7	3	1	3					70% ETHANOL				NATIONAL WILDLIFE REFUGE PROJECT	BIG OAKS
WEM010-0049	NWR06051	2007-03-05	2007-03-05					ORCONECTES	RHOADESIUS	SLOANII				TSIMON	45	5	14	26					70% ETHANOL				NATIONAL WILDLIFE REFUGE PROJECT	BIG OAKS
WEM010-0033	NWR06052	2007-03-05	2007-03-05					ORCONECTES	PROCERICAMBARUS	JUVENILIS				TSIMON	3		2	1					70% ETHANOL				NATIONAL WILDLIFE REFUGE PROJECT	BIG OAKS
WEM010-0033	NWR06052	2007-03-05	2007-03-05					ORCONECTES	TRISELLESCENS	ALLUVIUS				TSIMON	2	1		1					70% ETHANOL				NATIONAL WILDLIFE REFUGE PROJECT	BIG OAKS
WEM010-0033	NWR06052	2007-03-05	2007-03-05					CAMBARUS	EREBICAMBARUS	LAEVIS				TSIMON	2			2					70% ETHANOL				NATIONAL WILDLIFE REFUGE PROJECT	BIG OAKS
WEM010-0033	NWR06052	2007-03-05	2007-03-05					ORCONECTES	RHOADESIUS	SLOANII				TSIMON	26	6	6	14					70% ETHANOL				NATIONAL WILDLIFE REFUGE PROJECT	BIG OAKS
WEM010-0044	NWR06053	2007-03-05	2007-03-05					ORCONECTES	RHOADESIUS	SLOANII				TSIMON	1	1							70% ETHANOL				NATIONAL WILDLIFE REFUGE PROJECT	BIG OAKS
WEM010-0018	NWR06054	2007-03-05	2007-03-05					ORCONECTES	RHOADESIUS	SLOANII				TSIMON	3	1	1	1					70% ETHANOL				NATIONAL WILDLIFE REFUGE PROJECT	BIG OAKS
WEM010-0018	NWR06054	2007-03-05	2007-03-05					CAMBARUS	LACUNICAMBARUS	NEBRASCENSIS				TSIMON	3			3					70% ETHANOL				NATIONAL WILDLIFE REFUGE PROJECT	BIG OAKS

## Sheet: QHEI
FieldNum	SiteCode	SURVEYOR	TOTALSCORE	SUBSTRATEBOULDERSLABMAXPOOL	SUBSTRATEBOULDERSLABMAXRIFFLE	SUBSTRATEBOULDERSLABPOOL	SUBSTRATEBOULDERSLABRIFFLE	SUBSTRATEBOULDERMAXPOOL	SUBSTRATEBOULDERMAXRIFFLE	SUBSTRATEBOULDERPOOL	SUBSTRATEBOULDERRIFFLE	SUBSTRATECOBBLEMAXPOOL	SUBSTRATECOBBLEMAXRIFFLE	SUBSTRATECOBBLEPOOL	SUBSTRATECOBBLERIFFLE	SUBSTRATEGRAVELMAXPOOL	SUBSTRATEGRAVELMAXRIFFLE	SUBSTRATEGRAVELPOOL	SUBSTRATEGRAVELRIFFLE	SUBSTRATESANDMAXPOOL	SUBSTRATESANDMAXRIFFLE	SUBSTRATESANDPOOL	SUBSTRATESANDRIFFLE	SUBSTRATEBEDROCKMAXPOOL	SUBSTRATEBEDROCKMAXRIFFLE	SUBSTRATEBEDROCKPOOL	SUBSTRATEBEDROCKRIFFLE	SUBSTRATEHARDPANMAXPOOL	SUBSTRATEHARDPANMAXRIFFLE	SUBSTRATEHARDPANPOOL	SUBSTRATEHARDPANRIFFLE	SUBSTRATEDETRITUSMAXPOOL	SUBSTRATEDETRITUSMAXRIFFLE	SUBSTRATEDETRITUSPOOL	SUBSTRATEDETRITUSRIFFLE	SUBSTRATEMUCKMAXPOOL	SUBSTRATEMUCKMAXRIFFLE	SUBSTRATEMUCKPOOL	SUBSTRATEMUCKRIFFLE	SUBSTRATESILTMAXPOOL	SUBSTRATESILTMAXRIFFLE	SUBSTRATESILTPOOL	SUBSTRATESILTRIFFLE	SUBSTRATEARTIFICIALMAXPOOL	SUBSTRATEARTIFICIALMAXRIFFLE	SUBSTRATEARTIFICIALPOOL	SUBSTRATEARTIFICIALRIFFLE	SUBSTRATESLUDGEMAXPOOL	SUBSTRATESLUDGEMAXRIFFLE
FWSBO06001	WEM060-0026	TPS	72	0	0	0	-1	0	0	0	-1	0	0	-1	-1	0	-1	-1	-1	0	0	-1	-1	-1	0	-1	-1	0	0	0	0	0	0	0	0	0	0	0	0	0	0	0	0	0	0	0	0	0	0
FWSBO06003	WEM060-0028	TPS	65	0	0	0	0	0	0	0	0	0	0	-1	0	0	0	-1	0	0	0	-1	0	-1	-1	-1	-1	0	0	0	0	0	0	0	0	0	0	0	0	0	0	0	0	0	0	0	0	0	0
FWSBO06004	WEM060-0039	TPS	61	0	0	0	0	0	0	0	0	0	0	0	0	0	-1	-1	-1	-1	0	-1	-1	0	0	0	0	0	0	0	0	0	0	0	0	0	0	0	0	0	0	0	0	0	0	0	0	0	0
FWSBO06005	WEM060-0037	TPS	56	0	0	0	-1	0	0	0	0	0	0	0	-1	0	-1	-1	-1	0	0	-1	-1	-1	-1	-1	-1	0	0	0	0	0	0	0	0	0	0	0	0	0	0	0	0	0	0	0	0	0	0
FWSBO06008	WEM060-0031	TPS	75	0	0	0	-1	0	0	0	0	0	0	-1	-1	0	0	-1	-1	0	0	-1	0	-1	-1	-1	-1	0	0	0	0	0	0	0	0	0	0	0	0	0	0	0	0	0	0	0	0	0	0
FWSBO06009	WEM060-0032	TPS	74.5	0	0	-1	-1	0	0	0	0	0	-1	-1	-1	-1	0	-1	-1	0	0	-1	0	0	-1	-1	-1	0	0	0	0	0	0	0	0	0	0	0	0	0	0	0	0	0	0	0	0	0	0
FWSBO06010	WEM060-0034	TPS	70.5	0	0	0	0	0	0	0	-1	0	0	-1	-1	0	-1	-1	-1	-1	0	-1	-1	0	0	0	0	0	0	0	0	0	0	0	0	0	0	0	0	0	0	0	0	0	0	0	0	0	0
FWSBO06011	WEM020-0030	TPS	62.5	0	0	0	0	0	0	0	0	0	0	0	-1	-1	-1	-1	-1	0	-1	-1	-1	0	0	-1	0	0	0	0	0	0	0	0	0	0	0	0	0	0	0	0	0	0	0	0	0	0	0
FWSBO06013	WEM020-0043	TPS	76	0	0	0	-1	0	0	0	0	0	0	0	-1	0	0	-1	-1	0	0	-1	0	-1	-1	-1	-1	0	0	0	0	0	0	0	0	0	0	0	0	0	0	0	0	0	0	0	0	0	0
FWSBO06014	WEM020-0042	TPS	70.5	0	0	0	-1	0	0	0	0	0	-1	-1	-1	0	0	0	-1	0	0	0	0	-1	-1	-1	-1	0	0	0	0	0	0	0	0	0	0	0	0	0	0	0	0	0	0	0	0	0	0
FWSBO06015	WEM020-0034	TPS	71	0	0	-1	-1	0	0	0	0	0	0	-1	-1	0	0	-1	-1	0	0	0	0	-1	-1	-1	-1	0	0	0	0	0	0	0	0	0	0	0	0	0	0	0	0	0	0	0	0	0	0
FWSBO06016	WEM020-0032	TPS	55.5	0	0	0	-1	0	0	0	0	0	0	-1	-1	0	-1	-1	-1	-1	0	-1	0	0	0	-1	0	0	0	0	0	0	0	0	0	0	0	0	0	0	0	0	0	0	0	0	0	0	0
FWSBO06017	WEM020-0025	TPS	64	0	0	0	0	0	0	0	0	0	0	0	-1	0	0	-1	-1	-1	-1	-1	-1	0	0	0	0	0	0	0	0	0	0	0	0	0	0	-1	0	0	0	0	0	0	0	0	0	0	0
FWSBO06022	WEM020-0041	TPS	65	0	0	0	0	0	0	0	0	0	0	0	-1	0	0	0	-1	0	0	-1	0	-1	-1	-1	-1	0	0	0	0	0	0	0	0	0	0	0	0	0	0	0	0	0	0	0	0	0	0
FWSBO06023	WEM020-0040	TPS	69.5	0	0	-1	-1	0	0	0	-1	0	-1	0	-1	0	0	-1	-1	0	0	-1	0	-1	-1	-1	-1	0	0	0	0	0	0	0	0	0	0	0	0	0	0	0	0	0	0	0	0	0	0
FWSBO06024	WEM010-0027	TPS	62	0	0	0	0	0	0	0	0	0	0	0	0	0	0	-1	-1	-1	-1	-1	-1	0	0	0	0	0	0	0	0	0	0	0	0	0	0	0	0	0	0	0	0	0	0	0	0	0	0
FWSBO06025	WEM010-0026	TPS	56	0	0	0	0	0	0	0	0	0	0	0	0	0	0	-1	0	0	-1	-1	-1	0	0	0	0	-1	0	-1	0	0	0	0	0	0	0	0	0	0	0	0	0	0	0	0	0	0	0
FWSBO06026	WEM010-0028	TPS	53	0	0	0	0	0	0	0	0	0	0	0	0	0	0	-1	-1	-1	-1	-1	-1	0	0	0	0	0	0	0	0	0	0	0	0	0	0	-1	-1	0	0	0	0	0	0	0	0	0	0
FWSBO06027	WEM010-0031	TPS	57.5	0	0	0	0	0	0	0	0	0	0	0	0	0	0	-1	0	0	0	0	0	-1	-1	-1	-1	-1	0	-1	0	0	0	0	0	0	0	0	0	0	0	0	0	0	0	0	0	0	0
FWSBO06028	WEM010-0029	TPS	63	0	0	-1	0	0	0	0	0	0	0	0	-1	0	0	-1	-1	0	0	0	0	-1	-1	-1	-1	0	0	0	0	0	0	0	0	0	0	0	0	0	0	0	0	0	0	0	0	0	0
FWSBO06029	WEM010-0024	TPS	62	0	0	0	0	0	0	0	0	0	0	0	0	-1	-1	-1	-1	0	0	-1	0	0	0	0	0	0	0	0	0	0	0	0	0	0	0	0	0	0	0	0	0	0	0	0	0	0	0
FWSBO06030	WEM010-0032	TPS	58	0	0	-1	-1	0	0	0	0	0	0	0	0	0	0	0	0	0	0	0	0	-1	-1	-1	-1	0	0	0	0	0	0	0	0	0	0	0	0	0	0	0	0	0	0	0	0	0	0
FWSBO06031	WEM010-0035	TPS	65.5	0	0	0	0	0	0	0	0	0	0	-1	-1	-1	-1	-1	-1	-1	0	-1	-1	0	0	0	0	0	0	0	0	0	0	0	0	0	0	0	0	0	0	0	0	0	0	0	0	0	0
FWSBO06032	WEM010-0036	TPS	55	0	0	0	0	0	0	0	0	0	0	0	0	0	0	0	-1	0	0	0	0	-1	-1	-1	-1	0	0	0	0	0	0	0	0	0	0	0	0	0	0	0	0	0	0	0	0	0	0
FWSBO06034	WEM010-0037	TPS	45	0	0	0	0	0	0	0	0	0	0	0	0	0	0	0	0	0	0	0	0	-1	-1	-1	-1	0	0	0	0	0	0	0	0	0	0	0	0	0	0	0	0	0	0	0	0	0	0
FWSBO06035	WEM010-0038	TPS	52	0	0	0	0	0	0	0	0	0	0	0	0	0	0	0	0	0	0	0	0	-1	-1	-1	-1	0	0	0	0	0	0	0	0	0	0	0	0	0	0	0	0	0	0	0	0	0	0
FWSBO06036	WEM010-0039	TPS	56	0	0	0	0	0	0	0	0	0	0	0	0	0	0	0	0	0	0	0	0	-1	-1	-1	-1	0	0	0	0	0	0	0	0	0	0	0	0	0	0	0	0	0	0	0	0	0	0
FWSBO06037	WEM010-0034	TPS	77	0	0	0	-1	0	0	0	0	-1	-1	-1	-1	0	-1	-1	-1	0	0	-1	0	0	0	-1	0	0	0	0	0	0	0	0	0	0	0	0	0	0	0	0	0	0	0	0	0	0	0
FWSBO06038	WEM010-0040	TPS	76	0	-1	-1	-1	0	0	0	0	0	0	0	-1	0	0	-1	-1	0	0	0	0	-1	0	-1	-1	0	0	0	0	0	0	0	0	0	0	0	0	0	0	0	0	0	0	0	0	0	0
FWSBO06039	WEM010-0043	TPS	67	0	0	0	0	0	0	0	0	0	0	-1	-1	-1	-1	-1	-1	0	0	-1	0	0	0	-1	-1	0	0	0	0	0	0	0	0	0	0	0	0	0	0	0	0	0	0	0	0	0	0
FWSBO06041	WEM010-0047	TPS	56	0	0	0	0	0	0	0	0	0	0	0	-1	-1	-1	-1	-1	0	0	-1	-1	0	0	0	0	0	0	0	0	0	0	0	0	0	0	0	0	0	0	0	0	0	0	-1	0	0	0
FWSBO06042	WEM010-0046	TPS	61	0	0	0	0	0	0	0	0	0	0	0	-1	0	-1	-1	-1	-1	-1	-1	-1	0	0	0	0	0	0	0	0	0	0	0	0	0	0	0	0	0	0	0	0	0	0	0	0	0	0
FWSBO06043	WEM010-0053	TPS	59.5	0	0	0	0	0	0	0	0	0	0	0	0	0	0	0	0	0	0	-1	0	-1	-1	-1	-1	0	0	0	0	0	0	0	0	0	0	0	0	0	0	0	0	0	0	0	0	0	0
FWSBO06BC3	WEM010-0052	TPS	66	0	0	-1	0	0	0	0	0	0	-1	0	-1	0	0	0	-1	0	0	-1	0	-1	0	-1	-1	0	0	0	0	0	0	0	0	0	0	0	0	0	0	0	0	0	0	0	0	0	0
FWSBO06FTB	WEM060-0027	TPS	71.5	0	0	0	0	0	0	0	0	0	0	0	-1	-1	-1	-1	-1	0	0	-1	0	0	0	-1	-1	-1	0	-1	0	0	0	0	0	0	0	0	0	0	0	0	0	0	0	0	0	0	0
FWSBO06G3	WEM010-0051		0	0	0	0	0	0	0	0	0	0	0	0	0	0	0	0	0	0	0	0	0	0	0	0	0	0	0	0	0	0	0	0	0	0	0	0	0	0	0	0	0	0	0	0	0	0	0
FWSBO06G8	WEM020-0027		0	0	0	0	0	0	0	0	0	0	0	0	0	0	0	0	0	0	0	0	0	0	0	0	0	0	0	0	0	0	0	0	0	0	0	0	0	0	0	0	0	0	0	0	0	0	0
FWSBO06OTL	WEM060-0030		0	0	0	0	0	0	0	0	0	0	0	0	0	0	0	0	0	0	0	0	0	0	0	0	0	0	0	0	0	0	0	0	0	0	0	0	0	0	0	0	0	0	0	0	0	0	0
NWR06001	WEM060-0038	TPS	50	0	0	-1	0	0	0	0	0	0	0	0	-1	0	-1	0	-1	0	0	0	0	-1	0	-1	-1	0	0	0	0	0	0	0	0	0	0	0	0	0	0	0	0	0	0	0	0	0	0
NWR06002	WEM060-0008	TPS	41.5	0	0	0	0	0	0	0	0	0	0	0	-1	0	-1	-1	-1	-1	-1	-1	-1	0	0	-1	0	0	0	0	0	0	0	0	0	0	0	0	0	0	0	0	0	0	0	0	0	0	0
NWR06003	WEM060-0019	TPS	25	0	0	0	0	0	0	0	0	0	0	0	0	0	0	0	0	0	0	0	0	0	0	0	0	0	0	0	0	0	0	0	0	-1	-1	-1	-1	0	0	0	0	0	0	0	0	0	0
NWR06004	WEM060-0020	TPS	67.5	0	0	0	0	0	0	0	0	0	0	-1	-1	-1	-1	-1	-1	0	0	0	0	0	0	-1	-1	0	0	0	0	0	0	0	0	0	0	0	0	0	0	0	0	0	0	0	0	0	0
NWR06008	WEM060-0014	TPS	67	0	0	0	-1	0	0	0	0	0	-1	-1	-1	-1	0	-1	-1	0	0	0	0	-1	0	-1	0	0	0	0	0	0	0	0	0	0	0	0	0	0	0	0	0	0	0	0	0	0	0
NWR06010	WEM060-0021	TPS	64	0	0	-1	-1	0	0	0	0	-1	-1	-1	-1	0	0	-1	-1	0	0	0	0	0	-1	-1	-1	0	0	0	0	0	0	0	0	0	0	0	0	0	0	0	0	0	0	0	0	0	0
NWR06011	WEM060-0017	TPS	56	0	0	0	0	0	0	0	0	0	-1	-1	-1	-1	0	-1	-1	0	0	0	0	0	0	-1	-1	0	0	0	0	0	0	0	0	0	0	0	0	0	0	0	0	0	0	0	0	0	0
NWR06012	WEM060-0022	TPS	54	0	0	0	-1	0	0	0	0	0	-1	-1	-1	0	0	-1	-1	0	0	-1	0	-1	0	-1	-1	0	0	0	0	0	0	0	0	0	0	0	0	0	0	0	0	0	0	0	0	0	0
NWR06014	WEM060-0023	TPS	65	0	0	-1	-1	0	0	0	0	0	0	0	-1	0	0	0	-1	0	0	0	0	-1	-1	-1	-1	0	0	0	0	0	0	0	0	0	0	0	0	0	0	0	0	0	0	0	0	0	0
NWR06015	WEM060-0024	TPS	66	0	0	0	0	0	0	0	0	0	-1	-1	-1	0	0	-1	-1	-1	0	-1	0	0	0	-1	-1	0	0	0	0	0	0	-1	0	0	0	0	0	0	0	0	0	0	0	0	0	0	0
NWR06016	WEM060-0025	TPS	85	0	-1	-1	-1	0	0	-1	-1	0	0	-1	-1	-1	0	-1	-1	0	0	0	0	0	0	-1	-1	0	0	0	0	0	0	0	0	0	0	0	0	0	0	0	0	0	0	0	0	0	0
NWR06024	WEM020-0019	TPS	68.5	0	0	0	0	0	0	0	0	0	-1	-1	-1	-1	0	-1	-1	0	0	0	0	0	0	0	0	0	0	0	0	0	0	0	0	0	0	-1	0	0	0	0	0	0	0	0	0	0	0
NWR06025	WEM020-0018	TPS	52.5	0	0	0	-1	0	0	0	0	0	0	-1	-1	-1	-1	-1	-1	0	0	-1	0	0	0	0	0	0	0	0	0	0	0	0	0	0	0	0	0	0	0	0	0	0	0	0	0	0	0
NWR06029	WEM020-0020	TPS	60	0	0	0	0	0	0	0	0	0	0	0	0	0	-1	-1	-1	-1	0	-1	-1	0	0	0	0	-1	0	-1	0	0	0	0	0	0	0	0	0	0	0	0	0	0	0	0	0	0	0
NWR06030	WEM020-0021	TPS	59.5	0	0	0	0	0	0	0	0	0	-1	0	-1	-1	0	-1	-1	0	0	-1	0	0	0	-1	-1	0	0	-1	0	0	0	0	0	0	0	-1	0	0	0	0	0	0	0	0	0	0	0
NWR06031	WEM020-0022	TPS	66.5	0	0	-1	-1	0	0	0	0	0	-1	0	-1	0	-1	-1	-1	0	0	-1	0	-1	0	-1	-1	0	0	0	0	0	0	0	0	0	0	0	0	0	0	0	0	0	0	0	0	0	0
NWR06032	WEM020-0023	TPS	69.5	0	-1	-1	-1	0	0	0	0	0	0	-1	-1	0	0	-1	-1	0	0	0	0	-1	0	-1	-1	0	0	0	0	0	0	0	0	0	0	0	0	0	0	0	0	0	0	0	0	0	0
NWR06035	WEM020-0029	TPS	55	0	0	-1	-1	0	0	0	0	0	0	0	0	0	0	0	0	0	0	0	0	-1	-1	-1	-1	0	0	0	0	0	0	0	0	0	0	0	0	0	0	0	0	0	0	0	0	0	0
NWR06037	WEM020-0028	TPS	55	0	0	0	0	0	0	0	0	0	0	0	0	0	0	0	-1	-1	-1	-1	-1	0	0	0	0	0	0	0	0	0	0	0	0	0	0	0	0	0	0	0	0	0	0	0	0	0	0
NWR06038	WEM020-0026	TPS	58	0	0	0	0	0	0	0	0	0	0	0	-1	0	0	-1	-1	0	0	-1	0	-1	-1	-1	-1	0	0	0	0	0	0	0	0	0	0	0	0	0	0	0	0	0	0	0	0	0	0
NWR06039	WEM010-0019	TPS	49.5	0	0	0	0	0	0	0	0	0	0	0	-1	-1	-1	-1	-1	0	0	0	0	0	0	0	0	0	0	0	0	0	0	0	0	0	0	0	0	0	0	0	0	0	0	0	0	0	0
NWR06040	WEM010-0022	TPS	58	0	0	0	0	0	0	0	0	0	0	0	-1	0	0	0	-1	0	0	0	0	-1	-1	-1	-1	0	0	0	0	0	0	0	0	0	0	0	0	0	0	0	0	0	0	0	0	0	0
NWR06042	WEM010-0020	TPS	52	0	0	0	0	0	0	0	0	0	0	0	0	0	0	-1	-1	-1	-1	-1	-1	0	0	0	0	0	0	0	0	0	0	0	0	0	0	0	0	0	0	0	0	0	0	0	0	0	0
NWR06043	WEM010-0021	TPS	38	0	0	0	0	0	0	0	0	0	0	0	0	0	-1	-1	-1	-1	0	-1	-1	0	0	0	0	0	0	0	0	0	0	0	0	0	0	0	0	0	0	0	0	0	0	0	0	0	0
NWR06044	WEM010-0030	TPS	57	0	0	0	0	0	0	0	0	0	0	0	0	0	0	0	0	0	0	0	0	-1	-1	-1	-1	0	0	0	0	0	0	0	0	0	0	0	0	0	0	0	0	0	0	0	0	0	0
NWR06048	WEM060-0040	TPS	50.5	0	0	0	0	0	0	0	0	0	0	0	-1	0	0	0	-1	0	0	0	0	-1	-1	-1	-1	0	0	0	0	0	0	0	0	0	0	0	0	0	0	0	0	0	0	0	0	0	0
NWR06049	WEM020-0031	TPS	64	0	0	0	0	0	0	0	0	0	0	0	0	0	0	0	0	0	0	0	0	-1	-1	-1	-1	0	0	0	0	0	0	0	0	0	0	0	0	0	0	0	0	0	0	0	0	0	0
NWR06050	WEM020-0036	TPS	69.5	0	0	0	0	0	0	0	0	0	-1	-1	-1	0	-1	-1	-1	0	0	-1	-1	-1	0	-1	0	0	0	0	0	0	0	0	0	0	0	0	0	0	0	0	0	0	0	0	0	0	0
NWR06051	WEM010-0049	TPS	79	0	0	0	-1	0	0	0	-1	-1	0	-1	-1	0	-1	-1	-1	0	0	-1	-1	0	0	-1	0	0	0	0	0	0	0	0	0	0	0	0	0	0	0	0	0	0	0	0	0	0	0
NWR06052	WEM010-0033	TPS	70	0	0	-1	-1	0	0	0	0	0	0	0	0	0	0	-1	-1	-1	0	-1	0	0	-1	-1	-1	0	0	0	0	0	0	0	0	0	0	-1	0	0	0	0	0	0	0	0	0	0	0
NWR06053	WEM010-0044	TPS	56	0	0	0	0	0	0	0	0	0	0	-1	-1	0	-1	-1	-1	0	0	-1	0	-1	-1	-1	-1	0	0	0	0	0	0	0	0	0	0	0	0	0	0	0	0	0	0	0	0	0	0
NWR06054	WEM010-0018	TPS	62.5	0	0	0	0	0	0	0	0	0	0	0	-1	0	0	0	-1	0	0	0	0	-1	-1	-1	-1	0	0	0	0	0	0	0	0	0	0	0	0	0	0	0	0	0	0	0	0	0	0
[truncated: 158 more columns]

[truncated: 5 more sheets: FishCrosstab, CrayfishCrosstab, MacroCrosstab, LabData, FieldParametersOnly]
