# Supplementary material for: Biological Diversity, Ecological Health and Condition of Aquatic Assemblages at National Wildlife Refuges in Southern Indiana, USA
Source: Biodivers Data J. 2015 Jan 12;(3):e4300. doi: 10.3897/BDJ.3.e4300 (PMC4304268; doi:10.3897/BDJ.3.e4300)
Supplement: Supplementary material 4 — Comparison of Relative IBI Cumulative Distribution Frequency for sites sampled by Fish & Wildlife Service (n=49), the Indiana Department of Environmental Management (n=30), and a combination of all sites (n=79) within and around the Muscatatuck National Wildlife Refuge during 2007. [file biodiversity_data_journal-3-e4300-s004.xls]

## Sheet: Sites
NWR	SiteCode	Waterbody	Location	County	LATDEGREE	LATMINUTE	LATSECOND	LONGDEGREE	LONGMINUTE	LONGSECOND	HUCTO14	DRAINAGEAREA	Ecoregion	Northing	Easting	FieldNum
X	WEM070-0012	Linda Lake	CR 475 S	Jennings	38	54	56.74	-85	47	28.32	05120207070070	0.2	Eastern Corn Belt Plains	4.30812e+06	604798	FWSMN06014.1
	WEM070-0015	Mutton Cr Old Channel	US 31	Jackson	38	54	53.38	-85	49	43.06	05120207070070	65.08	Eastern Corn Belt Plains	4.30798e+06	601554
	WEM070-0018	Vernon Fk	U/S CR 1300 E	Jennings	38	54	8.22	-85	47	48.7	05120207070070	283.74	Eastern Corn Belt Plains	4.30662e+06	604327
	WEM070-0020	Vernon Fk	US 31	Jackson	38	54	22.5	-85	49	17.38	05120207070070	291.14	Eastern Corn Belt Plains	4.30703e+06	602185	FWSMN06023
	WEM070-0021	Six Mile Cr	CR 300 N	Jennings	39	1	42.02	-85	41	39.11	05120207070050	11.65	Eastern Corn Belt Plains	4.32073e+06	613029	FWSMR06025.1
	WEM070-0022	Unnamed Trib of Six Mile Cr	CR 350 W & 250 N	Jennings	39	1	15.38	-85	40	40.98	05120207070050	0.23	Eastern Corn Belt Plains	4.31993e+06	614438	FWSMR06027.1
	WEM070-0023	Unnamed Trib of Six Mile Cr	CR 400 W	Jennings	39	0	28.65	-85	41	7.18	05120207070050	1.79	Eastern Corn Belt Plains	4.31848e+06	613829	FWSMR06028.1
	WEM070-0024	Unnamed Trib of Six Mile Cr	CR 520 W	Jennings	39	0	1.8	-85	42	20.59	05120207070050	3.45	Eastern Corn Belt Plains	4.31763e+06	612075	FWSMR06029.1
	WEM070-0025	Six Mile Cr	W Base Rd	Jennings	38	59	2.86	-85	43	7.5	05120207070060	19.77	Eastern Corn Belt Plains	4.3158e+06	610972	FWSMR06030.1
	WEM070-0026	Six Mile Cr	US 50	Jennings	38	58	33.6	-85	44	3.3	05120207070060	22.05	Eastern Corn Belt Plains	4.31488e+06	609642	FWSMR06032.1
	WEM070-0027	Six Mile Cr	CR 500 S	Jennings	38	54	41.36	-85	45	43.81	05120207070060	30.7	Eastern Corn Belt Plains	4.30768e+06	607321	FWSMR06038
	WEM070-0028	Tea Cr	U/S S CR 550 W	Jennings	38	52	38.89	-85	42	46.47	05120207070040	2.14	Eastern Corn Belt Plains	4.30397e+06	611646	FWSMR06051.1
	WEM070-0029	Tea Cr	U/S S CR 650 W	Jennings	38	53	9.13	-85	43	52.03	05120207070040	10.6	Eastern Corn Belt Plains	4.30488e+06	610053	FWSMR06052.1
	WEM070-0030	Unnamed Trib Vernon Fk	CR 500S	Jennings	38	54	41.76	-85	43	1.52	05120207070030	1.33	Eastern Corn Belt Plains	4.30775e+06	611230	FWSMR06053.1
	WEM070-0031	Unnamed Trib Muscatatuck River	CR 150 S	Jennings	38	57	46.47	-85	41	16.94	05120207070020	4.39	Eastern Corn Belt Plains	4.31348e+06	613666	FWSMR06057.1
	WEM070-0032	Vernon Fk Muscatatuck R	CR 150 W	Jennings	38	57	7.16	-85	38	23.1	05120207070010	208.23	Eastern Corn Belt Plains	4.31233e+06	617868	FWSMR06060
	WEM070-0033	Unnamed Trib Vernon Fk	CR 170 S	Jennings	38	57	34.735	-85	39	7.185	05120207070020	3.58	Eastern Corn Belt Plains	4.31316e+06	616795	FWSMR06061.1
	WEM070-0034	Unnamed Trib Vernon Fk	CR 250 W	Jennings	38	56	33.07	-85	39	29.26	05120207070020	2.44	Eastern Corn Belt Plains	4.31125e+06	616291	FWSMR06062.1
	WEM070-0039	Vernon Fk Muscatatuck R	CR 500 S	Jennings	38	54	39.638	-85	43	49.035	05120207070030	233.46	Eastern Corn Belt Plains	4.30767e+06	610086	FWSMN06039
	WEM070-0040	Six Mile Creek	CR 400 S	Jennings	38	55	32.22	-85	44	29.88	05120207070060	29.02	Eastern Corn Belt Plains	4.30927e+06	609080	FWSMR06037
	WEM070-0041	Tea Creek	CR 600 S	Jennings	38	53	49.53	-85	40	24.98	05120207070040	2.15	Eastern Corn Belt Plains	4.30619e+06	615023	FWSMR06047
	WEM080-0005	Richart Lake Trib	D/S CR 900 W	Jennings	38	58	10.63	-85	46	39.59	05120207080040	1.6	Eastern Corn Belt Plains	4.31412e+06	605891	FWSMN06001.1
X	WEM080-0006	Storm Creek Ditch	U/S US 50 Bridge	Jackson	38	58	0.58	-85	47	55.15	05120207080040	12.06	Eastern Corn Belt Plains	4.31378e+06	604077	FWSMN06002.1
X	WEM080-0007	Mutton Creek Ditch	D/S US 50 Bridge	Jackson	38	57	49.39	-85	49	10.1	05120207080020	27.8	Eastern Corn Belt Plains	4.31341e+06	602278	FWSMN06003.1
X	WEM080-0010	Richart Lake Outlet	d/s CR 900 W	Jennings	38	57	33.61	-85	46	38.76	05120207080040	4.03	Eastern Corn Belt Plains	4.31297e+06	605926	FWSMN06006
X	WEM080-0011	Unnamed Trib of Storm Cr	CR 1300 E	Jackson	38	56	57.78	-85	47	50.37	05120207080040	0.4	Eastern Corn Belt Plains	4.31185e+06	604218	FWSMN06007
X	WEM080-0012	Stanfield Lake Outlet	CR 1300 E	Jackson	38	56	1.29	-85	47	59.48	05120207080040	2.76	Eastern Corn Belt Plains	4.3101e+06	604021	FWSMN06008.1
X	WEM080-0013	Storm Creek Ditch	CR 400 N	Jackson	38	56	26.3	-85	48	20.97	05120207080040	18.19	Eastern Corn Belt Plains	4.31087e+06	603494	FWSMN06009.1
X	WEM080-0015	Sandy Br	D/S US 31	Jackson	38	55	52.88	-85	50	0.26	05120207080050	7.89	Eastern Corn Belt Plains	4.30981e+06	601116	FWSMN0610-10.1
X	WEM080-0016	Moss Lake	CR 475 S at Dam	Jackson	38	55	6.31	-85	49	29.25	05120207080050	65	Eastern Corn Belt Plains	4.30838e+06	601882	FWSMN06012.1
X	WEM080-0017	Unnamed trib Storm Cr Ditch	CR 1300 E	Jennings	38	55	33.9	-85	47	48.7	05120207080040	2.1	Eastern Corn Belt Plains	4.30926e+06	604292	FWSMN06013.1
	WEM080-0019	Mutton Cr	US 31	Jackson	38	54	53.96	-85	49	44.61	05120207080050	65.08	Eastern Corn Belt Plains	4.30799e+06	601517
	WEM080-0020	Sandy Br	CR 400 N	Jackson	38	56	24.04	-85	51	20.21	05120207080050	5.83	Eastern Corn Belt Plains	4.31074e+06	599179	FWSMR0610-3.1
	WEM080-0021	Sandy Br	CR 1040 E	Jackson	38	55	59.04	-85	50	36.48	05120207080050	6.45	Eastern Corn Belt Plains	4.30998e+06	600242	FWSMR0610-4.1
	WEM080-0022	Unnamed Trib of Sandy Br	CR 1040 E	Jackson	38	56	35.06	-85	50	37.72	05120207080050	0.58	Eastern Corn Belt Plains	4.31109e+06	600198	FWSMR0610-5.1
	WEM080-0023	Mutton Cr	CR 600 W	Jennings	39	2	31.66	-85	43	20.35	05120207080010	2.6	Eastern Corn Belt Plains	4.32223e+06	610573	FWSMR06001.1
	WEM080-0025	Mutton Cr	CR 300 N	Jennings	39	1	40.83	-85	45	57.49	05120207080010	8.3	Eastern Corn Belt Plains	4.32061e+06	606816	FWSMR06004.1
	WEM080-0026	Mutton Cr	CR 1300 E	Jackson	39	0	21.09	-85	47	51.97	05120207080010	13.69	Eastern Corn Belt Plains	4.31811e+06	604096
	WEM080-0027	Mutton Cr	CR 800 N	Jackson	38	59	55.68	-85	48	23.61	05120207080020	18.19	Eastern Corn Belt Plains	4.31732e+06	603346	FWSMR06010.1
	WEM080-0028	Mutton Cr	CR 700 N	Jackson	38	59	4.63	-85	48	52.34	05120207080020	19.89	Eastern Corn Belt Plains	4.31574e+06	602675	FWSMR06011.1
	WEM080-0029	Storm Cr	CR 700 W	Jennings	39	0	15.4	-85	44	30.62	05120207080030	2.27	Eastern Corn Belt Plains	4.318e+06	608942	FWSMR06017.1
	WEM080-0030	Storm Cr	CR 150 N	Jennings	39	0	21.49	-85	45	33.37	05120207080030	2.99	Eastern Corn Belt Plains	4.31817e+06	607430	FWSMR06018.1
	WEM080-0031	Storm Cr	CR 900 W	Jennings	38	59	42.21	-85	46	39.9	05120207080030	7.51	Eastern Corn Belt Plains	4.31694e+06	605846	FWSMR06021.1
	WEM080-0032	Sandy Branch	off US 50	Jackson	38	57	20.34	-85	51	21.73	05120207080050	2.19	Eastern Corn Belt Plains	4.31248e+06	599121	FWSMN0610-1.1
	WEM080-0033	Sandy Branch	CR 975 E	Jackson	38	56	33.81	-85	51	22.45	05120207080050	5.22	Eastern Corn Belt Plains	4.31104e+06	599122	FWSMR06044.1
	WEM080-0034	Mutton Cr	US 31 Bridge	Jackson	38	54	50	-85	49	55.2	05120207080050	65.17	Eastern Corn Belt Plains	4.30787e+06	601263	FWSMR06064.1
	WEM080-0037	Mutton Creek	CR 400 N	Jennings	39	2	33.301	-85	44	49.076	05120207080010	5.92	Eastern Corn Belt Plains	4.32225e+06	608439	FWSMR06002.1
X	WEM080-0038	Mutton Cr Original Channel	CR 400 N	Jackson	38	56	26.23	-85	49	12.68	05120207080020	29.48	Eastern Corn Belt Plains	4.31085e+06	602249	FWSMN06010.1
	WEM080-0039	Sandy Branch	U/S US 50 Bridge	Jackson	38	57	29.7	-85	51	6.68	05120207080050	1.93	Eastern Corn Belt Plains	4.31277e+06	599480	FWSMR06040.1
	WEM080-0040	W Fk Sandy Branch	CR 950 E	Jackson	38	57	16.05	-85	51	45.85	05120207080050	1.55	Eastern Corn Belt Plains	4.31234e+06	598542	FWSMN0610-2.1
X	WEM080-0041	Unnamed Trib	D/S CR 900 W	Jennings	38	55	49.1	-85	46	38.59	05120207080040	0.66	Eastern Corn Belt Plains	4.30975e+06	605974	FWSMN06009a.1
X	WEM080-0042	Unnamed Trib Moss Lake	E CR 400 N	Jackson	38	56	25.41	-85	49	45.73	05120207080050	0.3	Eastern Corn Belt Plains	4.31081e+06	601453	FWSMN06024
X	WEM080-0043	Pond	Muscatatuck NWR	Jackson	38	57	31.311	-85	47	53.944	05120207080040		Eastern Corn Belt Plains	4.31288e+06	604118
	WEM090-0015	Vernon Fk Muscatatuck R	CR 50 N	Jackson	38	53	19.2	-85	51	6.14	05120207090010	363.63	Eastern Corn Belt Plains	4.30505e+06	599590	FWSMR06065

## Sheet: Landuse
FieldNum	SiteCode	Water B	Water C	Water D	Com B	Com C	Com D	Ag B	Ag C	Ag D	HD-Res B	HD-Res C	HD-Res D	LD-Res B	LD-Res C	LD-Res D	GP B	GP C	GP D	For B	For C	For D	Indust B	Indust C	Indust D	Other
FWSMR06052.1	WEM070-0029	4.6	6.4	12.1			0.4	115.8	535.7	712.5					1.2	0.4	313.4	953.1	1432.3	481.1	1350.8	865.7				0.1
FWSMN06001.1	WEM080-0005		0.2	0.9		1.2			125.7	333.6		0.2	0.2		4.6	1.9		267.9	143		73.1	72.8				0.2
FWSMN06002.1	WEM080-0006		73.1	1.9		8.3			1506.9	174.6		0.2			15.8	0.9		3672.3	232.9		1969.5	63.4				0.3
FWSMN06003.1	WEM080-0007	3.9	115.8	9.8	30.6	25.9	0.9	1370.6	2726.1	718	2.4	6.9		24.6	202	27.4	1195.2	6036.6	995.9	233.1	3449.1	613.5				0.2
FWSMN06006	WEM080-0010		73.8	0.9		1.2			462.8	405.5		0.2	0.2		4.9	1.9		694.5	303.3		507.8	120.2				0.2
FWSMN06007	WEM080-0011								47.9									19.2			190.9					0.1
FWSMN06008.1	WEM080-0012		107.9	0.9					381.1	225.7		1.4			44.4	30.3		56	152.1		637.5	125.9				0.1
FWSMN06009.1	WEM080-0013		283.8	3.2		10.3			2259.3	580.2		0.4	0.2		22.7	3.2		4625.8	536.2		3134.1	183.7				0.1
FWSMN06009a.1	WEM080-0041			4.9			0.9		133.8	170.9					15.8	21.2			58.2		13.5	0.4				0.1
FWSMN06010.1	WEM080-0038	3.7	116.5	13	17.7	7.9	1.9	1753.2	5904.2	1380.7	69.9	103.2	1.9	340.8	876.8	110.6	426	1440.9	126.7	337.6	5096.8	730.3	4.9	2.2		0.2
FWSMN0610-10.1	WEM080-0015	1.9	7.6		455.9	20.7		2084.1	265.7		36.5			317.6	7.6		1577	157.8		94.6	24.2					0
FWSMN06012.1	WEM080-0016	6.1	1745	20.5	488.3	61.2	0.9	3518	6423.9	1556.5	39	10.6	0.2	343.8	249.4	30.3	2845.1	12114.8	2179.2	329.9	8694.8	939.5				0.2
FWSMN06013.1	WEM080-0017		39.2	6.4					166.4	92.1							2.4	273.1	367.2		346	50.6				0.2
FWSMN06014.1	WEM070-0012		4.9						39.2	2.2								16			61.5	0.9				0.2
FWSMN06023	WEM070-0020	395.6	1329.8	230.6	16.7	306.2	288.2	2611.2	21251.1	17722.7	10.1	82.2	20	223.2	1802.6	348.5	6814.4	40730.5	25913	6252.8	48249.4	11165.3		162	404.3	0.2
FWSMN06024	WEM080-0042		3.2			0.7		17.2	13.3		12.1	7.6		14.8	13.3			59.5			44.9		1.9	0.2		0.3
FWSMN06039	WEM070-0039	275.4	438.4	115.5	44.4	307.5	70.1	2819.5	25106	30436.3	80.2	592.5	424.5	344.3	3221.3	2174.5	796.5	8989.3	2659.4	6843.3	51014.6	12504.1	5.1	128.9	15.3	3.8
FWSMN0610-1.1	WEM080-0032	2.4			127.4			797.3			102.5			125.4			104.2			73.3			71.8			0.2
FWSMN0610-2.1	WEM080-0040	0.9			189.9			261.5			231.1			212.9						7.9			87.6			0.1
FWSMR06001.1	WEM080-0023		22.2	6.4		2.4	0.9		198.5	58.7		2.7			132.8	27.4		520.6	121		473.2	95				0.1
FWSMR06002.1	WEM080-0037		29.1	9.1			1.9		1139.4	360.8		7.9	1.9		244.5	58.7		218.3	109.9		1271	337.1				0.3
FWSMR06004.1	WEM080-0025		32.3	9.3		2.7	0.9		678.2	385.3		2.7			132.8	27.4		1867.5	465.3		1350.5	354.9				0.3
FWSMR06010.1	WEM080-0027		59.7	9.8		2.7	0.9	98.5	1758.6	718		2.7		0.7	132.8	27.4	97.8	4506.2	995.9	0.9	2615.2	613.5				0.3
FWSMR06011.1	WEM080-0028		70.1	9.8		3.4	0.9	98.5	2076.2	718		2.7		0.7	134.6	27.4	97.8	4987.9	995.9	0.9	2893.3	613.5				0.2
FWSMR06017.1	WEM080-0029		14.3			2.2			218.1						0.2			756.8			458.1					0.2
FWSMR06018.1	WEM080-0030		15			2.4			306.5						0.2			1043.3			542.9					0
FWSMR06021.1	WEM080-0031		24.2	1.7		5.1			768.9	73.8					0.2	0.9		2405	177.8		1326.3	21.2				0.3
FWSMR06025.1	WEM070-0021		143.2	12.8		25.6	115.5		552.7	915.6		8.8	10.6		654.5	182		1305.8	1480.7		1118.9	931.4				0.3
FWSMR06027.1	WEM070-0022		0.4						33.3									90.8			23.2					0.3
FWSMR06028.1	WEM070-0023		14.5	5.1					207.9	27.4					0.9	1.2		419.4	81		362.3	23.9				0.1
FWSMR06029.1	WEM070-0024		18.2	5.1		2.7			385.5	27.4					1.7	1.2		716.7	81		942.5	23.9				0
FWSMR06030.1	WEM070-0025		181	18		28.8	115.5		1333.3	943		9.8	10.6		672.8	183.2		3322.6	1561.5		3300.6	955.3		13.8		0.3
FWSMR06032.1	WEM070-0026		193.1	18.7		30.6	115.5		1568.4	954.9		16.7	10.6		723.9	189.9		3957.9	1626.7		3652.8	959.5		93.1		0.1
FWSMR06037	WEM070-0040		228.7	25.4		35	167.4	203.2	4774.7	1614.3		141.7	274.4	16.7	1233	318.1	11.6	2012	256.3	41.4	5912.4	1139.9		38.2	123.7	1.2
FWSMR06038	WEM070-0027	2.4	234.4	18.7	0.4	33	115.5	359.8	2428.7	957.6	0.7	17.2	10.6		736.3	189.9	683.6	6369.1	1667	55.5	4712	960		95		0.2
FWSMR06040.1	WEM080-0039	2.4			80.5			772.3			70.8			114.3			104.2			68.9			19.7			0.2
FWSMR0610-3.1	WEM080-0020	1.7			373.4			1683.7			33			293.6			1280.4			65.4						0.2
FWSMR0610-4.1	WEM080-0021	1.7			373.4			1826.3	85.2		33			299.3	0.7		1417	8.8		81.2	1.7					0.3
FWSMR06044.1	WEM080-0033	3.4			384			1648.2			487			427.5			104.2			104.2			179.5			0.2
FWSMR0610-5.1	WEM080-0022	0.2			76			145.7			3.4			18.2			115.5			9.3						0.2
FWSMR06047	WEM070-0041			6.1			0.9		59.5	662.4			0.7		0.4	61		14.8	78.5		125.4	367				0.2
FWSMR06051.1	WEM070-0028		0.2	0.4					149.6	174.3								218.8	219.3		436.4	169.1				0.2
FWSMR06053.1	WEM070-0030		0.7	0.7		1.9		7.4	84.2	77.8					0.4		27.6	193.8	150.4	12.5	213.1	83.2				0.2
FWSMR06057.1	WEM070-0031		31.1			14		0.9	287.7	5.1		2.2			58	2.7	7.9	1011.9	18.7		1360.4	8.6				0.1
FWSMR06060	WEM070-0032	296.8	706.4	189.6	16.5	176.8	172.4	868.2	14956.5	15496.2	7.9	42.2	9.3	218.8	603.9	155.3	1908.5	27668.6	21567.7	4739.4	34346	8645.4		66.9	404.3	0.2
FWSMR06061.1	WEM070-0033	0.2	4.1			57.3			150.1			160.7		0.9	215.3		1.9	185		7.6	1503.7			5.9	0	0.2
FWSMR06062.1	WEM070-0034		4.9	6.9					79.5	119.3								252.4	334.4		609.3	157.3				0.2
FWSMR06064.1	WEM080-0034	6.1	1770.2	20.5	488.3	72.1	0.9	3518	6434.8	1556.5	39	10.6	0.2	343.8	253.6	30.3	2845.1	12143	2179.2	329.9	8726.7	939.5				0.1
FWSMR06065	WEM090-0015	285.2	1226.8	177	543.8	360.3	243	11033.7	47889.5	36989.7	816.3	1032.7	712.3	1548.1	6710.2	2921.2	1545.2	14479.8	3567.9	9083.9	74948.1	16068.8	217.6	175.8	141	5.1

## Sheet: SampleComments
SiteCode	SampleNumber	FieldNum	ProjectCode	SAMPLETAKENORREASONNOTID	Field Measurement Comments	Date
WEM070-0012	AA43502	FWSMN06014.1	2006 FWS Muscatatuck JPG	Yes		2007-06-18 11:38:00
WEM070-0015	AA43507	FWSMN06018	2006 FWS Muscatatuck JPG	No; Other	No Access
WEM070-0018	AA43512	FWSMN06021	2006 FWS Muscatatuck JPG	No; Other	No Access
WEM070-0020	AA43514		2006 FWS Muscatatuck JPG	Yes	Fish and Crayfish collected on 6/15/2007.	2007-06-20 15:06:00
WEM070-0021	AA43532	FWSMR06025.1	2006 FWS Muscatatuck JPG	Yes		2007-06-05 13:27:00
WEM070-0022	AA43534	FWSMR06027.1	2006 FWS Muscatatuck JPG	Yes		2007-06-05 09:00:00
WEM070-0023	AA43535	FWSMR06028.1	2006 FWS Muscatatuck JPG	Yes		2007-06-05 09:22:00
WEM070-0024	AA43538	FWSMR06029.1	2006 FWS Muscatatuck JPG	Yes		2007-06-05 13:20:00
WEM070-0025	AA43539	FWSMR06030.1	2006 FWS Muscatatuck JPG	Yes		2007-06-06 13:27:00
WEM070-0026	AA43540	FWSMR06032.1	2006 FWS Muscatatuck JPG	Yes		2007-06-06 14:55:00
WEM070-0027	AA43541	FWSMR06038	2006 FWS Muscatatuck JPG	Yes		2007-06-11 15:00:00
WEM070-0028	AA43544	FWSMR06051.1	2006 FWS Muscatatuck JPG	Yes		2007-06-11 10:10:00
WEM070-0029	AA43545	FWSMR06052.1	2006 FWS Muscatatuck JPG	Yes		2007-06-11 16:09:00
WEM070-0030	AA43546	FWSMR06053.1	2006 FWS Muscatatuck JPG	Yes		2007-06-11 09:00:00
WEM070-0031	AA43547	FWSMR06057.1	2006 FWS Muscatatuck JPG	Yes		2007-06-06 14:19:00
WEM070-0032	AA43548	FWSMR06060	2006 FWS Muscatatuck JPG	Yes		2007-06-12 11:00:00
WEM070-0033	AA43549	FWSMR06061.1	2006 FWS Muscatatuck JPG	Yes		2007-06-12 12:30:00
WEM070-0034	AA43550	FWSMR06062.1	2006 FWS Muscatatuck JPG	Yes		2007-06-12 10:30:00
WEM070-0039	AA43511		2006 FWS Muscatatuck JPG	Yes	Fish and Crayfish collected on 6/15/2007.	2007-06-20 13:24:00
WEM070-0040	AA43487	FWSMR06037	2006 FWS Muscatatuck JPG	Yes		2007-06-12 10:30:00
WEM070-0041	AA43488	FWSMR06047	2006 FWS Muscatatuck JPG	Yes		2007-06-11 14:00:00
WEM080-0005	AA43484	FWSMN06001.1	2006 FWS Muscatatuck JPG	Yes		2007-06-12 14:34:00
WEM080-0006	AA43485		2006 FWS Muscatatuck JPG	Yes	Fish and Crayfish collected on 6/27/2007.	2007-06-12 14:43:00
WEM080-0007	AA43486		2006 FWS Muscatatuck JPG	Yes	Fish and Crayfish collected on 6/27/2007.	2007-06-12 15:00:00
WEM080-0010	AA43489		2006 FWS Muscatatuck JPG	Yes	Fish and Crayfish collected on 6/27/2007.	2007-06-20 11:05:00
WEM080-0011	AA43490	FWSMN06007	2006 FWS Muscatatuck JPG	Yes		2007-06-12 16:20:00
WEM080-0012	AA43491	FWSMN06008.1	2006 FWS Muscatatuck JPG	Yes	No field parameters recorded on data sheet.	2007-06-18 12:12:00
WEM080-0013	AA43492	FWSMN06009.1	2006 FWS Muscatatuck JPG	Yes		2007-06-12 15:15:00
WEM080-0015	AA43494		2006 FWS Muscatatuck JPG	Yes	Fish and Crayfish collected on 6/26/2007.	2007-06-20 09:39:00
WEM080-0016	AA43496	FWSMN06012.1	2006 FWS Muscatatuck JPG	Yes		2007-06-19 13:48:00
WEM080-0017	AA43498	FWSMN06013.1	2006 FWS Muscatatuck JPG	Yes		2007-06-20 16:37:00
WEM080-0019	AA43506	FWSMN06017	2006 FWS Muscatatuck JPG	No; Other	No Access
WEM080-0020	AA43515	FWSMR0610-3.1	2006 FWS Muscatatuck JPG	Yes		2007-06-20 16:12:00
WEM080-0021	AA43516	FWSMR0610-4.1	2006 FWS Muscatatuck JPG	Yes		2007-06-20 15:39:00
WEM080-0022	AA43517	FWSMR0610-5.1	2006 FWS Muscatatuck JPG	Yes		2007-06-13 14:05:00
WEM080-0023	AA43518	FWSMR06001.1	2006 FWS Muscatatuck JPG	Yes		2007-06-05 16:15:00
WEM080-0025	AA43520	FWSMR06004.1	2006 FWS Muscatatuck JPG	Yes		2007-06-05 14:05:00
WEM080-0026			2006 FWS Muscatatuck JPG	No; Other	Macro and Crayfish only, No Access for FishComm.	2007-06-07 09:07:00
WEM080-0027	AA43522	FWSMR06010.1	2006 FWS Muscatatuck JPG	Yes		2007-06-04 14:45:00
WEM080-0028	AA43524	FWSMR06011.1	2006 FWS Muscatatuck JPG	Yes		2007-06-04 12:40:00
WEM080-0029	AA43526	FWSMR06017.1	2006 FWS Muscatatuck JPG	Yes		2007-06-06 11:04:00
WEM080-0030	AA43528	FWSMR06018.1	2006 FWS Muscatatuck JPG	Yes		2007-06-06 10:30:00
WEM080-0031	AA43530	FWSMR06021.1	2006 FWS Muscatatuck JPG	Yes		2007-06-04 15:56:00
WEM080-0032	AA43500	FWSMN0610-1.1	2006 FWS Muscatatuck JPG	Yes		2007-06-13 10:00:00
WEM080-0033	AA43543	FWSMR06044.1	2006 FWS Muscatatuck JPG	Yes		2007-06-04 11:07:00
WEM080-0034	AA43552	FWSMR06064.1	2006 FWS Muscatatuck JPG	Yes		2007-06-20 14:48:00
WEM080-0037	AA43519	FWSMR06002.1	2006 FWS Muscatatuck JPG	Yes		2007-06-05 15:55:00
WEM080-0038	AA43493	FWSMN06010.1	2006 FWS Muscatatuck JPG	Yes		2007-06-12 15:35:00
WEM080-0039	AA43542	FWSMR06040.1	2006 FWS Muscatatuck JPG	Yes		2007-06-04 09:30:00
WEM080-0040	AA43504	FWSMN0610-2.1	2006 FWS Muscatatuck JPG	Yes		2007-06-20 16:42:00
WEM080-0041	AA43510	FWSMN06009a.1	2006 FWS Muscatatuck JPG	Yes		2007-06-12 13:18:00
WEM080-0042	AA43513	FWSMN06024	2006 FWS Muscatatuck JPG	Yes		2007-06-19 16:15:00
WEM080-0043	AA50970		2006 FWS Muscatatuck JPG	No; Other	Pond, only crayfish collected.
WEM090-0015	AA43554		2006 FWS Muscatatuck JPG	Yes	Fish and Crayfish collected on 6/15/2007.	2007-06-20 15:28:00

## Sheet: Events
SiteCode	SampleNumber	FieldNum	Sample Medium	Date	FishGear	CrustGear	DistanceFished	FishEffort	CrustEffort	WATERDEPTHMAX	WATERDEPTHAVG	STREAMWIDTHAVG	BRIDGEINREACH	REACHREPRESENTATIVE	WHYREACHNOTREPRESENTATIVE	EventComments	Burrow effort
WEM070-0012		FWSMN06014	Crayfish	2007-06-21	BOAT	BOAT		2001	2001								1 FOR 3
WEM070-0012	AA43502	FWSMN06014.1	Water + FishComm	2007-06-18 11:38:00	BOAT		500	0		1.5	0.7	100	0	-1		LITTORAL
WEM070-0020		FWSMN06023	FishComm + Crayfish	2007-06-15	BACKPACK	BACKPACK WITH SEINE (KICK-SHOCK)	150	1565	1565							NO BURROWS	0 FOR 0
WEM070-0020	AA43514		Water	2007-06-20 15:06:00						1.5	1	9	0	-1		lots of trash
WEM070-0021		FWSMR06025	Macro + Crayfish	2007-03-29		BACKPACK WITH SEINE (KICK-SHOCK)			2486							3 ORS leg samples, 1 cel leg sample, 1cel leg sample	1 FOR 1
WEM070-0021	AA43532	FWSMR06025.1	Water + FishComm + Crayfish	2007-06-05 13:27:00	BACKPACK	BACKPACK WITH SEINE (KICK-SHOCK)	150	2486	2486	0.7	0.35	7.4	0	-1
WEM070-0022		FWSMR06027	Macro + Crayfish	2007-03-28		BACKPACK WITH SEINE (KICK-SHOCK)			1054							3 ctp leg samples	2 for 2
WEM070-0022	AA43534	FWSMR06027.1	Water + FishComm + Crayfish	2007-06-05 09:00:00	BACKPACK	BACKPACK WITH SEINE (KICK-SHOCK)	50	1054	1054	0.25	0.1	0.8	0	-1
WEM070-0023		FWSMR06028	Macro + Crayfish	2007-03-28		BACKPACK WITH SEINE (KICK-SHOCK)			1116								0 FOR 3
WEM070-0023	AA43535	FWSMR06028.1	Water + FishComm + Crayfish	2007-06-05 09:22:00	BACKPACK	BACKPACK WITH SEINE (KICK-SHOCK)	50	1116	1116	0.7	0.3	2.4	0	-1			1 FOR 1
WEM070-0024		FWSMR06029	Macro + Crayfish	2007-03-28		BACKPACK WITH SEINE (KICK-SHOCK)			655							NO BURROWS
WEM070-0024	AA43538	FWSMR06029.1	Water + FishComm + Crayfish	2007-06-05 13:20:00	BACKPACK	BACKPACK WITH SEINE (KICK-SHOCK)	100	655	655	0.35	0.2	7.2	0	-1		NO BURROWS
WEM070-0025		FWSMR06030	Macro + Crayfish	2007-03-29		BACKPACK WITH SEINE (KICK-SHOCK)			8409							NO BURROWS	0 FOR 0
WEM070-0025	AA43539	FWSMR06030.1	Water + FishComm + Crayfish	2007-06-06 13:27:00	BACKPACK	BACKPACK WITH SEINE (KICK-SHOCK)	150	8409	8409	0.4	0.2	10.1	0	-1		NO BURROWS	0 FOR 0
WEM070-0026		FWSMR06032	Macro + Crayfish	2007-03-29		BACKPACK WITH SEINE (KICK-SHOCK)			1800							NO BURROWS	0 FOR 0
WEM070-0026	AA43540	FWSMR06032.1	Water + FishComm + Crayfish	2007-06-06 14:55:00	BACKPACK	BACKPACK WITH SEINE (KICK-SHOCK)	150	1800	1800	0.8	0.4	11.4	0	-1		NO BURROWS	0 FOR 0
WEM070-0027	AA43541	FWSMR06038	Water + FishComm + Crayfish	2007-06-11 15:00:00	BACKPACK	BACKPACK	100	3643	3643	0.35	0.2	4.2	0	-1		NO BURROWS, Smell of pesticides in water	0 FOR 0
WEM070-0028		FWSMR06051	Macro + Crayfish	2007-04-03		BACKPACK WITH SEINE (KICK-SHOCK)			1103							4 CTP LEG SAMPLE; 4 CEL LEG SAMPLE; 2 ORS LEG SAMPLE	4 FOR 4
WEM070-0028	AA43544	FWSMR06051.1	Water + FishComm + Crayfish	2007-06-11 10:10:00	BACKPACK	BACKPACK WITH SEINE (KICK-SHOCK)	50	1450	1450	0.45	0.25	2.2	0	-1
WEM070-0029		FWSMR06052	Macro + Crayfish	2007-04-03		BACKPACK
WEM070-0029	AA43545	FWSMR06052.1	Water + FishComm	2007-06-11 16:09:00	BACKPACK	BACKPACK	50	3333	3333	0.7	0.5	3	0	-1		LYTHRURUS UMBRATILIS SPAWNING OVER LEPOMIS MEGALOTIS NESTS
WEM070-0030		FWSMR06053	Macro + Crayfish	2007-04-03		BACKPACK			2820							SNAIL SAMPLE	1 FOR 3
WEM070-0030	AA43546	FWSMR06053.1	Water + FishComm + Crayfish	2007-06-11 09:00:00	BACKPACK	BACKPACK	50	2820	2820	0.4	0.2	2.2	0	-1
WEM070-0031		FWSMR06057	Macro + Crayfish	2007-03-29		BACKPACK WITH SEINE (KICK-SHOCK)			1546							2 CEL LEG SAMPLES	1 FOR 1
WEM070-0031	AA43547	FWSMR06057.1	Water + FishComm + Crayfish	2007-06-06 14:19:00	BACKPACK	BACKPACK WITH SEINE (KICK-SHOCK)	100	1546	1546	0.8	0.2	3.6	0	-1
WEM070-0032		FWSMR06060a	Macro	2007-04-03
WEM070-0032	AA43548	FWSMR06060	Water + FishComm + Crayfish	2007-06-12 11:00:00	BACKPACK	BACKPACK	350	1141	1141	1	0.6	23	0	-1		NO BURROWS	0 FOR 0
WEM070-0033		FWSMR06061	Macro + Crayfish	2007-04-03		BACKPACK			3120							4 LEG SAMPLES	0 FOR 0
WEM070-0033	AA43549	FWSMR06061.1	Water + FishComm + Crayfish	2007-06-12 12:30:00	BACKPACK	BACKPACK	100	3120	3120	0.35	0.15	4	0	-1		NO BURROWS	0 FOR 0
WEM070-0034		FWSMR06062	Macro + Crayfish	2007-04-03		BACKPACK			337							NO BURROWS	0 FOR 0
WEM070-0034	AA43550	FWSMR06062.1	Water + FishComm	2007-06-12 10:30:00	BACKPACK		50			0.3	0.15	3.2	0	0
WEM070-0039		FWSMN06039	FishComm + Crayfish	2007-06-15	LONGLINE	LONGLINE	150	1283	1283								2 FOR 2
WEM070-0039	AA43511		Water	2007-06-20 13:24:00						0.75	0.5	8	0	-1
WEM070-0040		FWSMR06037a	Macro	2007-04-06
WEM070-0040	AA43487	FWSMR06037	Water + FishComm + Crayfish	2007-06-12 10:30:00	BACKPACK	BACKPACK	100	2300	2300	0.6	0.4	4.8	0	-1		NO BURROWS	0 FOR 0
WEM070-0041	AA43488	FWSMR06047	Water + FishComm + Crayfish	2007-06-11 14:00:00	BACKPACK	BACKPACK	50	2345	2345	0.3	0.1	1	0	-1			0 FOR 0
WEM080-0005		FWSMN06001	Macro + Crayfish	2007-04-05		BACKPACK			900							NO BURROWS	0 FOR 0
WEM080-0005	AA43484	FWSMN06001.1	Water + FishComm + Crayfish	2007-06-12 14:34:00	BACKPACK	BACKPACK	50	389	389	0.4	0.15	2.3	0	-1			3 FOR 5
WEM080-0006		FWSMN06002	Macro + Crayfish	2007-04-05		BACKPACK			1500
WEM080-0006		FWSMN06002.1	FishComm + Crayfish	2007-06-27	BACKPACK	BACKPACK	100	928	928	0.8	0.35	3.5	0	-1			4 FOR 4
WEM080-0006	AA43485		Water	2007-06-12
WEM080-0007		FWSMN06003.1	FishComm + Crayfish	2007-06-27	BACKPACK	BACKPACK	150	1800	1800								2 FOR 2
WEM080-0007		FWSMN06003	Macro + Crayfish	2007-04-05		BACKPACK			1800
WEM080-0007	AA43486		Water	2007-06-12 15:00:00	BACKPACK					1.5	1	10.2	0	-1
WEM080-0010		FWSMN06006	FishComm + Crayfish	2007-06-27	BACKPACK	BACKPACK	50	1200	1200							NO BURROWS	0 FOR 0
WEM080-0010		FWSMN06006a	Macro	2007-04-06
WEM080-0010	AA43489		Water	2007-06-20 11:05:00						0.5	0.3	2	0	-1
WEM080-0011		FWSMN06007a	Macro	2007-04-06
WEM080-0011	AA43490	FWSMN06007	Water + FishComm + Crayfish	2007-06-12 16:20:00	BACKPACK	BACKPACK	50	2800	2800	0.6	0.15	1.2	0	-1			2 FOR 3
WEM080-0012		FWSMN06008	Macro + Crayfish	2007-04-06	BACKPACK	BACKPACK		3600	3600								5 FOR 6
WEM080-0012	AA43491	FWSMN06008.1	Water + FishComm	2007-06-18 12:12:00	BACKPACK		50	0		0.6	0.4	3	0	-1
WEM080-0013		FWSMN06009	Macro + Crayfish	2007-04-06	BACKPACK	BACKPACK		1800	1800							BURROWS DEEP	0 FOR 5
WEM080-0013	AA43492	FWSMN06009.1	Water + FishComm	2007-06-12 15:15:00	BACKPACK		100	0		1.5	1	8.2	0	0		No Fish Collected
WEM080-0015		FWSMN0610-10.1	FishComm + Crayfish	2007-06-26	BACKPACK	BACKPACK	100	1423	1423	0.9	0.5	8.2	0	-1			2 FOR 2
WEM080-0015		FWSMN0610-10	Macro + Crayfish	2007-04-05		BACKPACK			2400								2 FOR 3
WEM080-0015	AA43494		Water	2007-06-20 09:39:00
WEM080-0016		FWSMN06012	Crayfish	2007-06-19	BOAT	BOAT		3405	3405							NO BURROWS	0 FOR 3
WEM080-0016	AA43496	FWSMN06012.1	Water + FishComm + Crayfish	2007-06-19 13:48:00	BOAT	BOAT	500	2345	2345	0	0	0	0	0		NO BURROWS	0 FOR 0
WEM080-0017		FWSMN06013	Macro + Crayfish	2007-04-06		BACKPACK			900								0 FOR 0
WEM080-0017	AA43498	FWSMN06013.1	Water + FishComm + Crayfish	2007-06-20 16:37:00	BACKPACK	BACKPACK	50	1000	1000	0.4	0.4	2.4	0	-1			1 FOR 1
WEM080-0020		FWSMR0610-3	Macro + Crayfish	2007-04-05		BACKPACK			1800							BURROWS IN FARM FIELD	0 FOR 0
WEM080-0020	AA43515	FWSMR0610-3.1	Water + FishComm + Crayfish	2007-06-20 16:12:00	BACKPACK	BACKPACK	100	1800	1800	0.65	0.3	3.3	0	-1		BURROWS IN FARM FIELD	0 FOR 0
WEM080-0021		FWSMR0610-4	Macro + Crayfish	2007-04-05		BACKPACK			1800							BURROWS IN FARM FIELD	0 FOR 0
WEM080-0021	AA43516	FWSMR0610-4.1	Water + FishComm + Crayfish	2007-06-20 15:39:00	BACKPACK	BACKPACK	100	1727	1727	0.45	0.2	4.5	0	-1		BURROWS IN FARM FIELD	0 FOR 0
WEM080-0022		FWSMR0610-5	Macro + Crayfish	2007-04-05		BACKPACK			873							BURROWS IN FRONT YARD OF HOME	0 FOR 0
WEM080-0022	AA43517	FWSMR0610-5.1	Water + FishComm + Crayfish	2007-06-13 14:05:00	BACKPACK	BACKPACK	50	873	873	0.4	0.1	1	0	0		BURROWS IN FRONT YARD OF HOME	0 FOR 0
WEM080-0023		FWSMR06001	Macro + Crayfish	2007-03-28		BACKPACK WITH SEINE (KICK-SHOCK)			1634							NO BURROWS	0 FOR 0
WEM080-0023	AA43518	FWSMR06001.1	Water + FishComm + Crayfish	2007-06-05 16:15:00	BACKPACK	BACKPACK WITH SEINE (KICK-SHOCK)	50	1634	1634	0.4	0.25	1.6	0	-1		NO BURROWS	0 FOR 0
WEM080-0025		FWSMR06004	Macro + Crayfish	2007-03-28		BACKPACK WITH SEINE (KICK-SHOCK)			1051							CTP 1 LEG SAMPLE	1 FOR 4
WEM080-0025	AA43520	FWSMR06004.1	Water + FishComm + Crayfish	2007-06-05 14:05:00	BACKPACK	BACKPACK WITH SEINE (KICK-SHOCK)	100	1051	1051	0.8	0.4	8.2	0	-1
WEM080-0026		FWSMR06008	Macro + Crayfish	2007-03-27		BACKPACK WITH SEINE (KICK-SHOCK)			900								0 for 5
WEM080-0027		FWSMR06010	Macro + Crayfish	2007-03-27		BACKPACK WITH SEINE (KICK-SHOCK)		3600	3600								0 for 5
WEM080-0027	AA43522	FWSMR06010.1	Water + FishComm + Crayfish	2007-06-04 14:45:00	BACKPACK	BACKPACK WITH SEINE (KICK-SHOCK)	100	1415	1415	0.7	0.5	8.4	0	-1
WEM080-0028		FWSMR06011	Macro + Crayfish	2007-03-27		BACKPACK WITH SEINE (KICK-SHOCK)			1192							cln leg sample	1 for 1
WEM080-0028	AA43524	FWSMR06011.1	Water + FishComm + Crayfish	2007-06-04 12:40:00	BACKPACK	BACKPACK WITH SEINE (KICK-SHOCK)	150	1192	1192	0.7	0.4	9.2	0	-1
WEM080-0029		FWSMR06017	Macro + Crayfish	2007-03-29		BACKPACK WITH SEINE (KICK-SHOCK)			930							1 FOR 3
WEM080-0029	AA43526	FWSMR06017.1	Water + FishComm + Crayfish	2007-06-06 11:04:00	BACKPACK	BACKPACK WITH SEINE (KICK-SHOCK)	100	930	930	0.7	0.2	3.6	0	-1
WEM080-0030		FWSMR06018	Macro + Crayfish	2007-03-29		BACKPACK WITH SEINE (KICK-SHOCK)			1391
WEM080-0030	AA43528	FWSMR06018.1	Water + FishComm + Crayfish	2007-06-06 10:30:00	BACKPACK	BACKPACK WITH SEINE (KICK-SHOCK)	100	1391	1391	0.9	0.35	7.3	0	-1
WEM080-0031		FWSMR06021	Macro + Crayfish	2007-03-27		BACKPACK WITH SEINE (KICK-SHOCK)			3594							NO BURROWS - Lampetra appendix spawning	0 for 0
WEM080-0031	AA43530	FWSMR06021.1	Water + FishComm + Crayfish	2007-06-04 15:56:00	BACKPACK	BACKPACK WITH SEINE (KICK-SHOCK)	150	2726	2726	0.45	0.25	8.4	0	0		NO BURROWS	0 for 0
WEM080-0032		FWSMN0610-1	Macro + Crayfish	2007-04-05		BACKPACK			3605							CLN LEG SAMPLE	1 FOR 2
WEM080-0032	AA43500	FWSMN0610-1.1	Water + FishComm + Crayfish	2007-06-13 10:00:00	BACKPACK	BACKPACK	50	926	926	0.8	0.2	3.3	0	-1
WEM080-0033		FWSMR06044	Macro + Crayfish	2007-03-27		BACKPACK WITH SEINE (KICK-SHOCK)			329							Leg sample	1 for 4
WEM080-0033	AA43543	FWSMR06044.1	Water + FishComm + Crayfish	2007-06-04 11:07:00	BACKPACK	BACKPACK WITH SEINE (KICK-SHOCK)	50	329	329	0.6	0.1	1.8	0	-1		Snail sample
WEM080-0034		FWSMR06064	Crayfish	2007-06-15	BACKPACK			874	874								0 FOR 5
WEM080-0034	AA43552	FWSMR06064.1	Water + FishComm + Crayfish	2007-06-20 14:48:00	BACKPACK	BACKPACK WITH SEINE (KICK-SHOCK)	150	874	874	1.5	0.5	8.5	0	-1			1 FOR 1
WEM080-0037		FWSMR06002	Macro + Crayfish	2007-03-28	BACKPACK	BACKPACK WITH SEINE (KICK-SHOCK)		2293	2293							NO BURROWS	0 FOR 0
WEM080-0037	AA43519	FWSMR06002.1	Water + FishComm	2007-06-05 15:55:00	BACKPACK		100	0		0.7	0.3	6.4	0	-1
WEM080-0038		FWSMN06010	Macro + Crayfish	2007-04-06		BACKPACK			1800								3 FOR 3
WEM080-0038	AA43493	FWSMN06010.1	Water + FishComm + Crayfish	2007-06-12 15:35:00	BACKPACK	BACKPACK	50	800	800	0.7	0.4	1.5	0	-1			1 FOR 1
WEM080-0039		FWSMR06040	Macro + Crayfish	2007-03-27		BACKPACK WITH SEINE (KICK-SHOCK)			1360								3 for 3
WEM080-0039	AA43542	FWSMR06040.1	Water + FishComm + Crayfish	2007-06-04 09:30:00	BACKPACK	BACKPACK WITH SEINE (KICK-SHOCK)	100	1360	1360	0.6	0.3	3	0	-1		bank recently graded - still with plastic mesh
WEM080-0040		FWSMN0610-2	Macro + Crayfish	2007-04-05		BACKPACK			1800							NO BURROWS	0 FOR 0
WEM080-0040	AA43504	FWSMN0610-2.1	Water + FishComm + Crayfish	2007-06-20 16:42:00	BACKPACK	BACKPACK	100	764	764	0.7	0.3	4.3	0	0		NO BURROWS	0 FOR 0
WEM080-0041		FWSMN06009a	Macro + Crayfish	2007-04-06		BACKPACK											1 FOR 1
WEM080-0041	AA43510	FWSMN06009a.1	Water + FishComm + Crayfish	2007-06-12 13:18:00	BACKPACK	BACKPACK	50	1100	1100	0.6	0.15	2.4	0	-1		NO BURROWS	0 FOR 0
WEM080-0042	AA43513	FWSMN06024	Water + FishComm + Crayfish	2007-06-19 16:15:00	BACKPACK	BACKPACK WITH SEINE (KICK-SHOCK)	50	300	300	0.4	0.3	1.1	0	-1		NO BURROWS	0 FOR 0
WEM080-0043		FWSMN06070	Crayfish	2007-06-18	BACKPACK	BACKPACK		105	105							NO BURROWS	0 FOR 0
WEM090-0015		FWSMR06065	FishComm + Crayfish	2007-06-15	BACKPACK	BACKPACK WITH SEINE (KICK-SHOCK)	150	1499	1499							NO BURROWS	0 FOR 0
WEM090-0015	AA43554		Water	2007-06-20 15:28:00						1.5	0.5	7	0	-1

## Sheet: Fish
SiteCode	FieldNum	SpeciesCode	MuseumNum	COMMONNAME	NumCollected	NumVouchered	LENGTHMIN	LENGTHMAX	Weight	DEFORMITY	Erosion	LESION	TUMOR	MultipleDELT
WEM080-0005	FWSMN06001.1	51		creek chub	258	2	23	137	357.3	0	0	0	0	0
WEM080-0005	FWSMN06001.1	77		central stoneroller	2	2	62	67	6.5	0	0	0	0	0
WEM080-0005	FWSMN06001.1	79		bluntnose minnow	13	2	48	56	13.7	0	0	0	0	0
WEM080-0005	FWSMN06001.1	101		white sucker	2	2	127	143	54.2	0	0	0	0	0
WEM080-0005	FWSMN06001.1	160		bluegill	16	1	72	95	125.6	0	0	0	0	0
WEM080-0006	FWSMN06002.1	2		American brook lamprey	1	1	189	189	10.6	0	0	0	0	0
WEM080-0006	FWSMN06002.1	39		grass pickerel	3	1	171	204	149.7	0	0	0	0	0
WEM080-0006	FWSMN06002.1	42		central mudminnow	3	3	34	102	27.6	0	0	0	0	0
WEM080-0006	FWSMN06002.1	51		creek chub	8	1	22	32	1.6	0	0	0	0	0
WEM080-0006	FWSMN06002.1	79		bluntnose minnow	3	2	36	40	1.1	0	0	0	0	0
WEM080-0006	FWSMN06002.1	96		redfin shiner	1	1	70	70	3	0	0	0	0	0
WEM080-0006	FWSMN06002.1	101		white sucker	3	2	31	36	1	0	0	0	0	0
WEM080-0006	FWSMN06002.1	158		green sunfish	9	1	47	121	112.8	0	0	0	0	0
WEM080-0006	FWSMN06002.1	159		warmouth	4	4	89	112	97.7	0	0	0	0	0
WEM080-0006	FWSMN06002.1	163		longear sunfish	7	2	49	109	132.1	0	0	0	0	0
WEM080-0006	FWSMN06002.1	175		johnny darter	1	1	27	27	0.1	0	0	0	0	0
WEM080-0007	FWSMN06003.1	51		creek chub	2		75	128	92	0	0	0	0	0
WEM080-0007	FWSMN06003.1	79		bluntnose minnow	8		45	62	12.4	0	0	0	0	0
WEM080-0007	FWSMN06003.1	158		green sunfish	11		54	88	42.6	0	0	0	0	0
WEM080-0007	FWSMN06003.1	160		bluegill	1		49	49	3	0	0	0	0	0
WEM080-0007	FWSMN06003.1	163		longear sunfish	3		82	124	72	0	0	0	0	0
WEM080-0010	FWSMN06006	39		grass pickerel	8	1	156	187	228.1	0	0	0	0	0
WEM080-0010	FWSMN06006	42		central mudminnow	1	1	74	74	4.1	0	0	0	0	0
WEM080-0010	FWSMN06006	132		yellow bullhead	1	1	182	182	82.7	0	0	0	0	0
WEM080-0010	FWSMN06006	158		green sunfish	3	1	100	104	62.6	0	0	0	0	0
WEM080-0010	FWSMN06006	159		warmouth	4	4	58	84	30.1	0	0	0	0	0
WEM080-0010	FWSMN06006	160		bluegill	5	1	61	109	56.4	0	0	0	0	0
WEM080-0011	FWSMN06007	51		creek chub	11	1	56	108	82.2	0	0	0	0	0
WEM080-0011	FWSMN06007	158		green sunfish	4	1	35	118	58.1	0	0	0	0	0
WEM080-0012	FWSMN06008.1	49		golden shiner	4	4	124	141	62.4	0	0	0	0	0
WEM080-0012	FWSMN06008.1	159		warmouth	3	3	90	134	72.8	0	0	0	0	0
WEM080-0012	FWSMN06008.1	160		bluegill	14	14	19	89	0	0	0	0	0	0
WEM080-0012	FWSMN06008.1	164		redear sunfish	1	1	0	0	0	0	0	0	0	0
WEM080-0012	FWSMN06008.1	168		largemouth bass	7	7	37	47	15.6	0	0	0	0	0
WEM080-0012	FWSMN06008.1	171		black crappie	2	2	124	137	39.8	0	0	0	0	0
WEM080-0041	FWSMN06009a.1	42		central mudminnow	21	2	92	94	158.3	0	0	0	0	0
WEM080-0041	FWSMN06009a.1	51		creek chub	6	1	87	158	150.8	0	0	0	0	0
WEM080-0041	FWSMN06009a.1	131		black bullhead	2	1	116	173	132.2	0	0	0	0	0
WEM080-0041	FWSMN06009a.1	132		yellow bullhead	3	1	101	143	104.8	0	0	0	0	0
WEM080-0041	FWSMN06009a.1	158		green sunfish	7	1	70	117	125.8	0	0	0	0	0
WEM080-0041	FWSMN06009a.1	159		warmouth	6	6	96	104	136.9	0	0	0	0	0
WEM080-0041	FWSMN06009a.1	160		bluegill	6	1	76	119	110.6	0	0	0	0	0
WEM080-0041	FWSMN06009a.1	168		largemouth bass	7	1	99	147	124.6	0	0	0	0	0
WEM080-0038	FWSMN06010.1	39		grass pickerel	8	1	145	211	375	0	0	0	0	0
WEM080-0038	FWSMN06010.1	49		golden shiner	3	3	95	140	71.5	0	0	0	0	0
WEM080-0038	FWSMN06010.1	132		yellow bullhead	1	1	115	115	20.2	0	0	0	0	0
WEM080-0038	FWSMN06010.1	144		western mosquitofish	8	8	26	47	5.5	0	0	0	0	0
WEM080-0038	FWSMN06010.1	145		brook silverside	1	1	75	75	1.9	0	0	0	0	0
WEM080-0038	FWSMN06010.1	157		flier	1	1	79	79	8.2	0	0	0	0	0
WEM080-0038	FWSMN06010.1	158		green sunfish	8	1	69	100	158.7	0	0	0	0	0
WEM080-0038	FWSMN06010.1	159		warmouth	4	4	110	140	173	0	0	0	0	0
WEM080-0038	FWSMN06010.1	160		bluegill	1	1	125	125	35.9	0	0	0	0	0
WEM080-0038	FWSMN06010.1	162		orangespotted sunfish	1	1	50	50	3.8	0	0	0	0	0
WEM080-0038	FWSMN06010.1	168		largemouth bass	3	1	87	195	144.6	0	0	0	0	0
WEM080-0016	FWSMN06012.1	15		bowfin	17		485	770	21484	0	0	0	0	0
WEM080-0016	FWSMN06012.1	39		grass pickerel	3	3	68	81	6.4	0	0	0	0	0
WEM080-0016	FWSMN06012.1	42		central mudminnow	1	1	27	27	0.3	0	0	0	0	0
WEM080-0016	FWSMN06012.1	49		golden shiner	48	14	26	85	100.6	0	0	0	0	0
WEM080-0016	FWSMN06012.1	118		spotted sucker	2	2	236	261	372	0	0	0	0	0
WEM080-0016	FWSMN06012.1	136		pirate perch	1	1	35	35	0.8	0	0	0	0	0
WEM080-0016	FWSMN06012.1	144		western mosquitofish	37	37	14	60	56.6	0	0	0	0	0
WEM080-0016	FWSMN06012.1	157		flier	1	1	155	155	76.6	0	0	0	0	0
WEM080-0016	FWSMN06012.1	158		green sunfish	1	1	62	62	4.1	0	0	0	0	0
WEM080-0016	FWSMN06012.1	159		warmouth	3	3	81	142	132.3	0	0	0	0	0
WEM080-0016	FWSMN06012.1	160		bluegill	8	1	71	170	459	0	0	0	0	0
WEM080-0016	FWSMN06012.1	164		redear sunfish	1	1	57	57	3.2	0	0	0	0	0
WEM080-0016	FWSMN06012.1	165		redspotted sunfish	1	1	122	122	40.1	0	0	0	0	0
WEM080-0016	FWSMN06012.1	168		largemouth bass	4	1	52	320	961.5	0	0	0	0	0
WEM080-0017	FWSMN06013.1	39		grass pickerel	1	1	213	213	62.3	0	0	0	0	0
WEM080-0017	FWSMN06013.1	49		golden shiner	5	5	72	137	51.9	0	0	0	0	0
WEM080-0017	FWSMN06013.1	51		creek chub	69	1	81	165	599	0	0	0	0	0
WEM080-0017	FWSMN06013.1	132		yellow bullhead	2	2	94	98	23.1	0	0	0	0	0
WEM080-0017	FWSMN06013.1	136		pirate perch	2	2	89	106	27	0	0	0	0	0
WEM080-0017	FWSMN06013.1	158		green sunfish	15	1	58	127	231	0	0	0	0	0
WEM080-0017	FWSMN06013.1	159		warmouth	6	6	65	125	85.7	0	0	0	0	0
WEM080-0017	FWSMN06013.1	160		bluegill	34	1	48	135	265.8	0	0	0	0	0
WEM080-0017	FWSMN06013.1	168		largemouth bass	1	1	127	127	26.2	0	0	0	0	0
WEM070-0012	FWSMN06014.1	49		golden shiner	4	4	38	40	1.4	0	0	0	0	0
WEM070-0012	FWSMN06014.1	144		western mosquitofish	1	1	32	32	0.7	0	0	0	0	0
WEM070-0012	FWSMN06014.1	159		warmouth	7	7	54	122	75.1	0	0	0	0	0
WEM070-0012	FWSMN06014.1	160		bluegill	30	1	50	176	735.5	0	0	0	0	0
WEM070-0012	FWSMN06014.1	164		redear sunfish	159	10	22	156	878	0	0	0	0	0
WEM070-0012	FWSMN06014.1	168		largemouth bass	23	13	35	395	3136.3	0	0	0	0	0
WEM070-0020	FWSMN06023	2		American brook lamprey	1	1	85	85	0	0	0	0	0	0
WEM070-0020	FWSMN06023	5		chestnut lamprey	1	1	135	135	4.8	0	0	0	0	0
WEM070-0020	FWSMN06023	39		grass pickerel	4	1	85	96	16.3	0	0	0	0	0
WEM070-0020	FWSMN06023	77		central stoneroller	8	1	40	49	6.8	0	0	0	0	0
WEM070-0020	FWSMN06023	79		bluntnose minnow	9	4	47	77	15.4	0	0	0	0	0
WEM070-0020	FWSMN06023	81		bullhead minnow	106	106	26	79	123	0	0	0	0	0
WEM070-0020	FWSMN06023	88		spotfin shiner	9	1	60	100	38.6	0	0	0	0	0
WEM070-0020	FWSMN06023	89		steelcolor shiner	7	1	50	89	18.4	0	0	0	0	0
WEM070-0020	FWSMN06023	96		redfin shiner	1	1	40	40	0.3	0	0	0	0	0
WEM070-0020	FWSMN06023	108		silver redhorse	1	1	240	240	142.3	0	0	0	0	0
WEM070-0020	FWSMN06023	110		black redhorse	5	1	29	35	1.2	0	0	0	0	0
WEM070-0020	FWSMN06023	124		mountain madtom	2	2	66	70	7.4	0	0	0	0	0
WEM070-0020	FWSMN06023	156		rock bass	1	1	130	130	43.9	0	0	0	0	0
WEM070-0020	FWSMN06023	158		green sunfish	2	1	95	146	74.2	0	0	0	0	0
WEM070-0020	FWSMN06023	163		longear sunfish	18	1	50	122	348	0	0	0	0	0
WEM070-0020	FWSMN06023	169		spotted bass	16	16	26	44	4.9	0	0	0	0	0
WEM070-0020	FWSMN06023	175		johnny darter	1	1	30	30	0.1	0	0	0	0	0
WEM070-0020	FWSMN06023	176		mud darter	1	1	25	25	0.2	0	0	0	0	0
WEM070-0020	FWSMN06023	182		harlequin darter	1	1	70	70	2.9	0	0	0	0	0
WEM070-0020	FWSMN06023	192		dusky darter	3	3	80	95	17	0	0	0	0	0
WEM070-0020	FWSMN06023	195		slenderhead darter	1	1	70	70	2.8	0	0	0	0	0
WEM080-0042	FWSMN06024	144		western mosquitofish	15	15	16	23	6.1	0	0	0	0	0
WEM080-0042	FWSMN06024	159		warmouth	1	1	113	113	52.8	0	0	0	0	0
WEM080-0042	FWSMN06024	168		largemouth bass	26	26	34	58	28.8	0	0	0	0	0
WEM070-0039	FWSMN06039	51		creek chub	5	1	28	47	1.9	0	0	0	0	0
WEM070-0039	FWSMN06039	59		emerald shiner	1	1	26	26	0.1	0	0	0	0	0
WEM070-0039	FWSMN06039	73		silverjaw minnow	7	7	66	82	179	0	0	0	0	0
WEM070-0039	FWSMN06039	74		bigeye chub	17	17	64	66	15	0	0	0	0	0
WEM070-0039	FWSMN06039	79		bluntnose minnow	9	9	47	78	21.4	0	0	0	0	0
WEM070-0039	FWSMN06039	81		bullhead minnow	26	15	20	78	42	0	0	0	0	0
WEM070-0039	FWSMN06039	88		spotfin shiner	10	2	43	108	23	0	0	0	0	0
WEM070-0039	FWSMN06039	89		steelcolor shiner	8	1	52	85	18	0	0	0	0	0
WEM070-0039	FWSMN06039	96		redfin shiner	6	4	16	52	0.2	0	0	0	0	0
WEM070-0039	FWSMN06039	108		silver redhorse	5	1	47	281	694	0	0	0	0	0
WEM070-0039	FWSMN06039	110		black redhorse	17	1	107	233	1172	0	0	0	0	0
WEM070-0039	FWSMN06039	111		golden redhorse	8	1	59	356	1475	0	0	0	0	0
WEM070-0039	FWSMN06039	113		northern hogsucker	14	1	105	181	540	0	0	0	0	0
WEM070-0039	FWSMN06039	118		spotted sucker	1	1	210	210	94.5	0	0	0	0	0
WEM070-0039	FWSMN06039	124		mountain madtom	4	4	85	106	44	0	0	0	0	0
WEM070-0039	FWSMN06039	133		brown bullhead	1	1	232	232	188	0	0	0	0	0
WEM070-0039	FWSMN06039	156		rock bass	3	1	79	151	270	0	0	0	0	0
WEM070-0039	FWSMN06039	158		green sunfish	2	2	62	85	15.1	0	0	0	0	0
WEM070-0039	FWSMN06039	160		bluegill	1	1	68	68	5	0	0	0	0	0
WEM070-0039	FWSMN06039	163		longear sunfish	139	1	47	138	1594	0	0	0	0	0
WEM070-0039	FWSMN06039	169		spotted bass	2	2	25	28	0.2	0	0	0	0	0
WEM070-0039	FWSMN06039	175		johnny darter	1	1	33	33	0.3	0	0	0	0	0
WEM070-0039	FWSMN06039	177		greenside darter	1	1	35	35	0.4	0	0	0	0	0
WEM070-0039	FWSMN06039	191		logperch	5	1	113	127	66	0	0	0	0	0
WEM070-0039	FWSMN06039	192		dusky darter	1	1	72	72	3.5	0	0	0	0	0
WEM070-0039	FWSMN06039	194		blackside darter	2	2	75	85	8	0	0	0	0	0
WEM070-0039	FWSMN06039	195		slenderhead darter	6	6	66	84	22	0	0	0	0	0
WEM070-0039	FWSMN06039	203		eastern sand darter	3	3	54	63	3.9	0	0	0	0	0
WEM080-0032	FWSMN0610-1.1	39		grass pickerel	1	1	176	176	33.4	0	0	0	0	0
WEM080-0032	FWSMN0610-1.1	49		golden shiner	1	1	147	147	40	0	0	0	0	0
WEM080-0032	FWSMN0610-1.1	51		creek chub	2	1	159	164	83.1	0	0	0	0	0
WEM080-0032	FWSMN0610-1.1	73		silverjaw minnow	1	1	57	57	1.4	0	0	0	0	0
WEM080-0032	FWSMN0610-1.1	79		bluntnose minnow	45	2	48	89	146.7	0	0	0	0	0
WEM080-0032	FWSMN0610-1.1	142		blackstripe topminnow	3	1	64	64	7.8	0	0	0	0	0
WEM080-0032	FWSMN0610-1.1	158		green sunfish	3	2	69	122	60.5	0	0	0	0	0
WEM080-0032	FWSMN0610-1.1	163		longear sunfish	6	2	71	98	76.1	0	0	0	0	0
WEM080-0032	FWSMN0610-1.1	174		orangethroat darter	1	1	50	50	1.7	0	0	0	0	0
WEM080-0032	FWSMN0610-1.1	175		johnny darter	3	3	34	35	0.9	0	0	0	0	0
WEM080-0015	FWSMN0610-10.1	39		grass pickerel	3	1	90	157	36.4	0	0	0	0	0
WEM080-0015	FWSMN0610-10.1	42		central mudminnow	42	4	25	96	31	0	0	0	0	0
WEM080-0015	FWSMN0610-10.1	73		silverjaw minnow	13	0	28	0	0	0	0	0	0	0
WEM080-0015	FWSMN0610-10.1	79		bluntnose minnow	24	1	19	86	53.5	0	0	0	0	0
WEM080-0015	FWSMN0610-10.1	142		blackstripe topminnow	1	1	56	56	1.8	0	0	0	0	0
WEM080-0015	FWSMN0610-10.1	144		western mosquitofish	6	6	22	29	1.5	0	0	0	0	0
WEM080-0015	FWSMN0610-10.1	158		green sunfish	1	0	72	72	9.1	0	0	0	0	0
WEM080-0015	FWSMN0610-10.1	163		longear sunfish	1	1	75	75	9.5	0	0	0	0	0
WEM080-0015	FWSMN0610-10.1	175		johnny darter	4	1	29	41	1.2	0	0	0	0	0
WEM080-0040	FWSMN0610-2.1	79		bluntnose minnow	43	1	24	89	76.4	0	0	0	0	0
WEM080-0040	FWSMN0610-2.1	144		western mosquitofish	6	6	16	23	0.2	0	0	0	0	0
WEM080-0040	FWSMN0610-2.1	158		green sunfish	3	1	109	134	118.4	0	0	0	0	0
WEM080-0023	FWSMR06001.1	51		creek chub	29	2	27	121	120	0	0	0	0	0
WEM080-0023	FWSMR06001.1	77		central stoneroller	18	2	70	95	94.3	0	0	0	0	0
WEM080-0023	FWSMR06001.1	101		white sucker	2	2	100	137	42	0	0	0	0	0
WEM080-0023	FWSMR06001.1	158		green sunfish	1	1	86	86	12.8	0	0	0	0	0
WEM080-0023	FWSMR06001.1	160		bluegill	27	2	49	74	63.2	0	0	0	0	0
WEM080-0023	FWSMR06001.1	168		largemouth bass	1	1	90	90	8.5	0	0	0	0	0
WEM080-0023	FWSMR06001.1	174		orangethroat darter	31	3	50	62	50.2	0	0	0	0	0
WEM080-0023	FWSMR06001.1	175		johnny darter	27	4	46	60	28.4	0	0	0	0	0
WEM080-0037	FWSMR06002.1	51		creek chub	6	2	72	169	148	0	0	0	0	0
WEM080-0037	FWSMR06002.1	77		central stoneroller	45	2	70	115	405	0	0	0	0	0
WEM080-0037	FWSMR06002.1	79		bluntnose minnow	2	2	79	86	12	0	0	0	0	0
WEM080-0037	FWSMR06002.1	101		white sucker	9	2	95	186	187	0	0	0	0	0
WEM080-0037	FWSMR06002.1	132		yellow bullhead	1	1	162	162	67	0	0	0	0	0
WEM080-0037	FWSMR06002.1	142		blackstripe topminnow	7	1	49	59	28.9	0	0	0	0	0
WEM080-0037	FWSMR06002.1	158		green sunfish	1	1	64	64	5.9	0	0	0	0	0
WEM080-0037	FWSMR06002.1	160		bluegill	21	2	82	146	77	0	0	0	0	0
WEM080-0037	FWSMR06002.1	163		longear sunfish	5	2	86	125	122.6	0	0	0	0	0
WEM080-0037	FWSMR06002.1	168		largemouth bass	1	1	174	174	69	0	0	0	0	0
WEM080-0037	FWSMR06002.1	174		orangethroat darter	6	2	46	55	6.8	0	0	0	0	0
WEM080-0037	FWSMR06002.1	175		johnny darter	8	2	29	60	8	0	0	0	0	0
WEM080-0025	FWSMR06004.1	51		creek chub	24	2	33	181	175	0	0	0	0	0
WEM080-0025	FWSMR06004.1	73		silverjaw minnow	5	3	24	75	8.9	0	0	0	0	0
WEM080-0025	FWSMR06004.1	77		central stoneroller	19	2	77	120	185	0	0	0	0	0
WEM080-0025	FWSMR06004.1	79		bluntnose minnow	32	3	17	80	85.7	0	0	0	0	0
WEM080-0025	FWSMR06004.1	101		white sucker	7	2	97	124	225	0	0	0	0	0
WEM080-0025	FWSMR06004.1	158		green sunfish	5	2	65	120	40.5	0	0	0	0	0
WEM080-0025	FWSMR06004.1	160		bluegill	31	2	47	163	370.5	0	0	0	0	0
WEM080-0025	FWSMR06004.1	163		longear sunfish	47	2	50	149	429	0	0	0	0	0
WEM080-0025	FWSMR06004.1	168		largemouth bass	1	1	144	144	34.9	0	0	0	0	0
WEM080-0025	FWSMR06004.1	174		orangethroat darter	2	2	49	50	2.1	0	0	0	0	0
WEM080-0025	FWSMR06004.1	175		johnny darter	8	3	30	62	7.2	0	0	0	0	0
WEM080-0027	FWSMR06010.1	51		creek chub	8	1	70	99	82	0	0	0	0	0
WEM080-0027	FWSMR06010.1	73		silverjaw minnow	10	10	22	69	21.6	0	0	0	0	0
WEM080-0027	FWSMR06010.1	79		bluntnose minnow	13	1	55	64	19.1	0	0	0	0	0
WEM080-0027	FWSMR06010.1	96		redfin shiner	1	1	70	70	4.4	0	0	0	0	0
WEM080-0027	FWSMR06010.1	132		yellow bullhead	1	1	150	150	102	0	0	0	0	0
WEM080-0027	FWSMR06010.1	142		blackstripe topminnow	1	1	68	68	2.2	0	0	0	0	0
WEM080-0027	FWSMR06010.1	158		green sunfish	5	1	46	100	44.5	0	0	0	0	0
WEM080-0027	FWSMR06010.1	160		bluegill	4	1	53	56	9.8	0	0	0	0	0
WEM080-0027	FWSMR06010.1	163		longear sunfish	28	1	49	109	232	0	0	0	0	0
WEM080-0027	FWSMR06010.1	174		orangethroat darter	9	3	50	62	14.7	0	0	0	0	0
WEM080-0027	FWSMR06010.1	175		johnny darter	4	1	21	56	3.1	0	0	0	0	0
WEM080-0028	FWSMR06011.1	42		central mudminnow	6	6	35	78	28	0	0	0	0	0
WEM080-0028	FWSMR06011.1	51		creek chub	12	1	30	44	6.1	0	0	0	0	0
WEM080-0028	FWSMR06011.1	77		central stoneroller	5	1	30	43	2.7	0	0	0	0	0
WEM080-0028	FWSMR06011.1	79		bluntnose minnow	5	1	56	80	19	0	0	0	0	0
WEM080-0028	FWSMR06011.1	101		white sucker	1	1	145	145	34	0	0	0	0	0
WEM080-0028	FWSMR06011.1	132		yellow bullhead	1	1	135	135	32.7	0	0	0	0	0
WEM080-0028	FWSMR06011.1	142		blackstripe topminnow	4	3	55	57	6.8	0	0	0	0	0
WEM080-0028	FWSMR06011.1	158		green sunfish	19	1	44	130	165	0	0	0	0	0
WEM080-0028	FWSMR06011.1	160		bluegill	10	1	54	85	46	0	0	0	0	0
WEM080-0028	FWSMR06011.1	163		longear sunfish	13	1	49	140	191	0	0	0	0	0
WEM080-0028	FWSMR06011.1	174		orangethroat darter	5	1	49	57	9.5	0	0	0	0	0
WEM080-0028	FWSMR06011.1	175		johnny darter	1	1	30	30	0.2	0	0	0	0	0
WEM080-0029	FWSMR06017.1	51		creek chub	108	2	24	170	389	0	0	0	0	0
WEM080-0029	FWSMR06017.1	73		silverjaw minnow	1	1	76	76	3.2	0	0	0	0	0
WEM080-0029	FWSMR06017.1	77		central stoneroller	27	2	31	116	131.5	0	0	0	0	0
WEM080-0029	FWSMR06017.1	79		bluntnose minnow	12	2	60	94	41.6	0	0	0	0	0
WEM080-0029	FWSMR06017.1	101		white sucker	39	2	32	180	235	0	0	0	0	0
WEM080-0029	FWSMR06017.1	158		green sunfish	6	2	72	140	142	0	0	0	0	0
WEM080-0029	FWSMR06017.1	160		bluegill	5	2	61	87	31.4	0	0	0	0	0
WEM080-0029	FWSMR06017.1	163		longear sunfish	1	1	95	95	20.1	0	0	0	0	0
WEM080-0029	FWSMR06017.1	168		largemouth bass	1	1	50	50	1.8	0	0	0	0	0
WEM080-0029	FWSMR06017.1	174		orangethroat darter	12	2	21	54	9.2	0	0	0	0	0
WEM080-0029	FWSMR06017.1	175		johnny darter	38	2	23	52	16.9	0	0	0	0	0
WEM080-0029	FWSMR06017.1	211		hybrid sunfish	4	2	82	110	56	0	0	0	0	0
WEM080-0030	FWSMR06018.1	51		creek chub	22	2	25	161	210	0	0	0	0	0
WEM080-0030	FWSMR06018.1	77		central stoneroller	3	2	66	110	33.7	0	0	0	0	0
WEM080-0030	FWSMR06018.1	101		white sucker	4	4	101	103	33.7	0	0	0	0	0
WEM080-0030	FWSMR06018.1	158		green sunfish	13	2	37	107	195	0	0	0	0	0
WEM080-0030	FWSMR06018.1	163		longear sunfish	11	2	45	110	164.5	0	0	0	0	0
WEM080-0030	FWSMR06018.1	168		largemouth bass	1	1	169	169	56.7	0	0	0	0	0
WEM080-0030	FWSMR06018.1	174		orangethroat darter	2	2	50	52	2.4	0	0	0	0	0
WEM080-0030	FWSMR06018.1	175		johnny darter	1	1	60	60	1.4	0	0	0	0	0
WEM080-0030	FWSMR06018.1	211		hybrid sunfish	2	2	90	101	28.5	0	0	0	0	0
WEM080-0031	FWSMR06021.1	51		creek chub	56	3	17	125	310	0	0	0	0	0
WEM080-0031	FWSMR06021.1	73		silverjaw minnow	2	2	65	72	4.7	0	0	0	0	0
WEM080-0031	FWSMR06021.1	77		central stoneroller	9	1	35	91	20.5	0	0	0	0	0
WEM080-0031	FWSMR06021.1	79		bluntnose minnow	21	12	10	88	44	0	0	0	0	0
WEM080-0031	FWSMR06021.1	101		white sucker	9	2	29	40	4.8	0	0	0	0	0
WEM080-0031	FWSMR06021.1	158		green sunfish	2	2	52	74	9.5	0	0	0	0	0
WEM080-0031	FWSMR06021.1	163		longear sunfish	1	1	80	80	12.8	0	0	0	0	0
WEM080-0031	FWSMR06021.1	174		orangethroat darter	5	2	46	49	4	0	0	0	0	0
WEM080-0031	FWSMR06021.1	175		johnny darter	34	4	16	55	26	0	0	0	0	0
WEM070-0021	FWSMR06025.1	51		creek chub	31	2	24	45	10.9	0	0	0	0	0
WEM070-0021	FWSMR06025.1	77		central stoneroller	20	3	29	46	10.1	0	0	0	0	0
WEM070-0021	FWSMR06025.1	79		bluntnose minnow	2	2	56	77	5.9	0	0	0	0	0
WEM070-0021	FWSMR06025.1	132		yellow bullhead	2	2	110	142	59	0	0	0	0	0
WEM070-0021	FWSMR06025.1	142		blackstripe topminnow	4	4	64	73	11.1	0	0	0	0	0
WEM070-0021	FWSMR06025.1	145		brook silverside	1	1	80	80	1.8	0	0	0	0	0
WEM070-0021	FWSMR06025.1	158		green sunfish	6	2	73	124	64	0	0	0	0	0
WEM070-0021	FWSMR06025.1	159		warmouth	2	2	72	85	21	0	0	0	0	0
WEM070-0021	FWSMR06025.1	160		bluegill	61	2	73	158	1800	0	0	0	0	0
WEM070-0021	FWSMR06025.1	163		longear sunfish	21	2	57	139	402	0	0	0	0	0
WEM070-0021	FWSMR06025.1	175		johnny darter	1	1	50	50	1	0	0	0	0	0
WEM070-0022	FWSMR06027.1	51		creek chub	36	1	19	144	190	0	0	0	0	0
WEM070-0022	FWSMR06027.1	77		central stoneroller	16	1	55	104	80	0	0	0	0	0
WEM070-0022	FWSMR06027.1	160		bluegill	4	1	50	62	10.5	0	0	0	0	0
WEM070-0022	FWSMR06027.1	174		orangethroat darter	19	2	44	61	21.4	0	0	0	0	0
WEM070-0022	FWSMR06027.1	175		johnny darter	3	1	54	60	4.4	0	0	0	0	0
WEM070-0023	FWSMR06028.1	51		creek chub	14	1	75	155	222	0	0	0	0	0
WEM070-0023	FWSMR06028.1	77		central stoneroller	8	1	67	89	52	0	0	0	0	0
WEM070-0023	FWSMR06028.1	101		white sucker	1	1	110	110	13.2	0	0	0	0	0
WEM070-0023	FWSMR06028.1	158		green sunfish	4	1	70	84	31	0	0	0	0	0
WEM070-0023	FWSMR06028.1	160		bluegill	10	1	50	86	64	0	0	0	0	0
WEM070-0023	FWSMR06028.1	163		longear sunfish	1	1	94	94	15.2	0	0	0	0	0
WEM070-0023	FWSMR06028.1	168		largemouth bass	2	2	100	100	20.8	0	0	0	0	0
WEM070-0023	FWSMR06028.1	174		orangethroat darter	3	1	49	49	3	0	0	0	0	0
WEM070-0023	FWSMR06028.1	175		johnny darter	1	1	45	45	1	0	0	0	0	0
WEM070-0024	FWSMR06029.1	51		creek chub	56	2	20	182	550	0	0	0	0	0
WEM070-0024	FWSMR06029.1	77		central stoneroller	39	2	35	124	335	0	0	0	0	0
WEM070-0024	FWSMR06029.1	79		bluntnose minnow	25	1	56	95	85	0	0	0	0	0
WEM070-0024	FWSMR06029.1	101		white sucker	1	1	165	165	41.1	0	0	0	0	0
WEM070-0024	FWSMR06029.1	133		brown bullhead	1	1	195	195	100	0	0	0	0	0
WEM070-0024	FWSMR06029.1	163		longear sunfish	1	1	92	92	15	0	0	0	0	0
WEM070-0024	FWSMR06029.1	174		orangethroat darter	6	2	30	50	5.9	0	0	0	0	0
WEM070-0024	FWSMR06029.1	175		johnny darter	3	1	55	60	3.7	0	0	0	0	0
WEM070-0024	FWSMR06029.1	177		greenside darter	19	3	64	101	86.8	0	0	0	0	0
WEM070-0024	FWSMR06029.1	181		fantail darter	3	1	55	66	6.4	0	0	0	0	0
WEM070-0025	FWSMR06030.1	51		creek chub	12	2	32	85	37	0	0	0	0	0
WEM070-0025	FWSMR06030.1	77		central stoneroller	9	2	40	75	24.5	0	0	0	0	0
WEM070-0025	FWSMR06030.1	79		bluntnose minnow	19	2	41	96	70.5	0	0	0	0	0
WEM070-0025	FWSMR06030.1	174		orangethroat darter	10	2	48	56	14.1	0	0	0	0	0
WEM070-0025	FWSMR06030.1	175		johnny darter	13	2	19	54	14.8	0	0	0	0	0
WEM070-0025	FWSMR06030.1	177		greenside darter	7	2	63	76	19.1	0	0	0	0	0
WEM070-0025	FWSMR06030.1	181		fantail darter	6	2	55	65	8.7	0	0	0	0	0
WEM070-0026	FWSMR06032.1	51		creek chub	25	2	82	165	565	0	0	0	0	0
WEM070-0026	FWSMR06032.1	77		central stoneroller	79	2	60	105	490	0	0	0	0	0
WEM070-0026	FWSMR06032.1	79		bluntnose minnow	8	2	50	76	18.3	0	0	0	0	0
WEM070-0026	FWSMR06032.1	101		white sucker	8	2	118	135	173	0	0	0	0	0
WEM070-0026	FWSMR06032.1	111		golden redhorse	1	1	81	81	5.8	0	0	0	0	0
WEM070-0026	FWSMR06032.1	113		northern hogsucker	3	3	131	201	168	0	0	0	0	0
WEM070-0026	FWSMR06032.1	163		longear sunfish	16	2	58	126	265	0	0	0	0	0
WEM070-0026	FWSMR06032.1	174		orangethroat darter	9	9	47	59	14.5	0	0	0	0	0
WEM070-0026	FWSMR06032.1	175		johnny darter	19	19	50	62	23.9	0	0	0	0	0
WEM070-0026	FWSMR06032.1	177		greenside darter	8	8	65	89	36.3	0	0	0	0	0
WEM070-0026	FWSMR06032.1	181		fantail darter	2	2	61	68	4.1	0	0	0	0	0
WEM070-0040	FWSMR06037	51		creek chub	3	3	66	70	10.1	0	0	0	0	0
WEM070-0040	FWSMR06037	73		silverjaw minnow	12	12	30	70	40.5	0	0	0	0	0
WEM070-0040	FWSMR06037	77		central stoneroller	31	2	41	100	73.2	0	0	0	0	0
WEM070-0040	FWSMR06037	79		bluntnose minnow	49	2	46	81	104.2	0	0	0	0	0
WEM070-0040	FWSMR06037	88		spotfin shiner	51	3	52	85	126	0	0	0	0	0
WEM070-0040	FWSMR06037	102		quillback	6	6	30	43	4.3	0	0	0	0	0
WEM070-0040	FWSMR06037	113		northern hogsucker	2	2	136	155	67	0	0	0	0	0
WEM070-0040	FWSMR06037	133		brown bullhead	1	1	151	151	52	0	0	0	0	0
WEM070-0040	FWSMR06037	142		blackstripe topminnow	1	1	57	57	1.2	0	0	0	0	0
WEM070-0040	FWSMR06037	158		green sunfish	1	1	62	62	3.6	0	0	0	0	0
WEM070-0040	FWSMR06037	163		longear sunfish	6	2	52	69	21.6	0	0	0	0	0
WEM070-0040	FWSMR06037	174		orangethroat darter	2	2	39	57	2.6	0	0	0	0	0
WEM070-0040	FWSMR06037	175		johnny darter	4	2	49	60	6.2	0	0	0	0	0
WEM070-0040	FWSMR06037	177		greenside darter	1	1	45	45	0.6	0	0	0	0	0
WEM070-0040	FWSMR06037	181		fantail darter	1	1	59	59	1.7	0	0	0	0	0
WEM070-0027	FWSMR06038	42		central mudminnow	1	1	80	80	5.4	0	0	0	0	0
WEM070-0027	FWSMR06038	49		golden shiner	1	1	65	65	1.3	0	0	0	0	0
WEM070-0027	FWSMR06038	51		creek chub	4	2	40	91	20.8	0	0	0	0	0
WEM070-0027	FWSMR06038	73		silverjaw minnow	6	6	25	77	5.8	0	0	0	0	0
WEM070-0027	FWSMR06038	77		central stoneroller	8	2	42	49	6.7	0	0	0	0	0
WEM070-0027	FWSMR06038	79		bluntnose minnow	1	1	30	30	0.1	0	0	0	0	0
WEM070-0027	FWSMR06038	88		spotfin shiner	14	14	42	96	33.8	0	0	0	0	0
WEM070-0027	FWSMR06038	101		white sucker	1	1	48	48	2.2	0	0	0	0	0
WEM070-0027	FWSMR06038	108		silver redhorse	4	4	95	112	40.8	0	0	0	0	0
WEM070-0027	FWSMR06038	113		northern hogsucker	2	2	146	146	67.1	0	0	0	0	0
WEM070-0027	FWSMR06038	121		channel catfish	1	1	145	145	26.2	0	0	0	0	0
WEM070-0027	FWSMR06038	142		blackstripe topminnow	1	1	60	60	2.3	0	0	0	0	0
WEM070-0027	FWSMR06038	156		rock bass	1	1	80	80	8.1	0	0	0	0	0
WEM070-0027	FWSMR06038	157		flier	1	1	90	90	12.3	0	0	0	0	0
WEM070-0027	FWSMR06038	158		green sunfish	1	1	65	65	5.4	0	0	0	0	0
WEM070-0027	FWSMR06038	160		bluegill	8	2	54	105	43.6	0	0	0	0	0
WEM070-0027	FWSMR06038	163		longear sunfish	55	2	55	134	747	0	0	0	0	0
WEM070-0027	FWSMR06038	174		orangethroat darter	2	2	35	36	0.8	0	0	0	0	0
WEM070-0027	FWSMR06038	175		johnny darter	7	2	30	35	2.8	0	0	0	0	0
WEM070-0027	FWSMR06038	177		greenside darter	1	1	35	35	0.4	0	0	0	0	0
WEM080-0039	FWSMR06040.1	51		creek chub	3	1	35	36	0.6	0	0	0	0	0
WEM080-0039	FWSMR06040.1	79		bluntnose minnow	29	2	21	93	85	0	0	0	0	0
WEM080-0039	FWSMR06040.1	144		western mosquitofish	1	1	28	28	0.1	0	0	0	0	0
WEM080-0039	FWSMR06040.1	163		longear sunfish	1	1	70	70	5.9	0	0	0	0	0
WEM080-0039	FWSMR06040.1	175		johnny darter	9	2	20	61	4.6	0	0	0	0	0
WEM080-0033	FWSMR06044.1	73		silverjaw minnow	18	18	56	75	42.8	0	0	0	0	0
WEM080-0033	FWSMR06044.1	79		bluntnose minnow	82	1	28	80	74	0	0	0	0	0
WEM080-0033	FWSMR06044.1	144		western mosquitofish	6	4	11	47	3.1	0	0	0	0	0
WEM070-0041	FWSMR06047	51		creek chub	28	2	134	0	0	0	0	0	0	0
WEM070-0041	FWSMR06047	77		central stoneroller	1	1	72	72	3	0	0	0	0	0
WEM070-0041	FWSMR06047	160		bluegill	1	1	110	110	20	0	0	0	0	0
WEM070-0041	FWSMR06047	174		orangethroat darter	10	4	22	59	2.5	0	0	0	0	0
WEM070-0041	FWSMR06047	175		johnny darter	12	2	20	55	6.8	0	0	0	0	0
WEM070-0028	FWSMR06051.1	51		creek chub	103	2	22	135	565	0	0	0	0	0
WEM070-0028	FWSMR06051.1	77		central stoneroller	37	3	53	105	145	0	0	0	0	0
WEM070-0028	FWSMR06051.1	79		bluntnose minnow	10	2	60	65	25.5	0	0	0	0	0
WEM070-0028	FWSMR06051.1	92		striped shiner	1	1	94	94	8.3	0	0	0	0	0
WEM070-0028	FWSMR06051.1	101		white sucker	11	2	26	135	94	0	0	0	0	0
WEM070-0028	FWSMR06051.1	132		yellow bullhead	1	1	73	73	5	0	0	0	0	0
WEM070-0028	FWSMR06051.1	158		green sunfish	2	2	84	98	26.8	0	0	0	0	0
WEM070-0028	FWSMR06051.1	160		bluegill	1	1	51	51	2	0	0	0	0	0
WEM070-0028	FWSMR06051.1	163		longear sunfish	5	2	70	95	56.1	0	0	0	0	0
WEM070-0028	FWSMR06051.1	174		orangethroat darter	48	3	45	63	66.8	0	0	0	0	0
WEM070-0028	FWSMR06051.1	175		johnny darter	25	3	47	56	27.2	0	0	0	0	0
WEM070-0029	FWSMR06052.1	51		creek chub	30	2	29	160	183	0	0	0	0	0
WEM070-0029	FWSMR06052.1	73		silverjaw minnow	1	1	59	59	1.8	0	0	0	0	0
WEM070-0029	FWSMR06052.1	77		central stoneroller	2	2	70	86	10.7	0	0	0	0	0
WEM070-0029	FWSMR06052.1	79		bluntnose minnow	14	2	50	88	90.5	0	0	0	0	0
WEM070-0029	FWSMR06052.1	88		spotfin shiner	2	2	55	55	2.8	0	0	0	0	0
WEM070-0029	FWSMR06052.1	96		redfin shiner	11	11	55	84	29.7	0	0	0	0	0
WEM070-0029	FWSMR06052.1	101		white sucker	21	2	120	203	726	0	0	0	0	0
WEM070-0029	FWSMR06052.1	108		silver redhorse	9	9	89	94	61.8	0	0	0	0	0
WEM070-0029	FWSMR06052.1	110		black redhorse	4	4	90	105	33.2	0	0	0	0	0
WEM070-0029	FWSMR06052.1	113		northern hogsucker	1	1	125	125	18.9	0	0	0	0	0
WEM070-0029	FWSMR06052.1	158		green sunfish	2	2	79	100	22.5	0	0	0	0	0
WEM070-0029	FWSMR06052.1	160		bluegill	4	1	46	104	28.8	0	0	0	0	0
WEM070-0029	FWSMR06052.1	163		longear sunfish	44	2	55	129	456	0	0	0	0	0
WEM070-0029	FWSMR06052.1	174		orangethroat darter	2	2	20	22	0.2	0	0	0	0	0
WEM070-0029	FWSMR06052.1	175		johnny darter	4	4	28	57	2.7	0	0	0	0	0
WEM070-0030	FWSMR06053.1	51		creek chub	123	3	29	160	519	0	0	0	0	0
WEM070-0030	FWSMR06053.1	77		central stoneroller	139	2	33	117	869	0	0	0	0	0
WEM070-0030	FWSMR06053.1	132		yellow bullhead	1	1	82	82	7.7	0	0	0	0	0
WEM070-0030	FWSMR06053.1	158		green sunfish	4	2	86	105	57.2	0	0	0	0	0
WEM070-0030	FWSMR06053.1	160		bluegill	9	2	64	85	52.9	0	0	0	0	0
WEM070-0030	FWSMR06053.1	163		longear sunfish	10	2	81	103	170.7	0	0	0	0	0
WEM070-0030	FWSMR06053.1	164		redear sunfish	1	1	85	85	9.6	0	0	0	0	0
WEM070-0030	FWSMR06053.1	168		largemouth bass	1	1	116	116	18	0	0	0	0	0
WEM070-0030	FWSMR06053.1	174		orangethroat darter	22	2	45	65	37.2	0	0	0	0	0
WEM070-0031	FWSMR06057.1	51		creek chub	10	3	50	105	39.4	0	0	0	0	0
WEM070-0031	FWSMR06057.1	77		central stoneroller	11	2	66	85	49.2	0	0	0	0	0
WEM070-0031	FWSMR06057.1	79		bluntnose minnow	2	2	61	75	6.08	0	0	0	0	0
WEM070-0031	FWSMR06057.1	101		white sucker	2	2	20	96	7.7	0	0	0	0	0
WEM070-0031	FWSMR06057.1	158		green sunfish	1	1	85	85	11.8	0	0	0	0	0
WEM070-0031	FWSMR06057.1	163		longear sunfish	1	1	56	56	2.5	0	0	0	0	0
WEM070-0031	FWSMR06057.1	174		orangethroat darter	3	3	49	51	2.1	0	0	0	0	0
WEM070-0032	FWSMR06060	11		longnose gar	1	1	127	127	3.4	0	0	0	0	0
WEM070-0032	FWSMR06060	43		carp	1	0	650	650	3629	0	0	0	0	0
WEM070-0032	FWSMR06060	51		creek chub	3	3	31	60	4.8	0	0	0	0	0
WEM070-0032	FWSMR06060	68		bigeye shiner	2	2	45	50	1.9	0	0	0	0	0
WEM070-0032	FWSMR06060	77		central stoneroller	2	2	39	47	20	0	0	0	0	0
WEM070-0032	FWSMR06060	79		bluntnose minnow	27	2	28	84	76	0	0	0	0	0
WEM070-0032	FWSMR06060	88		spotfin shiner	3	1	46	75	5.5	0	0	0	0	0
WEM070-0032	FWSMR06060	89		steelcolor shiner	12	1	44	86	47.2	0	0	0	0	0
WEM070-0032	FWSMR06060	110		black redhorse	4	2	87	110	34.4	0	0	0	0	0
WEM070-0032	FWSMR06060	111		golden redhorse	8	1	75	150	132	0	0	0	0	0
WEM070-0032	FWSMR06060	113		northern hogsucker	5	2	92	165	147.7	0	0	0	0	0
WEM070-0032	FWSMR06060	124		mountain madtom	3	3	65	80	11	0	0	0	0	0
WEM070-0032	FWSMR06060	160		bluegill	4	1	115	131	128.3	0	0	0	0	0
WEM070-0032	FWSMR06060	163		longear sunfish	13	2	59	145	233	0	0	0	0	0
WEM070-0032	FWSMR06060	169		spotted bass	1	1	38	38	0.6	0	0	0	0	0
WEM070-0032	FWSMR06060	177		greenside darter	17	17	35	79	17.9	0	0	0	0	0
WEM070-0032	FWSMR06060	178		rainbow darter	5	5	54	57	9.9	0	0	0	0	0
WEM070-0032	FWSMR06060	195		slenderhead darter	3	3	62	84	11.3	0	0	0	0	0
WEM070-0033	FWSMR06061.1	51		creek chub	45	2	25	100	145	0	0	0	0	0
WEM070-0033	FWSMR06061.1	77		central stoneroller	77	2	36	87	220.6	0	0	0	0	0
WEM070-0033	FWSMR06061.1	174		orangethroat darter	9	2	35	54	11.7	0	0	0	0	0
WEM070-0034	FWSMR06062.1	51		creek chub	114	2	28	154	410.6	0	0	0	0	0
WEM070-0034	FWSMR06062.1	77		central stoneroller	27	2	60	95	107	0	0	0	0	0
WEM070-0034	FWSMR06062.1	79		bluntnose minnow	9	2	44	75	19.5	0	0	0	0	0
WEM070-0034	FWSMR06062.1	80		fathead minnow	1	1	55	55	2	0	0	0	0	0
WEM070-0034	FWSMR06062.1	89		steelcolor shiner	1	1	82	82	3.1	0	0	0	0	0
WEM070-0034	FWSMR06062.1	92		striped shiner	2	2	60	107	13.1	0	0	0	0	0
WEM070-0034	FWSMR06062.1	101		white sucker	2	2	97	115	23.2	0	0	0	0	0
WEM070-0034	FWSMR06062.1	110		black redhorse	3	3	84	112	21.9	0	0	0	0	0
WEM070-0034	FWSMR06062.1	132		yellow bullhead	1	1	136	136	42.5	0	0	0	0	0
WEM070-0034	FWSMR06062.1	158		green sunfish	27	2	80	156	452	0	0	0	0	0
WEM070-0034	FWSMR06062.1	160		bluegill	7	2	79	100	90	0	0	0	0	0
WEM070-0034	FWSMR06062.1	163		longear sunfish	42	2	50	111	424	0	0	0	0	0
WEM070-0034	FWSMR06062.1	174		orangethroat darter	29	2	20	61	38	0	0	0	0	0
WEM070-0034	FWSMR06062.1	175		johnny darter	7	2	51	60	7.8	0	0	0	0	0
WEM070-0034	FWSMR06062.1	211		hybrid sunfish	4	1	106	151	157	0	0	0	0	0
WEM080-0034	FWSMR06064.1	15		bowfin	1	0	470	470	1500	0	0	0	0	0
WEM080-0034	FWSMR06064.1	39		grass pickerel	1	1	167	167	25.3	0	0	0	0	0
WEM080-0034	FWSMR06064.1	42		central mudminnow	1	1	35	35	0.5	0	0	0	0	0
WEM080-0034	FWSMR06064.1	101		white sucker	7	0	215	275	2343	0	0	0	0	0
WEM080-0034	FWSMR06064.1	108		silver redhorse	1	1	238	238	136	0	0	0	0	0
WEM080-0034	FWSMR06064.1	110		black redhorse	4	1	205	375	1482	0	0	0	0	0
WEM080-0034	FWSMR06064.1	111		golden redhorse	1	0	134	239	139	0	0	0	0	0
WEM080-0034	FWSMR06064.1	113		northern hogsucker	2	1	230	255	281	0	0	0	0	0
WEM080-0034	FWSMR06064.1	118		spotted sucker	38	1	175	410	12511	0	0	0	0	0
WEM080-0034	FWSMR06064.1	132		yellow bullhead	1	1	185	185	69	0	0	0	0	0
WEM080-0034	FWSMR06064.1	157		flier	2	2	97	109	35	0	0	0	0	0
WEM080-0034	FWSMR06064.1	158		green sunfish	4	1	56	110	34	0	0	0	0	0
WEM080-0034	FWSMR06064.1	159		warmouth	18	2	58	150	394.3	0	0	0	0	0
WEM080-0034	FWSMR06064.1	160		bluegill	7	1	60	161	171	0	0	0	0	0
WEM080-0034	FWSMR06064.1	163		longear sunfish	46	1	52	123	705	0	0	0	0	0
WEM080-0034	FWSMR06064.1	164		redear sunfish	2	1	139	176	139	0	0	0	0	0
WEM080-0034	FWSMR06064.1	168		largemouth bass	1	1	292	292	340	0	0	0	0	0
WEM080-0034	FWSMR06064.1	171		black crappie	2	1	186	225	226.9	0	0	0	0	0
WEM080-0034	FWSMR06064.1	176		mud darter	1	0	63	63	5	0	0	0	0	0
WEM080-0034	FWSMR06064.1	191		logperch	6	6	105	155	92.1	0	0	0	0	0
WEM090-0015	FWSMR06065	11		longnose gar	1	1	70	70	0.5	0	0	0	0	0
WEM090-0015	FWSMR06065	51		creek chub	7	1	37	43	4.8	0	0	0	0	0
WEM090-0015	FWSMR06065	68		bigeye shiner	1	1	47	47	0.6	0	0	0	0	0
WEM090-0015	FWSMR06065	77		central stoneroller	16	1	40	50	13.7	0	0	0	0	0
WEM090-0015	FWSMR06065	79		bluntnose minnow	11	1	61	80	33.9	0	0	0	0	0
WEM090-0015	FWSMR06065	81		bullhead minnow	56	56	42	81	140.2	0	0	0	0	0
WEM090-0015	FWSMR06065	88		spotfin shiner	24	1	34	120	81	0	0	0	0	0
WEM090-0015	FWSMR06065	89		steelcolor shiner	24	2	44	85	73	0	0	0	0	0
WEM090-0015	FWSMR06065	96		redfin shiner	1	1	35	35	0.8	0	0	0	0	0
WEM090-0015	FWSMR06065	110		black redhorse	1	1	171	171	44.2	0	0	0	0	0
WEM090-0015	FWSMR06065	111		golden redhorse	1	1	188	188	69	0	0	0	0	0
WEM090-0015	FWSMR06065	113		northern hogsucker	14	7	34	184	285.5	0	0	0	0	0
WEM090-0015	FWSMR06065	127		brindled madtom	5	5	66	91	26.9	0	0	0	0	0
WEM090-0015	FWSMR06065	144		western mosquitofish	1	1	51	51	1.8	0	0	0	0	0
WEM090-0015	FWSMR06065	158		green sunfish	6	1	65	104	72	0	0	0	0	0
WEM090-0015	FWSMR06065	159		warmouth	1	1	148	148	70.8	0	0	0	0	0
WEM090-0015	FWSMR06065	160		bluegill	7	1	55	116	69.5	0	0	0	0	0
WEM090-0015	FWSMR06065	163		longear sunfish	42	1	50	154	51.6	0	0	0	0	0
WEM090-0015	FWSMR06065	175		johnny darter	3	3	35	36	0.8	0	0	0	0	0
WEM090-0015	FWSMR06065	177		greenside darter	1	1	76	76	3.8	0	0	0	0	0
WEM090-0015	FWSMR06065	178		rainbow darter	2	2	32	68	3.8	0	0	0	0	0
WEM090-0015	FWSMR06065	182		harlequin darter	1	1	62	62	1.8	0	0	0	0	0
WEM090-0015	FWSMR06065	192		dusky darter	1	1	95	95	6	0	0	0	0	0
WEM090-0015	FWSMR06065	195		slenderhead darter	8	8	62	80	29	0	0	0	0	0
WEM080-0020	FWSMR0610-3.1	42		central mudminnow	16	16	38	47	24.8	0	0	0	0	0
WEM080-0020	FWSMR0610-3.1	73		silverjaw minnow	27	27	61	70	81.2	0	0	0	0	0
WEM080-0020	FWSMR0610-3.1	79		bluntnose minnow	65	1	42	82	136.6	0	0	0	0	0
WEM080-0020	FWSMR0610-3.1	144		western mosquitofish	1	1	60	60	3.9	0	0	0	0	0
WEM080-0020	FWSMR0610-3.1	163		longear sunfish	1	1	59	59	3.6	0	0	0	0	0
WEM080-0020	FWSMR0610-3.1	175		johnny darter	2	2	38	60	4.1	0	0	0	0	0
WEM080-0021	FWSMR0610-4.1	42		central mudminnow	8	8	36	87	40.2	0	0	0	0	0
WEM080-0021	FWSMR0610-4.1	73		silverjaw minnow	9	9	16	70	15.8	0	0	0	0	0
WEM080-0021	FWSMR0610-4.1	79		bluntnose minnow	65	1	48	87	184.6	0	0	0	0	0
WEM080-0021	FWSMR0610-4.1	122		tadpole madtom	1	1	79	79	5.5	0	0	0	0	0
WEM080-0021	FWSMR0610-4.1	142		blackstripe topminnow	2	2	57	60	3.6	0	0	0	0	0
WEM080-0021	FWSMR0610-4.1	144		western mosquitofish	1	1	52	52	1.8	0	0	0	0	0
WEM080-0021	FWSMR0610-4.1	175		johnny darter	1	1	60	60	1.7	0	0	0	0	0
WEM080-0022	FWSMR0610-5.1	73		silverjaw minnow	3	0	52	56	2.4	0	0	0	0	0
WEM080-0022	FWSMR0610-5.1	79		bluntnose minnow	1	1	20	20	0.1	0	0	0	0	0

## Sheet: IBI
FieldNum	SiteCode	FISHCOMMPROJECTIDENTIFIER	SPECIESCOUNT	DMS_SPECIESCOUNT	DARTER_SPECIESCOUNT	LARGERIVER_PERCENT	HEADWATER_PERCENT	SUNFISH_SPECIESCOUNT	CENTRARCHID_SPECIESCOUNT	MINNOW_SPECIESCOUNT	SUCKER_SPECIESCOUNT	ROUNDBODYSUCKER_SPECIESCOUNT	SALMONID_SPECIESCOUNT	SENSITIVE_SPECIESCOUNT	TOLERANT_PERCENT	OMNIVORE_PERCENT	INSECTIVORE_PERCENT	PIONEER_PERCENT	CARNIVORE_PERCENT	CATCHPERUNITEFFORT	CPUELESSSHADS	SIMPLELITHOPHIL_PERCENT	DELT_PERCENT	SPECIES_COUNT_METRIC	DMS_SPECIES_METRIC	DARTER_SPECIES_METRIC	LARGERIVER_PERCENT_METRIC	HEADWATER_PERCENT_METRIC	SUNFISH_METRIC	CENTRARCHIDAE_METRIC	MINNOW_SPECIES_METRIC	SUCKER_SPECIES_METRIC	ROUNDBODYSUCKER_SPECIES_METRIC	SALMONID_SPECIES_METRIC	SENSITIVE_SPECIES_METRIC	TOLERANT_PERCENT_METRIC	OMNIVORE_PERCENT_METRIC	INSECTIVORE_PERCENT_METRIC	PIONEER_PERCENT_METRIC	CARNIVORE_PERCENT_METRIC	CATCHPERUNITEFFORT_METRIC	CPUELESSSHADS_METRIC	SIMPLELITOPHIL_PERCENT_METRIC	DELT_PERCENT_METRIC	TOTALIBISCORE
FWSMN06001.1	WEM080-0005	ECBP	5	0	0	0	0	1	1	3	1	0	0	0	93.81	5.15	5.5	93.81	0	291	291	0.69	0	3	1	0	0	1	0	0	5	0	0	0	1	1	5	1	1	0	5	0	1	5	30
FWSMN06002.1	WEM080-0006	ECBP	11	1	1	0	2.33	3	3	3	1	0	0	2	60.47	20.93	41.86	48.84	16.28	43	43	6.98	0	3	1	0	0	1	0	0	1	0	0	0	1	1	5	3	3	0	1	0	1	5	26
FWSMN06003.1	WEM080-0007	ECBP	5	0	0	0	0	3	3	2	0	0	0	1	84	32	60	84	0	25	25	0	0	1	0	1	0	0	3	0	0	1	0	0	1	1	1	1	0	1	1	0	1	1	14
FWSMN06006	WEM080-0010	ECBP	6	0	0	0	0	3	3	0	0	0	0	0	22.73	4.55	40.91	13.64	54.55	22	22	0	0	3	1	0	0	1	0	0	1	0	0	0	1	5	1	1	1	0	1	0	1	1	18
FWSMN06007	WEM080-0011	ECBP	2	0	0	0	0	1	1	1	0	0	0	0	100	0	26.67	100	0	15	15	0	0	1	1	0	0	1	0	0	3	0	0	0	1	1	1	1	1	0	1	0	1	1	14
FWSMN06008.1	WEM080-0012	ECBP	6	0	0	0	0	4	5	1	0	0	0	0	12.9	0	61.29	0	32.26	31	31	0	0	3	1	0	0	1	0	0	1	0	0	0	1	5	5	5	5	0	1	0	1	5	34
FWSMN06009.1	WEM080-0013	ECBP	0	0	0	0	0	0	0	0	0	0	0	0	0	0	0	0	0	0	0	0	0	0	0	0	0	0	0	0	0	0	0	0	0	0	0	0	0	0	0	0	0	0	0
FWSMN06009a.1	WEM080-0041	ECBP	8	0	0	0	0	3	4	1	0	0	0	0	67.24	36.21	31.03	22.41	22.41	58	58	0	0	5	5	0	0	5	0	0	3	0	0	0	1	1	3	3	5	0	3	0	1	5	40
FWSMN06010.1	WEM080-0038	ECBP	11	0	0	0	0	5	6	1	0	0	0	1	30.77	0	61.54	20.51	38.46	39	39	0	0	3	0	1	0	0	5	0	0	1	0	0	1	3	1	1	0	3	1	0	1	1	22
FWSMN06012.1	WEM080-0016	LAKE	14	0	0	0	0	6	7	1	1	1	0	0	39.06	0.78	78.13	0.78	21.09	128	128	1.56	0	4	1	0	0	0	0	5	0	0	0	0	0	1	5	5	0	5	1	0	1	5	33
FWSMN06013.1	WEM080-0017	ECBP	9	0	0	0	0	3	4	2	0	0	0	0	67.41	0	42.96	62.22	5.93	135	135	0	0	3	1	0	0	1	0	0	3	0	0	0	1	1	1	3	1	0	3	0	1	5	24
FWSMN06014.1	WEM070-0012	LAKE	6	0	0	0	0	3	4	1	0	0	0	0	1.79	0	86.61	0	13.39	224	224	0	0	3	1	0	0	0	0	3	0	0	0	0	0	5	5	5	0	3	1	0	1	5	32
FWSMN06023	WEM070-0020	ECBP	21	6	5	54.04	0.51	3	4	6	2	2	0	9	5.56	58.08	26.26	10.1	11.11	198	198	5.05	0	5	0	5	0	0	3	0	0	3	0	0	5	5	1	3	0	5	1	0	1	5	42
FWSMN06024	WEM080-0042	ECBP	3	0	0	0	0	1	2	0	0	0	0	0	0	0	35.71	0	64.29	42	42	0	0	3	5	0	0	5	0	0	1	0	0	0	1	5	5	3	5	0	5	0	1	5	44
FWSMN06039	WEM070-0039	ECBP	28	8	7	9.84	0	4	5	9	5	5	0	13	5.57	11.48	85.25	7.87	1.64	305	305	26.23	0	5	0	5	0	0	5	0	0	5	0	0	5	5	5	5	0	1	3	0	3	5	52
FWSMN0610-1.1	WEM080-0032	ECBP	10	2	2	0	0	2	2	4	0	0	0	1	77.27	68.18	27.27	83.33	1.52	66	66	1.52	0	5	5	0	0	1	0	0	5	0	0	0	1	1	1	3	1	0	3	0	1	5	32
FWSMN0610-10.1	WEM080-0015	ECBP	9	1	1	0	0	2	2	2	0	0	0	1	70.53	69.47	27.37	44.21	3.16	95	95	0	0	3	1	0	0	1	0	0	1	0	0	0	1	1	1	3	3	0	1	0	1	5	22
FWSMN0610-2.1	WEM080-0040	ECBP	3	0	0	0	0	1	1	1	0	0	0	0	88.46	82.69	17.31	88.46	0	52	52	0	0	1	1	0	0	1	0	0	1	0	0	0	1	1	1	1	1	0	3	0	1	5	18
FWSMR06001.1	WEM080-0023	ECBP	8	2	2	0	0	2	3	2	1	0	0	0	23.53	1.47	63.24	77.94	0.74	136	136	24.26	0	3	5	0	0	1	0	0	1	0	0	0	1	5	5	5	1	0	3	0	3	5	38
FWSMR06002.1	WEM080-0037	ECBP	12	2	2	0	0	3	4	3	1	0	0	1	16.96	9.82	43.75	60.71	0.89	112	112	13.39	0	3	3	0	0	1	0	0	3	0	0	0	1	5	5	3	1	0	3	0	1	5	34
FWSMR06004.1	WEM080-0025	ECBP	11	2	2	0	0	3	4	4	1	0	0	1	37.57	21.55	54.14	52.49	0.55	181	181	4.97	0	3	3	0	0	1	0	0	3	0	0	0	1	3	5	5	1	0	3	0	1	5	34
FWSMR06010.1	WEM080-0027	ECBP	11	2	2	0	0	3	3	4	0	0	0	1	32.14	15.48	75	58.33	0	84	84	10.71	0	3	3	0	0	1	0	0	3	0	0	0	1	3	5	5	1	0	1	0	1	5	32
FWSMR06011.1	WEM080-0028	ECBP	12	2	2	0	0	3	3	3	1	0	0	1	53.66	14.63	64.63	57.32	0	82	82	7.32	0	3	3	0	0	1	0	0	1	0	0	0	1	1	5	5	1	0	1	0	1	5	28
FWSMR06017.1	WEM080-0029	ECBP	11	2	2	0	0	3	4	4	1	0	0	1	64.96	20.08	26.38	80.31	0.39	254	254	20.08	0	5	5	0	0	1	0	0	5	0	0	0	1	1	5	3	1	0	5	0	3	5	40
FWSMR06018.1	WEM080-0030	ECBP	8	2	2	0	0	2	3	2	1	0	0	1	66.1	6.78	49.15	69.49	1.69	59	59	10.17	0	3	5	0	0	1	0	0	1	0	0	0	1	1	5	3	1	0	1	0	1	5	28
FWSMR06021.1	WEM080-0031	ECBP	9	2	2	0	0	2	2	4	1	0	0	1	63.31	21.58	31.65	92.81	0	139	139	10.07	0	3	3	0	0	1	0	0	3	0	0	0	1	1	5	3	1	0	3	0	1	5	30
FWSMR06025.1	WEM070-0021	ECBP	11	1	1	0	0	4	4	3	0	0	0	2	27.15	1.32	63.58	39.74	1.32	151	151	0	0	3	1	0	0	1	0	0	1	0	0	0	1	3	5	5	3	0	3	0	1	5	32
FWSMR06027.1	WEM070-0022	ECBP	5	2	2	0	0	1	1	2	0	0	0	0	46.15	0	33.33	94.87	0	78	78	24.36	0	5	5	0	0	1	0	0	5	0	0	0	1	3	5	3	1	0	5	0	3	5	42
FWSMR06028.1	WEM070-0023	ECBP	9	2	2	0	0	3	4	2	1	0	0	1	43.18	2.27	43.18	68.18	4.55	44	44	9.09	0	5	5	0	0	1	0	0	3	0	0	0	3	3	5	3	1	0	1	0	1	5	36
FWSMR06029.1	WEM070-0024	ECBP	10	4	4	0	1.95	1	1	3	1	0	0	2	53.9	16.88	21.43	83.77	0	154	154	4.55	0	3	5	0	0	1	0	0	3	0	0	0	3	1	5	1	1	0	3	0	1	5	32
FWSMR06030.1	WEM070-0025	ECBP	7	4	4	0	7.89	0	0	3	0	0	0	1	40.79	25	47.37	82.89	0	76	76	13.16	0	1	5	0	0	1	0	0	1	0	0	0	1	3	3	3	1	0	1	0	1	5	26
FWSMR06032.1	WEM070-0026	ECBP	11	4	4	0	1.12	1	1	3	3	2	0	4	23.03	8.99	32.58	78.65	0	178	178	11.8	0	3	0	5	0	0	1	0	0	3	0	0	3	5	5	3	0	1	3	0	1	5	38
FWSMR06037	WEM070-0040	ECBP	15	4	4	0	0.58	2	2	5	2	1	0	3	35.09	32.16	47.95	59.65	0	171	171	2.34	0	3	0	5	0	0	3	0	0	3	0	0	3	3	3	3	0	1	3	0	1	5	36
FWSMR06038	WEM070-0027	ECBP	20	3	3	0.83	0	5	5	6	3	2	0	5	8.33	2.5	85.83	24.17	0.83	120	120	7.5	0	5	0	5	0	0	5	0	0	3	0	0	3	5	5	5	0	1	1	0	1	5	44
FWSMR06040.1	WEM080-0039	ECBP	5	1	1	0	0	1	1	2	0	0	0	1	74.42	67.44	25.58	95.35	0	43	43	0	0	3	3	0	0	1	0	0	3	0	0	0	1	1	1	3	1	0	1	0	1	5	24
FWSMR06044.1	WEM080-0033	ECBP	3	0	0	0	0	0	0	2	0	0	0	0	77.36	77.36	22.64	94.34	0	106	106	0	0	1	1	0	0	1	0	0	1	0	0	0	1	1	1	1	1	0	3	0	1	5	18
FWSMR06047	WEM070-0041	ECBP	5	2	2	0	0	1	1	2	0	0	0	0	53.85	0	44.23	98.08	0	52	52	19.23	0	3	5	0	0	1	0	0	3	0	0	0	1	1	1	3	1	0	1	0	1	5	26
FWSMR06051.1	WEM070-0028	ECBP	11	2	2	0	0	3	3	4	1	0	0	1	52.05	8.61	34.02	92.21	0	244	244	24.59	0	5	5	0	0	1	0	0	5	0	0	0	1	1	5	3	1	0	5	0	3	5	40
FWSMR06052.1	WEM070-0029	ECBP	15	2	2	0	0	3	3	6	4	3	0	4	44.37	23.18	55.63	36.42	0	151	151	24.5	0	5	3	0	0	1	0	0	5	0	0	0	3	3	5	5	3	0	3	0	3	5	44
FWSMR06053.1	WEM070-0030	ECBP	9	1	1	0	0	4	5	2	0	0	0	1	41.29	0	15.16	92.9	0.32	310	310	7.1	0	5	5	0	0	1	0	0	3	0	0	0	3	3	5	1	1	0	5	0	1	5	38
FWSMR06057.1	WEM070-0031	ECBP	7	1	1	0	0	2	2	3	1	0	0	1	50	13.33	16.67	90	0	30	30	16.67	0	3	3	0	0	1	0	0	3	0	0	0	1	3	5	1	1	0	1	0	1	5	28
FWSMR06060	WEM070-0032	ECBP	18	4	3	0	0	2	3	7	3	3	0	9	28.07	24.56	69.3	28.07	1.75	114	114	23.68	0	3	0	3	0	0	3	0	0	3	0	0	5	3	5	5	0	1	1	0	3	5	40
FWSMR06061.1	WEM070-0033	ECBP	3	1	1	0	0	0	0	2	0	0	0	0	34.35	0	6.87	100	0	131	131	6.87	0	1	3	0	0	1	0	0	1	0	0	0	1	3	5	1	1	0	3	0	1	5	26
FWSMR06062.1	WEM070-0034	ECBP	14	2	2	0	0	3	3	6	2	1	0	2	55.8	4.35	44.57	77.54	0	276	276	13.04	0	5	5	0	0	1	0	0	5	0	0	0	3	1	5	3	1	0	5	0	1	5	40
FWSMR06064.1	WEM080-0034	ECBP	20	2	2	0	0	7	8	0	6	5	0	6	8.9	5.48	78.77	2.74	14.38	146	146	40.41	0	5	0	3	0	0	5	0	0	5	0	0	3	5	5	5	0	5	1	0	5	5	52
FWSMR06065	WEM090-0015	ECBP	24	7	6	23.83	0	4	4	8	3	3	0	11	10.64	28.51	60.85	18.3	0.85	235	235	11.91	0	5	0	5	0	0	5	0	0	3	0	0	5	5	3	5	0	1	3	0	1	5	46
FWSMR0610-3.1	WEM080-0020	ECBP	6	1	1	0	0	1	1	2	0	0	0	1	72.32	72.32	27.68	83.93	0	112	112	0	0	1	1	0	0	1	0	0	1	0	0	0	1	1	1	3	1	0	3	0	1	5	20
FWSMR0610-4.1	WEM080-0021	ECBP	7	2	1	0	0	0	0	2	0	0	0	0	83.91	83.91	16.09	86.21	0	87	87	0	0	3	3	0	0	1	0	0	1	0	0	0	1	1	1	1	1	0	1	0	1	5	20
FWSMR0610-5.1	WEM080-0022	ECBP	2	0	0	0	0	0	0	2	0	0	0	0	25	25	75	100	0	4	4	0	0	1	1	0	0	1	0	0	5	0	0	0	1	3	1	1	1	0	1	0	1	1	18

## Sheet: Macro
SiteCode	FieldNum	Order	Taxon	Count
WEM080-0023	FWSMR06001	OLIGOCHAETA	Lumbriculidae	1
WEM080-0023	FWSMR06001	ISOPODA	Lirceus sp.	352
WEM080-0023	FWSMR06001	AMPHIPODA	Crangonyx sp.	1
WEM080-0023	FWSMR06001	AMPHIPODA	Synurella dentata	53
WEM080-0023	FWSMR06001	DECAPODA	Cambarus nebrascensis	2
WEM080-0023	FWSMR06001	EPHEMEROPTERA	Stenonema femoratum	3
WEM080-0023	FWSMR06001	PLECOPTERA	Clioperla clio	2
WEM080-0023	FWSMR06001	PLECOPTERA	Isoperla sp.	3
WEM080-0023	FWSMR06001	HEMIPTERA	Aquarius remigis	1
WEM080-0023	FWSMR06001	TRICHOPTERA	Neophylax sp.	4
WEM080-0023	FWSMR06001	TRICHOPTERA	Rhyacophila sp.	2
WEM080-0023	FWSMR06001	DIPTERA	Cricotopus sp.	1
WEM080-0023	FWSMR06001	GASTROPODA	Physa sp.	5
WEM080-0037	FWSMR06002	OLIGOCHAETA	Nais communis	1
WEM080-0037	FWSMR06002	ISOPODA	Lirceus sp.	123
WEM080-0037	FWSMR06002	AMPHIPODA	Synurella dentata	12
WEM080-0037	FWSMR06002	DECAPODA	Orconectes sloanii	1
WEM080-0037	FWSMR06002	EPHEMEROPTERA	Leptophlebia sp.	1
WEM080-0037	FWSMR06002	EPHEMEROPTERA	Stenonema femoratum	9
WEM080-0037	FWSMR06002	ODONATA	Basiaeschna janata	1
WEM080-0037	FWSMR06002	ODONATA	Calopteryx sp.	1
WEM080-0037	FWSMR06002	PLECOPTERA	Clioperla clio	1
WEM080-0037	FWSMR06002	PLECOPTERA	Isoperla sp.	4
WEM080-0037	FWSMR06002	TRICHOPTERA	Neophylax sp.	11
WEM080-0037	FWSMR06002	TRICHOPTERA	Rhyacophila sp.	23
WEM080-0037	FWSMR06002	COLEOPTERA	Stenelmis sp. larvae and adults	1
WEM080-0037	FWSMR06002	DIPTERA	Cricotopus sp.	1
WEM080-0037	FWSMR06002	DIPTERA	Hydrobaenus sp.	1
WEM080-0037	FWSMR06002	DIPTERA	Pilaria sp.	1
WEM080-0037	FWSMR06002	BIVALVIA	Sphaerium sp.	1
WEM080-0025	FWSMR06004	OLIGOCHAETA	Lumbricidae	4
WEM080-0025	FWSMR06004	ISOPODA	Lirceus sp.	138
WEM080-0025	FWSMR06004	AMPHIPODA	Crangonyx sp.	1
WEM080-0025	FWSMR06004	AMPHIPODA	Synurella dentata	90
WEM080-0025	FWSMR06004	DECAPODA	Orconectes sloanii	3
WEM080-0025	FWSMR06004	EPHEMEROPTERA	Stenonema femoratum	1
WEM080-0025	FWSMR06004	ODONATA	Calopteryx sp.	1
WEM080-0025	FWSMR06004	ODONATA	Cordulegaster sp.	1
WEM080-0025	FWSMR06004	PLECOPTERA	Clioperla clio	1
WEM080-0025	FWSMR06004	TRICHOPTERA	Rhyacophila sp.	1
WEM080-0025	FWSMR06004	DIPTERA	Cricotopus sp.	1
WEM080-0025	FWSMR06004	DIPTERA	Rheocricotopus sp.	1
WEM080-0026	FWSMR06008	ISOPODA	Lirceus sp.	2
WEM080-0026	FWSMR06008	AMPHIPODA	Synurella dentata	1
WEM080-0026	FWSMR06008	DECAPODA	Orconectes sloanii	1
WEM080-0026	FWSMR06008	EPHEMEROPTERA	Acerpenna macdunnoughi	1
WEM080-0026	FWSMR06008	EPHEMEROPTERA	Stenacron sp.	1
WEM080-0026	FWSMR06008	EPHEMEROPTERA	Stenonema femoratum	5
WEM080-0026	FWSMR06008	PLECOPTERA	Clioperla clio	2
WEM080-0026	FWSMR06008	PLECOPTERA	Isoperla sp.	1
WEM080-0026	FWSMR06008	TRICHOPTERA	Cheumatopsyche sp.	3
WEM080-0026	FWSMR06008	TRICHOPTERA	Chimarra sp.	1
WEM080-0026	FWSMR06008	TRICHOPTERA	Rhyacophila sp.	19
WEM080-0026	FWSMR06008	COLEOPTERA	Stenelmis sp. larvae and adults	5
WEM080-0026	FWSMR06008	DIPTERA	Cricotopus sp.	1
WEM080-0027	FWSMR06010	OLIGOCHAETA	Lumbricidae	1
WEM080-0027	FWSMR06010	ISOPODA	Lirceus sp.	41
WEM080-0027	FWSMR06010	AMPHIPODA	Crangonyx sp.	4
WEM080-0027	FWSMR06010	AMPHIPODA	Synurella dentata	1
WEM080-0027	FWSMR06010	DECAPODA	Orconectes sloanii	1
WEM080-0027	FWSMR06010	EPHEMEROPTERA	Acerpenna macdunnoughi	7
WEM080-0027	FWSMR06010	EPHEMEROPTERA	Caenis sp.	1
WEM080-0027	FWSMR06010	EPHEMEROPTERA	Stenacron sp.	4
WEM080-0027	FWSMR06010	EPHEMEROPTERA	Stenonema femoratum	7
WEM080-0027	FWSMR06010	ODONATA	Argia sp.	1
WEM080-0027	FWSMR06010	ODONATA	Basiaeschna janata	1
WEM080-0027	FWSMR06010	ODONATA	Calopteryx sp.	2
WEM080-0027	FWSMR06010	PLECOPTERA	Clioperla clio	7
WEM080-0027	FWSMR06010	PLECOPTERA	Isoperla sp.	3
WEM080-0027	FWSMR06010	TRICHOPTERA	Cheumatopsyche sp.	1
WEM080-0027	FWSMR06010	TRICHOPTERA	Rhyacophila sp.	3
WEM080-0027	FWSMR06010	COLEOPTERA	Stenelmis sp. larvae and adults	21
WEM080-0027	FWSMR06010	DIPTERA	Cricotopus sp.	12
WEM080-0027	FWSMR06010	DIPTERA	Eukiefferiella sp.	1
WEM080-0027	FWSMR06010	DIPTERA	Paratanytarsus sp.	1
WEM080-0027	FWSMR06010	DIPTERA	Polypedilum sp.	1
WEM080-0027	FWSMR06010	DIPTERA	Prosimulium sp.	125
WEM080-0027	FWSMR06010	DIPTERA	Rheotanytarsus sp.	1
WEM080-0027	FWSMR06010	DIPTERA	Thienemannimyia group	1
WEM080-0027	FWSMR06010	DIPTERA	Tipula sp.	5
WEM080-0027	FWSMR06010	BIVALVIA	Corbicula sp.	1
WEM080-0028	FWSMR06011	ISOPODA	Lirceus sp.	8
WEM080-0028	FWSMR06011	AMPHIPODA	Crangonyx sp.	1
WEM080-0028	FWSMR06011	AMPHIPODA	Synurella dentata	4
WEM080-0028	FWSMR06011	DECAPODA	Orconectes sloanii	2
WEM080-0028	FWSMR06011	EPHEMEROPTERA	Acerpenna macdunnoughi	3
WEM080-0028	FWSMR06011	EPHEMEROPTERA	Caenis sp.	1
WEM080-0028	FWSMR06011	EPHEMEROPTERA	Stenacron sp.	4
WEM080-0028	FWSMR06011	EPHEMEROPTERA	Stenonema femoratum	5
WEM080-0028	FWSMR06011	ODONATA	Boyeria sp.	1
WEM080-0028	FWSMR06011	ODONATA	Gomphidae	1
WEM080-0028	FWSMR06011	ODONATA	Somatochlora sp.	1
WEM080-0028	FWSMR06011	PLECOPTERA	Clioperla clio	2
WEM080-0028	FWSMR06011	PLECOPTERA	Isoperla sp.	1
WEM080-0028	FWSMR06011	TRICHOPTERA	Hydropsyche sp.	2
WEM080-0028	FWSMR06011	TRICHOPTERA	Rhyacophila sp.	1
WEM080-0028	FWSMR06011	COLEOPTERA	Macronychus glabratus	1
WEM080-0028	FWSMR06011	COLEOPTERA	Stenelmis sp. larvae and adults	5
WEM080-0028	FWSMR06011	DIPTERA	Cricotopus sp.	4
WEM080-0028	FWSMR06011	DIPTERA	Paratanytarsus sp.	1
WEM080-0028	FWSMR06011	DIPTERA	Polypedilum sp.	3
WEM080-0028	FWSMR06011	DIPTERA	Prosimulium sp.	1
WEM080-0028	FWSMR06011	GASTROPODA	Physa sp.	1
WEM080-0029	FWSMR06017	ISOPODA	Lirceus sp.	2
WEM080-0029	FWSMR06017	AMPHIPODA	Crangonyx sp.	1
WEM080-0029	FWSMR06017	AMPHIPODA	Synurella dentata	6
WEM080-0029	FWSMR06017	DECAPODA	Orconectes sloanii	4
WEM080-0029	FWSMR06017	EPHEMEROPTERA	Stenonema femoratum	14
WEM080-0029	FWSMR06017	PLECOPTERA	Allocapnia sp.	1
WEM080-0029	FWSMR06017	PLECOPTERA	Clioperla clio	9
WEM080-0029	FWSMR06017	HEMIPTERA	Aquarius remigis	2
WEM080-0029	FWSMR06017	TRICHOPTERA	Cheumatopsyche sp.	1
WEM080-0029	FWSMR06017	TRICHOPTERA	Rhyacophila sp.	12
WEM080-0029	FWSMR06017	DIPTERA	Cricotopus sp.	1
WEM080-0029	FWSMR06017	DIPTERA	Hexatoma sp.	1
WEM080-0030	FWSMR06018	AMPHIPODA	Synurella dentata	4
WEM080-0030	FWSMR06018	DECAPODA	Cambarus nebrascensis	1
WEM080-0030	FWSMR06018	EPHEMEROPTERA	Ameletus sp.	1
WEM080-0030	FWSMR06018	EPHEMEROPTERA	Centroptilum / Procloeon sp.	1
WEM080-0030	FWSMR06018	EPHEMEROPTERA	Siphlonurus sp.	1
WEM080-0030	FWSMR06018	PLECOPTERA	Clioperla clio	1
WEM080-0030	FWSMR06018	DIPTERA	Cricotopus sp.	1
WEM080-0031	FWSMR06021	ISOPODA	Lirceus sp.	3
WEM080-0031	FWSMR06021	AMPHIPODA	Synurella dentata	2
WEM080-0031	FWSMR06021	EPHEMEROPTERA	Stenonema femoratum	6
WEM080-0031	FWSMR06021	PLECOPTERA	Amphinemura sp.	1
WEM080-0031	FWSMR06021	PLECOPTERA	Clioperla clio	4
WEM080-0031	FWSMR06021	TRICHOPTERA	Cheumatopsyche sp.	4
WEM080-0031	FWSMR06021	TRICHOPTERA	Chimarra sp.	2
WEM080-0031	FWSMR06021	TRICHOPTERA	Rhyacophila sp.	12
WEM080-0031	FWSMR06021	COLEOPTERA	Stenelmis sp. larvae and adults	4
WEM080-0031	FWSMR06021	DIPTERA	Cricotopus sp.	3
WEM080-0031	FWSMR06021	DIPTERA	Eukiefferiella sp.	1
WEM080-0031	FWSMR06021	DIPTERA	Tipula sp.	1
WEM070-0021	FWSMR06025	NEMATODA		2
WEM070-0021	FWSMR06025	OLIGOCHAETA	Branchiura sowerbyi	4
WEM070-0021	FWSMR06025	OLIGOCHAETA	Dero sp.	12
WEM070-0021	FWSMR06025	OLIGOCHAETA	Limnodrilus sp.	1
WEM070-0021	FWSMR06025	OLIGOCHAETA	Lumbricidae	1
WEM070-0021	FWSMR06025	OLIGOCHAETA	Nais communis	28
WEM070-0021	FWSMR06025	OLIGOCHAETA	Nais pardalis	36
WEM070-0021	FWSMR06025	OLIGOCHAETA	Slavina appendiculata	44
WEM070-0021	FWSMR06025	OLIGOCHAETA	Tubificidae with hair chaetae	1
WEM070-0021	FWSMR06025	OLIGOCHAETA	Tubificidae without hair chaetae	34
WEM070-0021	FWSMR06025	HIRUDINEA	Helobdella stagnalis	1
WEM070-0021	FWSMR06025	AMPHIPODA	Crangonyx sp.	6
WEM070-0021	FWSMR06025	DECAPODA	Orconectes sloanii	3
WEM070-0021	FWSMR06025	EPHEMEROPTERA	Stenacron sp.	6
WEM070-0021	FWSMR06025	EPHEMEROPTERA	Stenonema femoratum	14
WEM070-0021	FWSMR06025	ODONATA	Argia sp.	1
WEM070-0021	FWSMR06025	TRICHOPTERA	Cheumatopsyche sp.	2
WEM070-0021	FWSMR06025	TRICHOPTERA	Rhyacophila sp.	2
WEM070-0021	FWSMR06025	COLEOPTERA	Berosus sp. larvae	1
WEM070-0021	FWSMR06025	DIPTERA	Cricotopus sp.	3
WEM070-0021	FWSMR06025	DIPTERA	Glyptotendipes sp.	49
WEM070-0021	FWSMR06025	DIPTERA	Hydrobaenus sp.	1
WEM070-0021	FWSMR06025	DIPTERA	Microtendipes sp.	1
WEM070-0021	FWSMR06025	DIPTERA	Pilaria sp.	1
WEM070-0021	FWSMR06025	DIPTERA	Polypedilum sp.	9
WEM070-0021	FWSMR06025	DIPTERA	Rheotanytarsus sp.	1
WEM070-0021	FWSMR06025	DIPTERA	Stictochironomus sp.	2
WEM070-0021	FWSMR06025	DIPTERA	Thienemannimyia group	1
WEM070-0021	FWSMR06025	DIPTERA	Tipula sp.	1
WEM070-0021	FWSMR06025	GASTROPODA	Physa sp.	3
WEM070-0021	FWSMR06025	BIVALVIA	Sphaerium sp.	5
WEM070-0022	FWSMR06027	OLIGOCHAETA	Tubificidae without hair chaetae	1
WEM070-0022	FWSMR06027	AMPHIPODA	Crangonyx sp.	1
WEM070-0022	FWSMR06027	AMPHIPODA	Synurella dentata	66
WEM070-0022	FWSMR06027	EPHEMEROPTERA	Ameletus sp.	1
WEM070-0022	FWSMR06027	PLECOPTERA	Clioperla clio	3
WEM070-0022	FWSMR06027	PLECOPTERA	Isoperla sp.	2
WEM070-0022	FWSMR06027	HEMIPTERA	Sigara modesta	1
WEM070-0022	FWSMR06027	TRICHOPTERA	Ironoquia sp.	1
WEM070-0022	FWSMR06027	TRICHOPTERA	Rhyacophila sp.	3
WEM070-0022	FWSMR06027	COLEOPTERA	Peltodytes duodecimpunctatus	6
WEM070-0022	FWSMR06027	DIPTERA	Cricotopus sp.	4
WEM070-0022	FWSMR06027	DIPTERA	Diplocladius sp.	2
WEM070-0022	FWSMR06027	DIPTERA	Pseudolimnophila sp.	3
WEM070-0022	FWSMR06027	DIPTERA	Rheocricotopus sp.	1
WEM070-0022	FWSMR06027	GASTROPODA	Physa sp.	2
WEM070-0023	FWSMR06028	ISOPODA	Lirceus sp.	62
WEM070-0023	FWSMR06028	AMPHIPODA	Synurella dentata	11
WEM070-0023	FWSMR06028	DECAPODA	Orconectes virilis	2
WEM070-0023	FWSMR06028	EPHEMEROPTERA	Ameletus sp.	1
WEM070-0023	FWSMR06028	EPHEMEROPTERA	Centroptilum / Procloeon sp.	1
WEM070-0023	FWSMR06028	EPHEMEROPTERA	Stenonema femoratum	1
WEM070-0023	FWSMR06028	ODONATA	Boyeria sp.	1
WEM070-0023	FWSMR06028	ODONATA	Calopteryx sp.	1
WEM070-0023	FWSMR06028	PLECOPTERA	Allocapnia sp.	1
WEM070-0023	FWSMR06028	PLECOPTERA	Clioperla clio	13
WEM070-0023	FWSMR06028	PLECOPTERA	Isoperla sp.	2
WEM070-0023	FWSMR06028	TRICHOPTERA	Ironoquia sp.	2
WEM070-0023	FWSMR06028	TRICHOPTERA	Neophylax sp.	1
WEM070-0023	FWSMR06028	TRICHOPTERA	Rhyacophila sp.	2
WEM070-0023	FWSMR06028	COLEOPTERA	Stenelmis sp. larvae and adults	2
WEM070-0023	FWSMR06028	DIPTERA	Cricotopus sp.	1
WEM070-0023	FWSMR06028	DIPTERA	Hexatoma sp.	5
WEM070-0023	FWSMR06028	DIPTERA	Hydrobaenus sp.	1
WEM070-0023	FWSMR06028	DIPTERA	Tipula sp.	4
WEM070-0023	FWSMR06028	GASTROPODA	Physa sp.	1
WEM070-0024	FWSMR06029	ISOPODA	Lirceus sp.	23
WEM070-0024	FWSMR06029	AMPHIPODA	Crangonyx sp.	1
WEM070-0024	FWSMR06029	AMPHIPODA	Synurella dentata	4
WEM070-0024	FWSMR06029	DECAPODA	Orconectes virilis	3
WEM070-0024	FWSMR06029	EPHEMEROPTERA	Ameletus sp.	2
WEM070-0024	FWSMR06029	EPHEMEROPTERA	Caenis sp.	1
WEM070-0024	FWSMR06029	EPHEMEROPTERA	Stenonema femoratum	2
WEM070-0024	FWSMR06029	PLECOPTERA	Clioperla clio	3
WEM070-0024	FWSMR06029	HEMIPTERA	Aquarius remigis	1
WEM070-0024	FWSMR06029	TRICHOPTERA	Ironoquia sp.	1
WEM070-0024	FWSMR06029	COLEOPTERA	Helichus fastigiatus	1
WEM070-0024	FWSMR06029	COLEOPTERA	Peltodytes duodecimpunctatus	1
WEM070-0024	FWSMR06029	DIPTERA	Cricotopus sp.	6
WEM070-0024	FWSMR06029	GASTROPODA	Physa sp.	1
WEM070-0025	FWSMR06030	OLIGOCHAETA	Lumbricidae	1
WEM070-0025	FWSMR06030	OLIGOCHAETA	Naididae	1
WEM070-0025	FWSMR06030	OLIGOCHAETA	Nais bretscheri	1
WEM070-0025	FWSMR06030	ISOPODA	Lirceus sp.	11
WEM070-0025	FWSMR06030	AMPHIPODA	Crangonyx sp.	1
WEM070-0025	FWSMR06030	AMPHIPODA	Synurella dentata	2
WEM070-0025	FWSMR06030	DECAPODA	Orconectes sloanii	6
WEM070-0025	FWSMR06030	EPHEMEROPTERA	Stenacron sp.	8
WEM070-0025	FWSMR06030	EPHEMEROPTERA	Stenonema femoratum	6
WEM070-0025	FWSMR06030	ODONATA	Boyeria sp.	1
WEM070-0025	FWSMR06030	ODONATA	Somatochlora sp.	1
WEM070-0025	FWSMR06030	PLECOPTERA	Allocapnia sp.	1
WEM070-0025	FWSMR06030	PLECOPTERA	Clioperla clio	2
WEM070-0025	FWSMR06030	TRICHOPTERA	Cheumatopsyche sp.	4
WEM070-0025	FWSMR06030	TRICHOPTERA	Ironoquia sp.	1
WEM070-0025	FWSMR06030	TRICHOPTERA	Neophylax sp.	20
WEM070-0025	FWSMR06030	TRICHOPTERA	Rhyacophila sp.	6
WEM070-0025	FWSMR06030	COLEOPTERA	Psephenus herricki	9
WEM070-0025	FWSMR06030	COLEOPTERA	Stenelmis sp. larvae and adults	2
WEM070-0025	FWSMR06030	DIPTERA	Clinocera sp.	1
WEM070-0025	FWSMR06030	DIPTERA	Cricotopus sp.	17
WEM070-0025	FWSMR06030	DIPTERA	Rheocricotopus sp.	1
WEM070-0025	FWSMR06030	DIPTERA	Rheotanytarsus sp.	2
WEM070-0025	FWSMR06030	DIPTERA	Thienemanniella sp.	1
WEM070-0025	FWSMR06030	DIPTERA	Tipula sp.	3
WEM070-0025	FWSMR06030	GASTROPODA	Physa sp.	1
WEM070-0026	FWSMR06032	OLIGOCHAETA	Nais pardalis	1
WEM070-0026	FWSMR06032	OLIGOCHAETA	Tubificidae without hair chaetae	1
WEM070-0026	FWSMR06032	ISOPODA	Lirceus sp.	5
WEM070-0026	FWSMR06032	AMPHIPODA	Crangonyx sp.	1
WEM070-0026	FWSMR06032	AMPHIPODA	Synurella dentata	4
WEM070-0026	FWSMR06032	DECAPODA	Orconectes sloanii	17
WEM070-0026	FWSMR06032	EPHEMEROPTERA	Siphlonurus sp.	1
WEM070-0026	FWSMR06032	EPHEMEROPTERA	Stenacron sp.	4
WEM070-0026	FWSMR06032	EPHEMEROPTERA	Stenonema femoratum	19
WEM070-0026	FWSMR06032	ODONATA	Argia sp.	1
WEM070-0026	FWSMR06032	ODONATA	Calopteryx sp.	1
WEM070-0026	FWSMR06032	PLECOPTERA	Clioperla clio	2
WEM070-0026	FWSMR06032	TRICHOPTERA	Cheumatopsyche sp.	1
WEM070-0026	FWSMR06032	TRICHOPTERA	Rhyacophila sp.	1
WEM070-0026	FWSMR06032	COLEOPTERA	Peltodytes duodecimpunctatus	1
WEM070-0026	FWSMR06032	DIPTERA	Cricotopus sp.	8
WEM070-0026	FWSMR06032	DIPTERA	Polypedilum sp.	1
WEM070-0026	FWSMR06032	DIPTERA	Rheotanytarsus sp.	1
WEM070-0026	FWSMR06032	DIPTERA	Tanytarsus sp.	1
WEM070-0026	FWSMR06032	DIPTERA	Tipula sp.	2
WEM070-0040	FWSMR06037a	ISOPODA	Lirceus sp.	8
WEM070-0040	FWSMR06037a	AMPHIPODA	Crangonyx sp.	7
WEM070-0040	FWSMR06037a	AMPHIPODA	Hyalella azteca	2
WEM070-0040	FWSMR06037a	AMPHIPODA	Synurella dentata	30
WEM070-0040	FWSMR06037a	EPHEMEROPTERA	Leptophlebia sp.	1
WEM070-0040	FWSMR06037a	EPHEMEROPTERA	Siphlonurus sp.	2
WEM070-0040	FWSMR06037a	EPHEMEROPTERA	Stenacron sp.	1
WEM070-0040	FWSMR06037a	EPHEMEROPTERA	Stenonema femoratum	3
WEM070-0040	FWSMR06037a	ODONATA	Boyeria sp.	6
WEM070-0040	FWSMR06037a	ODONATA	Calopteryx sp.	1
WEM070-0040	FWSMR06037a	ODONATA	Coenagrionidae	4
WEM070-0040	FWSMR06037a	ODONATA	Macromia sp.	1
WEM070-0040	FWSMR06037a	PLECOPTERA	Clioperla clio	1
WEM070-0040	FWSMR06037a	PLECOPTERA	Isoperla sp.	1
WEM070-0040	FWSMR06037a	DIPTERA	Cricotopus sp.	5
WEM070-0040	FWSMR06037a	DIPTERA	Hydrobaenus sp.	2
WEM070-0040	FWSMR06037a	BIVALVIA	Corbicula sp.	1
WEM080-0039	FWSMR06040	TURBELLARIA	Dugesia sp.	6
WEM080-0039	FWSMR06040	OLIGOCHAETA	Chaetogaster diaphanus	6
WEM080-0039	FWSMR06040	OLIGOCHAETA	Nais communis	6
WEM080-0039	FWSMR06040	OLIGOCHAETA	Nais pardalis	54
WEM080-0039	FWSMR06040	OLIGOCHAETA	Stylaria lacustris	63
WEM080-0039	FWSMR06040	HIRUDINEA	Mooreobdella microstoma	6
WEM080-0039	FWSMR06040	CLADOCERA	Simocephalus sp.	36
WEM080-0039	FWSMR06040	AMPHIPODA	Crangonyx sp.	15
WEM080-0039	FWSMR06040	AMPHIPODA	Hyalella azteca	30
WEM080-0039	FWSMR06040	AMPHIPODA	Synurella dentata	140
WEM080-0039	FWSMR06040	EPHEMEROPTERA	Caenis sp.	2
WEM080-0039	FWSMR06040	ODONATA	Argia sp.	1
WEM080-0039	FWSMR06040	ODONATA	Calopteryx sp.	2
WEM080-0039	FWSMR06040	ODONATA	Coenagrionidae	4
WEM080-0039	FWSMR06040	ODONATA	Libellula sp.	1
WEM080-0039	FWSMR06040	ODONATA	Libellulidae	1
WEM080-0039	FWSMR06040	ODONATA	Tetragoneuria sp.	2
WEM080-0039	FWSMR06040	TRICHOPTERA	Cheumatopsyche sp.	1
WEM080-0039	FWSMR06040	COLEOPTERA	Peltodytes duodecimpunctatus	1
WEM080-0039	FWSMR06040	COLEOPTERA	Peltodytes muticus	1
WEM080-0039	FWSMR06040	COLEOPTERA	Psephenus herricki	1
WEM080-0039	FWSMR06040	DIPTERA	Ablabesmyia sp.	2
WEM080-0039	FWSMR06040	DIPTERA	Cricotopus sp.	7
WEM080-0039	FWSMR06040	DIPTERA	Hydrobaenus sp.	1
WEM080-0039	FWSMR06040	DIPTERA	Micropsectra sp.	1
WEM080-0039	FWSMR06040	DIPTERA	Tanytarsus sp.	2
WEM080-0039	FWSMR06040	DIPTERA	Thienemannimyia group	1
WEM080-0039	FWSMR06040	GASTROPODA	Lymnaeidae	2
WEM080-0039	FWSMR06040	BIVALVIA	Pisidium sp.	1
WEM080-0033	FWSMR06044	OLIGOCHAETA	Lumbricidae	1
WEM080-0033	FWSMR06044	OLIGOCHAETA	Nais elinguis	1
WEM080-0033	FWSMR06044	AMPHIPODA	Crangonyx sp.	6
WEM080-0033	FWSMR06044	AMPHIPODA	Synurella dentata	35
WEM080-0033	FWSMR06044	ODONATA	Calopteryx sp.	7
WEM080-0033	FWSMR06044	HEMIPTERA	Aquarius remigis	2
WEM080-0033	FWSMR06044	DIPTERA	Paratanytarsus sp.	1
WEM080-0033	FWSMR06044	DIPTERA	Tabanidae	1
WEM080-0033	FWSMR06044	DIPTERA	Tipula sp.	1
WEM080-0033	FWSMR06044	GASTROPODA	Physa sp.	1
WEM070-0028	FWSMR06051	PLECOPTERA	Amphinemura sp.	1
WEM070-0028	FWSMR06051	PLECOPTERA	Clioperla clio	1
WEM070-0028	FWSMR06051	PLECOPTERA	Isoperla sp.	1
WEM070-0029	FWSMR06052	ISOPODA	Lirceus sp.	5
WEM070-0029	FWSMR06052	AMPHIPODA	Synurella dentata	1
WEM070-0029	FWSMR06052	ODONATA	Calopteryx sp.	1
WEM070-0029	FWSMR06052	PLECOPTERA	Amphinemura sp.	1
WEM070-0029	FWSMR06052	PLECOPTERA	Clioperla clio	1
WEM070-0029	FWSMR06052	COLEOPTERA	Peltodytes duodecimpunctatus	1
WEM070-0029	FWSMR06052	DIPTERA	Cricotopus sp.	3
WEM070-0029	FWSMR06052	DIPTERA	Thienemannimyia group	1
WEM070-0029	FWSMR06052	DIPTERA	Tipula sp.	7
WEM070-0030	FWSMR06053	ISOPODA	Lirceus sp.	2
WEM070-0030	FWSMR06053	AMPHIPODA	Crangonyx sp.	7
WEM070-0030	FWSMR06053	AMPHIPODA	Synurella dentata	2
WEM070-0030	FWSMR06053	DECAPODA	Orconectes virilis	2
WEM070-0030	FWSMR06053	EPHEMEROPTERA	Diphetor hageni	2
WEM070-0030	FWSMR06053	EPHEMEROPTERA	Stenonema femoratum	2
WEM070-0030	FWSMR06053	ODONATA	Calopteryx sp.	1
WEM070-0030	FWSMR06053	PLECOPTERA	Amphinemura sp.	6
WEM070-0030	FWSMR06053	PLECOPTERA	Clioperla clio	3
WEM070-0030	FWSMR06053	PLECOPTERA	Isoperla sp.	2
WEM070-0030	FWSMR06053	TRICHOPTERA	Cheumatopsyche sp.	6
WEM070-0030	FWSMR06053	TRICHOPTERA	Neophylax sp.	285
WEM070-0030	FWSMR06053	TRICHOPTERA	Rhyacophila sp.	2
WEM070-0030	FWSMR06053	DIPTERA	Cricotopus sp.	4
WEM070-0030	FWSMR06053	DIPTERA	Hexatoma sp.	1
WEM070-0030	FWSMR06053	DIPTERA	Hydrobaenus sp.	1
WEM070-0030	FWSMR06053	DIPTERA	Microtendipes sp.	1
WEM070-0030	FWSMR06053	DIPTERA	Polypedilum sp.	1
WEM070-0030	FWSMR06053	DIPTERA	Prosimulium sp.	5
WEM070-0030	FWSMR06053	DIPTERA	Simulium sp.	1
WEM070-0030	FWSMR06053	DIPTERA	Tanytarsus sp.	1
WEM070-0030	FWSMR06053	DIPTERA	Tipula sp.	1
WEM070-0030	FWSMR06053	GASTROPODA	Lymnaeidae	1
WEM070-0031	FWSMR06057	ISOPODA	Lirceus sp.	2
WEM070-0031	FWSMR06057	DECAPODA	Cambarus nebrascensis	1
WEM070-0031	FWSMR06057	DECAPODA	Cambarus laevis	1
WEM070-0031	FWSMR06057	DECAPODA	Orconectes sloanii	6
WEM070-0031	FWSMR06057	EPHEMEROPTERA	Ameletus sp.	7
WEM070-0031	FWSMR06057	EPHEMEROPTERA	Caenis sp.	1
WEM070-0031	FWSMR06057	EPHEMEROPTERA	Centroptilum / Procloeon sp.	1
WEM070-0031	FWSMR06057	EPHEMEROPTERA	Diphetor hageni	1
WEM070-0031	FWSMR06057	EPHEMEROPTERA	Siphlonurus sp.	2
WEM070-0031	FWSMR06057	EPHEMEROPTERA	Stenacron sp.	1
WEM070-0031	FWSMR06057	EPHEMEROPTERA	Stenonema femoratum	6
WEM070-0031	FWSMR06057	ODONATA	Calopteryx sp.	2
WEM070-0031	FWSMR06057	PLECOPTERA	Amphinemura sp.	3
WEM070-0031	FWSMR06057	PLECOPTERA	Clioperla clio	7
WEM070-0031	FWSMR06057	PLECOPTERA	Isoperla sp.	3
WEM070-0031	FWSMR06057	PLECOPTERA	Leuctra sp.	2
WEM070-0031	FWSMR06057	PLECOPTERA	Zealeuctra sp.	1
WEM070-0031	FWSMR06057	TRICHOPTERA	Ironoquia sp.	5
WEM070-0031	FWSMR06057	COLEOPTERA	Peltodytes duodecimpunctatus	1
WEM070-0031	FWSMR06057	DIPTERA	Cricotopus sp.	77
WEM070-0031	FWSMR06057	DIPTERA	Diamesa sp.	3
WEM070-0031	FWSMR06057	DIPTERA	Hydrobaenus sp.	3
WEM070-0031	FWSMR06057	DIPTERA	Polypedilum sp.	1
WEM070-0031	FWSMR06057	DIPTERA	Rheocricotopus sp.	1
WEM070-0031	FWSMR06057	DIPTERA	Simulium sp.	2
WEM070-0031	FWSMR06057	DIPTERA	Tabanidae	2
WEM070-0031	FWSMR06057	DIPTERA	Tipula sp.	3
WEM070-0031	FWSMR06057	DIPTERA	Zavrelimyia sp.	1
WEM070-0031	FWSMR06057	GASTROPODA	Lymnaeidae	2
WEM070-0031	FWSMR06057	GASTROPODA	Physa sp.	1
WEM070-0032	FWSMR06060a	OLIGOCHAETA	Nais communis	1
WEM070-0032	FWSMR06060a	OLIGOCHAETA	Nais pardalis	2
WEM070-0032	FWSMR06060a	DECAPODA	Orconectes sloanii	1
WEM070-0032	FWSMR06060a	EPHEMEROPTERA	Ephemerella needhami	2
WEM070-0032	FWSMR06060a	EPHEMEROPTERA	Eurylophella sp.	1
WEM070-0032	FWSMR06060a	EPHEMEROPTERA	Isonychia sp.	1
WEM070-0032	FWSMR06060a	EPHEMEROPTERA	Maccaffertium mediopunctatum	3
WEM070-0032	FWSMR06060a	EPHEMEROPTERA	Maccaffertium pulchellum	19
WEM070-0032	FWSMR06060a	EPHEMEROPTERA	Maccaffertium sp.	3
WEM070-0032	FWSMR06060a	EPHEMEROPTERA	Stenacron sp.	4
WEM070-0032	FWSMR06060a	EPHEMEROPTERA	Stenonema femoratum	6
WEM070-0032	FWSMR06060a	PLECOPTERA	Diploperla robusta	1
WEM070-0032	FWSMR06060a	PLECOPTERA	Perlidae	1
WEM070-0032	FWSMR06060a	TRICHOPTERA	Cheumatopsyche sp.	24
WEM070-0032	FWSMR06060a	TRICHOPTERA	Chimarra sp.	7
WEM070-0032	FWSMR06060a	TRICHOPTERA	Hydropsyche sp.	11
WEM070-0032	FWSMR06060a	COLEOPTERA	Dineutus sp. adults	1
WEM070-0032	FWSMR06060a	COLEOPTERA	Psephenus herricki	1
WEM070-0032	FWSMR06060a	DIPTERA	Chironomini	1
WEM070-0032	FWSMR06060a	DIPTERA	Cricotopus sp.	2
WEM070-0032	FWSMR06060a	DIPTERA	Hydrobaenus sp.	1
WEM070-0032	FWSMR06060a	DIPTERA	Polypedilum sp.	5
WEM070-0032	FWSMR06060a	DIPTERA	Rheotanytarsus sp.	3
WEM070-0032	FWSMR06060a	GASTROPODA	Elimia sp.	11
WEM070-0033	FWSMR06061	OLIGOCHAETA	Dero sp.	2
WEM070-0033	FWSMR06061	OLIGOCHAETA	Nais communis	3
WEM070-0033	FWSMR06061	OLIGOCHAETA	Nais pardalis	1
WEM070-0033	FWSMR06061	ISOPODA	Lirceus sp.	49
WEM070-0033	FWSMR06061	AMPHIPODA	Crangonyx sp.	1
WEM070-0033	FWSMR06061	DECAPODA	Orconectes virilis	1
WEM070-0033	FWSMR06061	EPHEMEROPTERA	Diphetor hageni	1
WEM070-0033	FWSMR06061	EPHEMEROPTERA	Maccaffertium pulchellum	2
WEM070-0033	FWSMR06061	EPHEMEROPTERA	Plauditus sp.	1
WEM070-0033	FWSMR06061	PLECOPTERA	Clioperla clio	3
WEM070-0033	FWSMR06061	TRICHOPTERA	Cheumatopsyche sp.	1
WEM070-0033	FWSMR06061	TRICHOPTERA	Hydropsyche sp.	2
WEM070-0033	FWSMR06061	TRICHOPTERA	Neophylax sp.	222
WEM070-0033	FWSMR06061	TRICHOPTERA	Ptilostomis sp.	1
WEM070-0033	FWSMR06061	TRICHOPTERA	Rhyacophila sp.	18
WEM070-0033	FWSMR06061	COLEOPTERA	Stenelmis sp. larvae and adults	1
WEM070-0033	FWSMR06061	DIPTERA	Cricotopus sp.	9
WEM070-0033	FWSMR06061	DIPTERA	Diamesa sp.	2
WEM070-0033	FWSMR06061	DIPTERA	Limonia sp.	1
WEM070-0033	FWSMR06061	DIPTERA	Polypedilum sp.	1
WEM070-0033	FWSMR06061	DIPTERA	Prosimulium sp.	2
WEM070-0033	FWSMR06061	DIPTERA	Tipula sp.	4
WEM070-0033	FWSMR06061	GASTROPODA	Elimia sp.	2
WEM070-0034	FWSMR06062	OLIGOCHAETA	Nais communis	3
WEM070-0034	FWSMR06062	OLIGOCHAETA	Nais pardalis	2
WEM070-0034	FWSMR06062	ISOPODA	Lirceus sp.	3
WEM070-0034	FWSMR06062	DECAPODA	Orconectes sloanii	1
WEM070-0034	FWSMR06062	EPHEMEROPTERA	Acentrella turbida	1
WEM070-0034	FWSMR06062	EPHEMEROPTERA	Centroptilum / Procloeon sp.	1
WEM070-0034	FWSMR06062	EPHEMEROPTERA	Siphlonurus sp.	1
WEM070-0034	FWSMR06062	PLECOPTERA	Amphinemura sp.	3
WEM070-0034	FWSMR06062	PLECOPTERA	Isoperla sp.	4
WEM070-0034	FWSMR06062	PLECOPTERA	Leuctra sp.	1
WEM070-0034	FWSMR06062	HEMIPTERA	Microvelia sp.	1
WEM070-0034	FWSMR06062	TRICHOPTERA	Hydropsyche sp.	1
WEM070-0034	FWSMR06062	TRICHOPTERA	Neophylax sp.	18
WEM070-0034	FWSMR06062	TRICHOPTERA	Rhyacophila sp.	41
WEM070-0034	FWSMR06062	COLEOPTERA	Agabus semivittatus	1
WEM070-0034	FWSMR06062	COLEOPTERA	Agabus sp. larvae	1
WEM070-0034	FWSMR06062	DIPTERA	Clinocera sp.	1
WEM070-0034	FWSMR06062	DIPTERA	Cricotopus sp.	60
WEM070-0034	FWSMR06062	DIPTERA	Diamesa sp.	9
WEM070-0034	FWSMR06062	DIPTERA	Empididae pupae	1
WEM070-0034	FWSMR06062	DIPTERA	Polypedilum sp.	6
WEM070-0034	FWSMR06062	DIPTERA	Prosimulium sp.	56
WEM070-0034	FWSMR06062	DIPTERA	Rheocricotopus sp.	1
WEM070-0034	FWSMR06062	DIPTERA	Simulium sp.	31
WEM080-0005	FWSMN06001	ISOPODA	Lirceus sp.	2
WEM080-0005	FWSMN06001	AMPHIPODA	Crangonyx sp.	3
WEM080-0005	FWSMN06001	AMPHIPODA	Synurella dentata	35
WEM080-0005	FWSMN06001	EPHEMEROPTERA	Acerpenna macdunnoughi	1
WEM080-0005	FWSMN06001	EPHEMEROPTERA	Caenis sp.	1
WEM080-0005	FWSMN06001	ODONATA	Calopteryx sp.	1
WEM080-0005	FWSMN06001	TRICHOPTERA	Ironoquia sp.	1
WEM080-0005	FWSMN06001	DIPTERA	Cricotopus sp.	5
WEM080-0005	FWSMN06001	DIPTERA	Hydrobaenus sp.	4
WEM080-0005	FWSMN06001	DIPTERA	Polypedilum sp.	3
WEM080-0005	FWSMN06001	DIPTERA	Saetheria tylus	1
WEM080-0005	FWSMN06001	DIPTERA	Thienemannimyia group	1
WEM080-0006	FWSMN06002	OLIGOCHAETA	Enchytraeidae	1
WEM080-0006	FWSMN06002	ISOPODA	Lirceus sp.	8
WEM080-0006	FWSMN06002	AMPHIPODA	Synurella dentata	7
WEM080-0006	FWSMN06002	EPHEMEROPTERA	Acerpenna macdunnoughi	3
WEM080-0006	FWSMN06002	EPHEMEROPTERA	Eurylophella sp.	2
WEM080-0006	FWSMN06002	EPHEMEROPTERA	Plauditus sp.	2
WEM080-0006	FWSMN06002	EPHEMEROPTERA	Stenacron sp.	1
WEM080-0006	FWSMN06002	EPHEMEROPTERA	Stenonema femoratum	5
WEM080-0006	FWSMN06002	PLECOPTERA	Amphinemura sp.	1
WEM080-0006	FWSMN06002	PLECOPTERA	Isoperla sp.	1
WEM080-0006	FWSMN06002	TRICHOPTERA	Cheumatopsyche sp.	1
WEM080-0006	FWSMN06002	TRICHOPTERA	Rhyacophila sp.	1
WEM080-0006	FWSMN06002	DIPTERA	Cladotanytarsus sp.	1
WEM080-0006	FWSMN06002	DIPTERA	Cricotopus sp.	8
WEM080-0006	FWSMN06002	DIPTERA	Dicrotendipes sp.	1
WEM080-0006	FWSMN06002	DIPTERA	Glyptotendipes sp.	1
WEM080-0006	FWSMN06002	DIPTERA	Hydrobaenus sp.	1
WEM080-0006	FWSMN06002	DIPTERA	Paratendipes sp.	1
WEM080-0006	FWSMN06002	DIPTERA	Polypedilum sp.	5
WEM080-0006	FWSMN06002	DIPTERA	Simulium sp.	3
WEM080-0006	FWSMN06002	DIPTERA	Tipula sp.	2
WEM080-0006	FWSMN06002	GASTROPODA	Helisoma sp.	4
WEM080-0006	FWSMN06002	GASTROPODA	Lymnaeidae	1
WEM080-0006	FWSMN06002	GASTROPODA	Physa sp.	4
WEM080-0007	FWSMN06003	OLIGOCHAETA	Nais communis	1
WEM080-0007	FWSMN06003	HIRUDINEA	Mooreobdella microstoma	1
WEM080-0007	FWSMN06003	ISOPODA	Caecidotea sp.	14
WEM080-0007	FWSMN06003	ISOPODA	Lirceus sp.	31
WEM080-0007	FWSMN06003	AMPHIPODA	Crangonyx sp.	19
WEM080-0007	FWSMN06003	AMPHIPODA	Synurella dentata	4
WEM080-0007	FWSMN06003	DECAPODA	Cambarus nebrascensis	33
WEM080-0007	FWSMN06003	EPHEMEROPTERA	Leptophlebia sp.	16
WEM080-0007	FWSMN06003	EPHEMEROPTERA	Siphlonurus sp.	2
WEM080-0007	FWSMN06003	TRICHOPTERA	Ironoquia sp.	1
WEM080-0007	FWSMN06003	COLEOPTERA	Acilius sp. larvae	1
WEM080-0007	FWSMN06003	COLEOPTERA	Hydrochara soror	1
WEM080-0007	FWSMN06003	COLEOPTERA	Peltodytes muticus	1
WEM080-0007	FWSMN06003	COLEOPTERA	Scirtes sp.	1
WEM080-0007	FWSMN06003	DIPTERA	Chironomus sp.	1
WEM080-0007	FWSMN06003	GASTROPODA	Lymnaeidae	6
WEM080-0007	FWSMN06003	GASTROPODA	Physa sp.	1
WEM080-0010	FWSMN06006a	CNIDARIA	Hydra sp.	18
WEM080-0010	FWSMN06006a	TURBELLARIA	Dugesia sp.	9
WEM080-0010	FWSMN06006a	OLIGOCHAETA	Dero sp.	13
WEM080-0010	FWSMN06006a	OLIGOCHAETA	Enchytraeidae	1
WEM080-0010	FWSMN06006a	OLIGOCHAETA	Ophidonais serpentina	1
WEM080-0010	FWSMN06006a	OLIGOCHAETA	Stephensoniana tandyi	1
WEM080-0010	FWSMN06006a	ISOPODA	Lirceus sp.	27
WEM080-0010	FWSMN06006a	AMPHIPODA	Hyalella azteca	153
WEM080-0010	FWSMN06006a	DECAPODA	Cambarus nebrascensis	4
WEM080-0010	FWSMN06006a	EPHEMEROPTERA	Caenis sp.	9
WEM080-0010	FWSMN06006a	ODONATA	Pachydiplax longipennis	1
WEM080-0010	FWSMN06006a	DIPTERA	Cricotopus sp.	2
WEM080-0010	FWSMN06006a	DIPTERA	Dicrotendipes sp.	2
WEM080-0010	FWSMN06006a	DIPTERA	Glyptotendipes sp.	5
WEM080-0010	FWSMN06006a	DIPTERA	Nanocladius sp.	1
WEM080-0010	FWSMN06006a	DIPTERA	Paratanytarsus sp.	1
WEM080-0010	FWSMN06006a	DIPTERA	Polypedilum sp.	2
WEM080-0010	FWSMN06006a	DIPTERA	Simulium sp.	3
WEM080-0010	FWSMN06006a	DIPTERA	Tanytarsus sp.	1
WEM080-0010	FWSMN06006a	GASTROPODA	Gyraulus sp.	14
WEM080-0010	FWSMN06006a	GASTROPODA	Physa sp.	12
WEM080-0010	FWSMN06006a	BIVALVIA	Sphaerium sp.	30
WEM080-0011	FWSMN06007a	OLIGOCHAETA	Nais communis	1
WEM080-0011	FWSMN06007a	OLIGOCHAETA	Tubificidae without hair chaetae	3
WEM080-0011	FWSMN06007a	ISOPODA	Lirceus sp.	43
WEM080-0011	FWSMN06007a	AMPHIPODA	Crangonyx sp.	6
WEM080-0011	FWSMN06007a	AMPHIPODA	Hyalella azteca	11
WEM080-0011	FWSMN06007a	AMPHIPODA	Synurella dentata	37
WEM080-0011	FWSMN06007a	DECAPODA	Cambarus nebrascensis	3
WEM080-0011	FWSMN06007a	ODONATA	Calopteryx sp.	2
WEM080-0011	FWSMN06007a	PLECOPTERA	Amphinemura sp.	1
WEM080-0011	FWSMN06007a	TRICHOPTERA	Ironoquia sp.	3
WEM080-0011	FWSMN06007a	TRICHOPTERA	Rhyacophila sp.	1
WEM080-0011	FWSMN06007a	BIVALVIA	Sphaerium sp.	15
WEM080-0012	FWSMN06008	CNIDARIA	Hydra sp.	8
WEM080-0012	FWSMN06008	TURBELLARIA	Dugesia sp.	1
WEM080-0012	FWSMN06008	OLIGOCHAETA	Chaetogaster diaphanus	2
WEM080-0012	FWSMN06008	OLIGOCHAETA	Dero sp.	3
WEM080-0012	FWSMN06008	OLIGOCHAETA	Nais communis	5
WEM080-0012	FWSMN06008	OLIGOCHAETA	Nais pardalis	2
WEM080-0012	FWSMN06008	OLIGOCHAETA	Quistadrilus multisetosus	3
WEM080-0012	FWSMN06008	OLIGOCHAETA	Slavina appendiculata	13
WEM080-0012	FWSMN06008	OLIGOCHAETA	Tubificidae without hair chaetae	1
WEM080-0012	FWSMN06008	ISOPODA	Lirceus sp.	53
WEM080-0012	FWSMN06008	AMPHIPODA	Crangonyx sp.	2
WEM080-0012	FWSMN06008	AMPHIPODA	Hyalella azteca	28
WEM080-0012	FWSMN06008	EPHEMEROPTERA	Caenis sp.	1
WEM080-0012	FWSMN06008	EPHEMEROPTERA	Callibaetis sp.	1
WEM080-0012	FWSMN06008	ODONATA	Coenagrionidae	5
WEM080-0012	FWSMN06008	ODONATA	Tetragoneuria sp.	1
WEM080-0012	FWSMN06008	HEMIPTERA	Ranatra nigra	2
WEM080-0012	FWSMN06008	COLEOPTERA	Hydroporinae	1
WEM080-0012	FWSMN06008	COLEOPTERA	Neoporus undulatus	1
WEM080-0012	FWSMN06008	COLEOPTERA	Peltodytes duodecimpunctatus	1
WEM080-0012	FWSMN06008	DIPTERA	Ablabesmyia sp.	1
WEM080-0012	FWSMN06008	DIPTERA	Cricotopus sp.	1
WEM080-0012	FWSMN06008	DIPTERA	Endochironomus sp.	11
WEM080-0012	FWSMN06008	DIPTERA	Glyptotendipes sp.	4
WEM080-0012	FWSMN06008	DIPTERA	Larsia sp.	1
WEM080-0012	FWSMN06008	DIPTERA	Parachironomus sp.	3
WEM080-0012	FWSMN06008	DIPTERA	Polypedilum sp.	2
WEM080-0012	FWSMN06008	DIPTERA	Procladius sp.	1
WEM080-0012	FWSMN06008	GASTROPODA	Gyraulus sp.	10
WEM080-0012	FWSMN06008	GASTROPODA	Physa sp.	39
WEM080-0012	FWSMN06008	BIVALVIA	Sphaerium sp.	5
WEM080-0013	FWSMN06009	AMPHIPODA	Hyalella azteca	87
WEM080-0013	FWSMN06009	EPHEMEROPTERA	Callibaetis sp.	1
WEM080-0013	FWSMN06009	EPHEMEROPTERA	Leptophlebia sp.	1
WEM080-0013	FWSMN06009	ODONATA	Coenagrionidae	1
WEM080-0013	FWSMN06009	ODONATA	Erythemis simplicicollis	11
WEM080-0013	FWSMN06009	ODONATA	Libellulidae	1
WEM080-0013	FWSMN06009	HEMIPTERA	Belostoma lutarium	2
WEM080-0013	FWSMN06009	HEMIPTERA	Pelocoris femoratus	10
WEM080-0013	FWSMN06009	TRICHOPTERA	Ptilostomis sp.	1
WEM080-0013	FWSMN06009	LEPIDOPTERA	Pyralidae	1
WEM080-0013	FWSMN06009	COLEOPTERA	Peltodytes muticus	1
WEM080-0013	FWSMN06009	COLEOPTERA	Peltodytes sp. larvae	3
WEM080-0013	FWSMN06009	DIPTERA	Ablabesmyia sp.	5
WEM080-0013	FWSMN06009	DIPTERA	Chironomus sp.	2
WEM080-0013	FWSMN06009	DIPTERA	Endochironomus sp.	1
WEM080-0013	FWSMN06009	DIPTERA	Glyptotendipes sp.	1
WEM080-0013	FWSMN06009	DIPTERA	Labrundinia sp.	1
WEM080-0013	FWSMN06009	DIPTERA	Polypedilum sp.	1
WEM080-0013	FWSMN06009	DIPTERA	Tanypus sp.	1
WEM080-0013	FWSMN06009	BIVALVIA	Sphaerium sp.	29
WEM080-0041	FWSMN06009a	OLIGOCHAETA	Chaetogaster diaphanus	1
WEM080-0041	FWSMN06009a	OLIGOCHAETA	Nais communis	9
WEM080-0041	FWSMN06009a	OLIGOCHAETA	Slavina appendiculata	44
WEM080-0041	FWSMN06009a	HIRUDINEA	Erpobdella punctata	2
WEM080-0041	FWSMN06009a	ISOPODA	Caecidotea sp.	33
WEM080-0041	FWSMN06009a	ISOPODA	Lirceus sp.	257
WEM080-0041	FWSMN06009a	AMPHIPODA	Crangonyx sp.	21
WEM080-0041	FWSMN06009a	AMPHIPODA	Synurella dentata	35
WEM080-0041	FWSMN06009a	TRICHOPTERA	Cheumatopsyche sp.	1
WEM080-0041	FWSMN06009a	TRICHOPTERA	Hydropsyche sp.	1
WEM080-0041	FWSMN06009a	TRICHOPTERA	Ironoquia sp.	3
WEM080-0041	FWSMN06009a	COLEOPTERA	Peltodytes dunavani	1
WEM080-0041	FWSMN06009a	DIPTERA	Chironomus sp.	2
WEM080-0041	FWSMN06009a	DIPTERA	Corynoneura sp.	1
WEM080-0041	FWSMN06009a	DIPTERA	Cricotopus sp.	24
WEM080-0041	FWSMN06009a	DIPTERA	Hydrobaenus sp.	6
WEM080-0041	FWSMN06009a	DIPTERA	Micropsectra sp.	3
WEM080-0041	FWSMN06009a	DIPTERA	Polypedilum sp.	18
WEM080-0041	FWSMN06009a	DIPTERA	Tabanidae	1
WEM080-0041	FWSMN06009a	DIPTERA	Thienemannimyia group	5
WEM080-0041	FWSMN06009a	GASTROPODA	Lymnaeidae	1
WEM080-0041	FWSMN06009a	GASTROPODA	Physa sp.	4
WEM080-0038	FWSMN06010	OLIGOCHAETA	Dero sp.	1
WEM080-0038	FWSMN06010	OLIGOCHAETA	Lumbriculidae	1
WEM080-0038	FWSMN06010	OLIGOCHAETA	Nais communis	1
WEM080-0038	FWSMN06010	OLIGOCHAETA	Tubificidae with hair chaetae	1
WEM080-0038	FWSMN06010	OLIGOCHAETA	Tubificidae without hair chaetae	1
WEM080-0038	FWSMN06010	HIRUDINEA	Glossiphoniidae	1
WEM080-0038	FWSMN06010	ISOPODA	Caecidotea sp.	44
WEM080-0038	FWSMN06010	ISOPODA	Lirceus sp.	8
WEM080-0038	FWSMN06010	AMPHIPODA	Crangonyx sp.	57
WEM080-0038	FWSMN06010	AMPHIPODA	Hyalella azteca	66
WEM080-0038	FWSMN06010	EPHEMEROPTERA	Eurylophella sp.	2
WEM080-0038	FWSMN06010	EPHEMEROPTERA	Leptophlebia sp.	33
WEM080-0038	FWSMN06010	ODONATA	Pachydiplax longipennis	1
WEM080-0038	FWSMN06010	TRICHOPTERA	Pycnopsyche sp.	1
WEM080-0038	FWSMN06010	COLEOPTERA	Neoporus undulatus	1
WEM080-0038	FWSMN06010	COLEOPTERA	Peltodytes muticus	2
WEM080-0038	FWSMN06010	DIPTERA	Clinotanypus sp.	1
WEM080-0038	FWSMN06010	GASTROPODA	Gyraulus sp.	1
WEM080-0038	FWSMN06010	GASTROPODA	Lymnaeidae	10
WEM080-0038	FWSMN06010	GASTROPODA	Physa sp.	96
WEM080-0038	FWSMN06010	BIVALVIA	Pisidium sp.	4
WEM080-0038	FWSMN06010	BIVALVIA	Sphaerium sp.	23
WEM080-0015	FWSMN0610-10	OLIGOCHAETA	Nais communis	3
WEM080-0015	FWSMN0610-10	OLIGOCHAETA	Nais pardalis	1
WEM080-0015	FWSMN0610-10	ISOPODA	Caecidotea sp.	3
WEM080-0015	FWSMN0610-10	ISOPODA	Lirceus sp.	25
WEM080-0015	FWSMN0610-10	AMPHIPODA	Crangonyx sp.	9
WEM080-0015	FWSMN0610-10	AMPHIPODA	Synurella dentata	177
WEM080-0015	FWSMN0610-10	ODONATA	Argia sp.	5
WEM080-0015	FWSMN0610-10	ODONATA	Basiaeschna janata	1
WEM080-0015	FWSMN0610-10	ODONATA	Boyeria sp.	1
WEM080-0015	FWSMN0610-10	ODONATA	Calopteryx sp.	18
WEM080-0015	FWSMN0610-10	ODONATA	Coenagrionidae	4
WEM080-0015	FWSMN0610-10	TRICHOPTERA	Cheumatopsyche sp.	1
WEM080-0015	FWSMN0610-10	COLEOPTERA	Dineutus sp. adults	1
WEM080-0015	FWSMN0610-10	COLEOPTERA	Peltodytes duodecimpunctatus	2
WEM080-0015	FWSMN0610-10	DIPTERA	Cricotopus sp.	15
WEM080-0015	FWSMN0610-10	DIPTERA	Hydrobaenus sp.	7
WEM080-0015	FWSMN0610-10	DIPTERA	Polypedilum sp.	2
WEM080-0015	FWSMN0610-10	DIPTERA	Tipula sp.	1
WEM080-0015	FWSMN0610-10	GASTROPODA	Lymnaeidae	1
WEM080-0015	FWSMN0610-10	GASTROPODA	Physa sp.	2
WEM080-0015	FWSMN0610-10	BIVALVIA	Corbicula sp.	17
WEM080-0017	FWSMN06013	ISOPODA	Caecidotea sp.	6
WEM080-0017	FWSMN06013	ISOPODA	Lirceus sp.	138
WEM080-0017	FWSMN06013	AMPHIPODA	Crangonyx sp.	56
WEM080-0017	FWSMN06013	AMPHIPODA	Synurella dentata	102
WEM080-0017	FWSMN06013	TRICHOPTERA	Ironoquia sp.	1
WEM080-0017	FWSMN06013	COLEOPTERA	Hydrochara sp. larvae	1
WEM080-0017	FWSMN06013	DIPTERA	Tanytarsus sp.	1
WEM080-0017	FWSMN06013	GASTROPODA	Physa sp.	9
WEM080-0032	FWSMN0610-1	OLIGOCHAETA	Nais communis	2
WEM080-0032	FWSMN0610-1	OLIGOCHAETA	Nais pardalis	5
WEM080-0032	FWSMN0610-1	OLIGOCHAETA	Slavina appendiculata	1
WEM080-0032	FWSMN0610-1	OLIGOCHAETA	Stylaria lacustris	2
WEM080-0032	FWSMN0610-1	ISOPODA	Lirceus sp.	3
WEM080-0032	FWSMN0610-1	AMPHIPODA	Crangonyx sp.	20
WEM080-0032	FWSMN0610-1	AMPHIPODA	Hyalella azteca	4
WEM080-0032	FWSMN0610-1	AMPHIPODA	Synurella dentata	118
WEM080-0032	FWSMN0610-1	ODONATA	Argia sp.	1
WEM080-0032	FWSMN0610-1	ODONATA	Calopteryx sp.	1
WEM080-0032	FWSMN0610-1	HEMIPTERA	Belostoma lutarium	1
WEM080-0032	FWSMN0610-1	TRICHOPTERA	Cheumatopsyche sp.	1
WEM080-0032	FWSMN0610-1	COLEOPTERA	Peltodytes dunavani	1
WEM080-0032	FWSMN0610-1	COLEOPTERA	Peltodytes duodecimpunctatus	2
WEM080-0032	FWSMN0610-1	DIPTERA	Cricotopus sp.	108
WEM080-0032	FWSMN0610-1	DIPTERA	Dicrotendipes sp.	1
WEM080-0032	FWSMN0610-1	DIPTERA	Hydrobaenus sp.	4
WEM080-0032	FWSMN0610-1	DIPTERA	Limnophyes sp.	1
WEM080-0032	FWSMN0610-1	DIPTERA	Micropsectra sp.	7
WEM080-0032	FWSMN0610-1	DIPTERA	Polypedilum sp.	5
WEM080-0032	FWSMN0610-1	BIVALVIA	Sphaerium sp.	1
WEM080-0040	FWSMN0610-2	TURBELLARIA	Dugesia sp.	1
WEM080-0040	FWSMN0610-2	OLIGOCHAETA	Dero sp.	5
WEM080-0040	FWSMN0610-2	OLIGOCHAETA	Lumbricidae	1
WEM080-0040	FWSMN0610-2	OLIGOCHAETA	Nais communis	2
WEM080-0040	FWSMN0610-2	OLIGOCHAETA	Tubificidae without hair chaetae	4
WEM080-0040	FWSMN0610-2	AMPHIPODA	Crangonyx sp.	2
WEM080-0040	FWSMN0610-2	AMPHIPODA	Synurella dentata	2
WEM080-0040	FWSMN0610-2	ODONATA	Calopteryx sp.	1
WEM080-0040	FWSMN0610-2	COLEOPTERA	Laccophilus maculosus maculosus	1
WEM080-0040	FWSMN0610-2	COLEOPTERA	Peltodytes duodecimpunctatus	1
WEM080-0040	FWSMN0610-2	DIPTERA	Cricotopus sp.	10
WEM080-0040	FWSMN0610-2	DIPTERA	Polypedilum sp.	1
WEM080-0040	FWSMN0610-2	GASTROPODA	Helisoma sp.	1
WEM080-0040	FWSMN0610-2	GASTROPODA	Lymnaeidae	2
WEM080-0040	FWSMN0610-2	GASTROPODA	Physa sp.	2
WEM080-0040	FWSMN0610-2	BIVALVIA	Pisidium sp.	20
WEM080-0020	FWSMR0610-3	OLIGOCHAETA	Nais communis	1
WEM080-0020	FWSMR0610-3	OLIGOCHAETA	Nais pardalis	2
WEM080-0020	FWSMR0610-3	AMPHIPODA	Crangonyx sp.	6
WEM080-0020	FWSMR0610-3	AMPHIPODA	Synurella dentata	231
WEM080-0020	FWSMR0610-3	ODONATA	Argia sp.	3
WEM080-0020	FWSMR0610-3	ODONATA	Calopteryx sp.	12
WEM080-0020	FWSMR0610-3	ODONATA	Coenagrionidae	5
WEM080-0020	FWSMR0610-3	TRICHOPTERA	Cheumatopsyche sp.	3
WEM080-0020	FWSMR0610-3	TRICHOPTERA	Hydropsyche sp.	1
WEM080-0020	FWSMR0610-3	TRICHOPTERA	Ironoquia sp.	3
WEM080-0020	FWSMR0610-3	COLEOPTERA	Agabus sp. larvae	1
WEM080-0020	FWSMR0610-3	COLEOPTERA	Gyrinus woodruffi adults	1
WEM080-0020	FWSMR0610-3	COLEOPTERA	Macronychus glabratus	1
WEM080-0020	FWSMR0610-3	COLEOPTERA	Peltodytes duodecimpunctatus	4
WEM080-0020	FWSMR0610-3	DIPTERA	Cricotopus sp.	66
WEM080-0020	FWSMR0610-3	DIPTERA	Hydrobaenus sp.	1
WEM080-0020	FWSMR0610-3	DIPTERA	Polypedilum sp.	2
WEM080-0020	FWSMR0610-3	DIPTERA	Simulium sp.	1
WEM080-0020	FWSMR0610-3	DIPTERA	Thienemannimyia group	1
WEM080-0020	FWSMR0610-3	GASTROPODA	Physa sp.	2
WEM080-0021	FWSMR0610-4	OLIGOCHAETA	Lumbricidae	5
WEM080-0021	FWSMR0610-4	OLIGOCHAETA	Nais pardalis	2
WEM080-0021	FWSMR0610-4	ISOPODA	Lirceus sp.	43
WEM080-0021	FWSMR0610-4	AMPHIPODA	Crangonyx sp.	5
WEM080-0021	FWSMR0610-4	AMPHIPODA	Synurella dentata	73
WEM080-0021	FWSMR0610-4	ODONATA	Argia sp.	1
WEM080-0021	FWSMR0610-4	ODONATA	Boyeria sp.	1
WEM080-0021	FWSMR0610-4	ODONATA	Calopteryx sp.	6
WEM080-0021	FWSMR0610-4	TRICHOPTERA	Cheumatopsyche sp.	1
WEM080-0021	FWSMR0610-4	COLEOPTERA	Ancyronyx variegata larvae	1
WEM080-0021	FWSMR0610-4	DIPTERA	Cricotopus sp.	18
WEM080-0021	FWSMR0610-4	DIPTERA	Hydrobaenus sp.	2
WEM080-0021	FWSMR0610-4	DIPTERA	Polypedilum sp.	4
WEM080-0021	FWSMR0610-4	GASTROPODA	Lymnaeidae	2
WEM080-0021	FWSMR0610-4	GASTROPODA	Physa sp.	3
WEM080-0022	FWSMR0610-5	OLIGOCHAETA	Lumbricidae	1
WEM080-0022	FWSMR0610-5	OLIGOCHAETA	Ophidonais serpentina	3
WEM080-0022	FWSMR0610-5	ISOPODA	Lirceus sp.	5
WEM080-0022	FWSMR0610-5	AMPHIPODA	Crangonyx sp.	1
WEM080-0022	FWSMR0610-5	AMPHIPODA	Synurella dentata	34
WEM080-0022	FWSMR0610-5	ODONATA	Calopteryx sp.	4
WEM080-0022	FWSMR0610-5	DIPTERA	Cricotopus sp.	8
WEM080-0022	FWSMR0610-5	DIPTERA	Micropsectra sp.	1
WEM080-0022	FWSMR0610-5	DIPTERA	Odontomyia sp.	1
WEM080-0022	FWSMR0610-5	DIPTERA	Paracladopelma sp.	1
WEM080-0022	FWSMR0610-5	DIPTERA	Polypedilum sp.	9
WEM080-0022	FWSMR0610-5	DIPTERA	Rheotanytarsus sp.	1
WEM080-0022	FWSMR0610-5	DIPTERA	Thienemannimyia group	1
WEM080-0022	FWSMR0610-5	GASTROPODA	Physa sp.	2

## Sheet: MacroMetrics
	FWSMR06001	FWSMR06002	FWSMR06004	FWSMR06008	FWSMR06010	FWSMR06011	FWSMR06017	FWSMR06018	FWSMR06021	FWSMR06025	FWSMR06027	FWSMR06028	FWSMR06029	FWSMR06030	FWSMR06032	FWSMR06037a	FWSMR06040	FWSMR06044	FWSMR06051	FWSMR06052	FWSMR06053	FWSMR06057	FWSMR06060a	FWSMR06061	FWSMR06062	FWSMN06001	FWSMN06002	FWSMN06003	FWSMN06006a	FWSMN06007a	FWSMN06008	FWSMN06009	FWSMN06009a	FWSMN06010	FWSMN0610-10	FWSMN06013	FWSMN0610-1	FWSMN0610-2	FWSMR0610-3	FWSMR0610-4	FWSMR0610-5
Total taxa richness	13	17	12	13	26	22	12	7	12	31	15	20	14	26	20	17	29	10	3	9	23	30	24	23	24	12	24	17	22	12	31	20	22	22	21	8	21	16	20	15	14
Number of organisms identified	430	193	243	43	254	53	54	10	43	276	97	115	50	110	73	76	396	56	3	21	339	149	112	330	248	58	65	134	310	126	212	161	473	356	296	314	289	56	347	167	72
EPT taxa richness	5	6	3	8	8	8	5	4	6	4	5	9	5	8	6	6	2	0	3	2	8	13	13	9	9	3	9	3	1	3	2	3	3	3	1	1	1	0	3	1	0
EPT abundance	14	49	3	33	33	19	37	4	29	24	10	24	9	48	28	9	3	0	3	2	308	40	83	251	71	3	17	19	9	5	2	3	5	36	1	1	1	0	7	1	0
Shannon Diversity (Base 2)	1.03559	2.01954	1.43099	2.80569	2.77721	4.09152	2.93338	2.52193	3.1928	3.73614	2.03595	2.62871	2.82263	3.9287	3.37055	3.13303	3.1267	1.93796	1.58496	2.67727	1.28668	3.17723	3.75474	1.88578	3.1307	2.22618	4.13959	3.00961	2.81522	2.5764	3.6959	2.40511	2.54712	3.01646	2.38408	1.82706	2.30038	3.14186	1.7786	2.48712	2.67176
Evenness	0.279856	0.49408	0.399166	0.758204	0.59084	0.917499	0.818245	0.898329	0.890608	0.754136	0.521118	0.608227	0.741362	0.835815	0.779872	0.766497	0.643622	0.583384	1	0.844584	0.284439	0.647503	0.818925	0.416879	0.682819	0.620978	0.902862	0.736302	0.631297	0.718669	0.746014	0.55649	0.571177	0.676422	0.542783	0.609019	0.523728	0.785466	0.411529	0.636599	0.701738

## Sheet: Crayfish
SiteCode	FieldNum	LASTMOD	DATECREATE	INVENTORY	DEACCESS	SPPCODE	CATNO	GENUS	SUBGENUS	SPECIES	SUBSPEC	TYPESTAT	QUESTION	DETERMINER	TOTAL	MALE1	MALE2	FEMALE	EGGS	JUVS	EGG #	PARTIAL	PREP	ONLOAN	TAXHIST	SIZE	REMARKS	COMMENTS
WEM080-0005	FWSMN06001.1	2008-01-28	2008-01-28					CAMBARUS	TUBERICAMBARUS	POLYCHROMATUS				TSIMON	1			1					70% ETHANOL				NATIONAL WILDLIFE REFUGE PROJECT	MUSCATATUCK NWR
WEM080-0005	FWSMN06001.1	2008-01-28	2008-01-28					CAMBARUS	LACUNICAMBARUS	NEBRASCENSIS				TSIMON	2			2					70% ETHANOL				NATIONAL WILDLIFE REFUGE PROJECT	MUSCATATUCK NWR
WEM080-0005	FWSMN06001.1	2008-01-28	2008-01-28					ORCONECTES	TRISELLESCENS	IMMUNIS				TSIMON	7			1		6			70% ETHANOL				NATIONAL WILDLIFE REFUGE PROJECT	MUSCATATUCK NWR
WEM080-0005	FWSMN06001	2008-01-28	2008-01-28					ORCONECTES	TRISELLESCENS	IMMUNIS				TSIMON	3			3					70% ETHANOL				NATIONAL WILDLIFE REFUGE PROJECT	MUSCATATUCK NWR
WEM080-0006	FWSMN06002	2008-01-28	2008-01-28					ORCONECTES	TRISELLESCENS	IMMUNIS				TSIMON	38	14	6	10		8			70% ETHANOL				NATIONAL WILDLIFE REFUGE PROJECT	MUSCATATUCK NWR
WEM080-0006	FWSMN06002.1	2008-01-28	2008-01-28					CAMBARUS	LACUNICAMBARUS	NEBRASCENSIS				TSIMON	4	1		3					70% ETHANOL				NATIONAL WILDLIFE REFUGE PROJECT	MUSCATATUCK NWR
WEM080-0007	FWSMN06003	2008-01-28	2008-01-28					ORCONECTES	RHOADESIUS	SLOANII				TSIMON	3			3					70% ETHANOL				NATIONAL WILDLIFE REFUGE PROJECT	MUSCATATUCK NWR
WEM080-0007	FWSMN06003.1	2008-01-28	2008-01-28					CAMBARUS	LACUNICAMBARUS	NEBRASCENSIS				TSIMON	2			2					70% ETHANOL				NATIONAL WILDLIFE REFUGE PROJECT	MUSCATATUCK NWR
WEM080-0010	FWSMN06006	2008-01-28	2008-01-28					CAMBARUS	LACUNICAMBARUS	NEBRASCENSIS				TSIMON	3	3							70% ETHANOL				NATIONAL WILDLIFE REFUGE PROJECT	MUSCATATUCK NWR
WEM080-0011	FWSMN06007	2008-01-28	2008-01-28					CAMBARUS	LACUNICAMBARUS	NEBRASCENSIS				TSIMON	2	1	1						70% ETHANOL				NATIONAL WILDLIFE REFUGE PROJECT	MUSCATATUCK NWR
WEM080-0011	FWSMN06007	2008-01-28	2008-01-28					CAMBARUS	EREBICAMBARUS	LAEVIS				TSIMON	1	1							70% ETHANOL				NATIONAL WILDLIFE REFUGE PROJECT	MUSCATATUCK NWR
WEM080-0012	FWSMN06008	2008-01-28	2008-01-28					CAMBARUS	LACUNICAMBARUS	NEBRASCENSIS				TSIMON	5	2		3					70% ETHANOL				NATIONAL WILDLIFE REFUGE PROJECT	MUSCATATUCK NWR
WEM080-0013	FWSMN06009	2008-01-28	2008-01-28					NO CRAYFISH						TSIMON	0								70% ETHANOL				NATIONAL WILDLIFE REFUGE PROJECT	MUSCATATUCK NWR
WEM080-0041	FWSMN06009a	2008-01-28	2008-01-28					ORCONECTES	TRISELLESCENS	IMMUNIS				TSIMON	1			1	39-311				70% ETHANOL				NATIONAL WILDLIFE REFUGE PROJECT	MUSCATATUCK NWR
WEM080-0041	FWSMN06009a.1	2008-01-28	2008-01-28					ORCONECTES	TRISELLESCENS	IMMUNIS				TSIMON	3			3					70% ETHANOL				NATIONAL WILDLIFE REFUGE PROJECT	MUSCATATUCK NWR
WEM080-0041	FWSMN06009a	2008-01-28	2008-01-28					CAMBARUS	LACUNICAMBARUS	NEBRASCENSIS				TSIMON	1			1					70% ETHANOL				NATIONAL WILDLIFE REFUGE PROJECT	MUSCATATUCK NWR
WEM080-0038	FWSMN06010.1	2008-01-28	2008-01-28					CAMBARUS	LACUNICAMBARUS	NEBRASCENSIS				TSIMON	1					1			70% ETHANOL				NATIONAL WILDLIFE REFUGE PROJECT	MUSCATATUCK NWR
WEM080-0038	FWSMN06010	2008-01-28	2008-01-28					CAMBARUS	LACUNICAMBARUS	NEBRASCENSIS				TSIMON	3	1		2					70% ETHANOL				NATIONAL WILDLIFE REFUGE PROJECT	MUSCATATUCK NWR
WEM080-0016	FWSMN06012	2008-01-25	2008-01-25					NO CRAYFISH						TSIMON	0								70% ETHANOL				NATIONAL WILDLIFE REFUGE PROJECT	MUSCATATUCK NWR
WEM080-0016	FWSMN06012.1	2008-01-25	2008-01-25					NO CRAYFISH						TSIMON	0								70% ETHANOL				NATIONAL WILDLIFE REFUGE PROJECT	MUSCATATUCK NWR
WEM080-0017	FWSMN06013.1	2008-01-28	2008-01-28					ORCONECTES	TRISELLESCENS	IMMUNIS				TSIMON	1	1							70% ETHANOL				NATIONAL WILDLIFE REFUGE PROJECT	MUSCATATUCK NWR
WEM080-0017	FWSMN06013.1	2008-01-28	2008-01-28					ORCONECTES	RHOADESIUS	SLOANII				TSIMON	1	1							70% ETHANOL				NATIONAL WILDLIFE REFUGE PROJECT	MUSCATATUCK NWR
WEM080-0017	FWSMN06013	2008-01-28	2008-01-28					CAMBARUS	LACUNICAMBARUS	NEBRASCENSIS				TSIMON	1			1					70% ETHANOL				NATIONAL WILDLIFE REFUGE PROJECT	MUSCATATUCK NWR
WEM070-0012	FWSMN06014	2008-01-25	2008-01-25					CAMBARUS	LACUNICAMBARUS	NEBRASCENSIS				TSIMON	1			1					70% ETHANOL				NATIONAL WILDLIFE REFUGE PROJECT	MUSCATATUCK NWR
WEM070-0020	FWSMN06023	2008-01-25	2008-01-25					ORCONECTES	RHOADESIUS	SLOANII				TSIMON	18		9	9					70% ETHANOL				NATIONAL WILDLIFE REFUGE PROJECT	MUSCATATUCK NWR
WEM070-0020	FWSMN06023	2008-01-25	2008-01-25					ORCONECTES	TRISELLESCENS	IMMUNIS				TSIMON	2			2					70% ETHANOL				NATIONAL WILDLIFE REFUGE PROJECT	MUSCATATUCK NWR
WEM080-0042	FWSMN06024	2008-01-25	2008-01-25					CAMBARUS	LACUNICAMBARUS	NEBRASCENSIS				TSIMON	7					7			70% ETHANOL				NATIONAL WILDLIFE REFUGE PROJECT	MUSCATATUCK NWR
WEM070-0039	FWSMN06039	2008-01-25	2008-01-25					CAMBARUS	LACUNICAMBARUS	NEBRASCENSIS				TSIMON	1			1					70% ETHANOL				NATIONAL WILDLIFE REFUGE PROJECT	MUSCATATUCK NWR
WEM070-0039	FWSMN06039	2008-01-25	2008-01-25					CAMBARUS	TUBERICAMBARUS	POLYCHROMATUS				TSIMON	1			1					70% ETHANOL				NATIONAL WILDLIFE REFUGE PROJECT	MUSCATATUCK NWR
WEM070-0039	FWSMN06039	2008-01-25	2008-01-25					ORCONECTES	RHOADESIUS	SLOANII				TSIMON	13	6	1	6					70% ETHANOL				NATIONAL WILDLIFE REFUGE PROJECT	MUSCATATUCK NWR
WEM080-0043	FWSMN06070	2008-01-28	2008-01-28					ORCONECTES	TRISELLESCENS	IMMUNIS				TSIMON	2			2					70% ETHANOL				NATIONAL WILDLIFE REFUGE PROJECT	MUSCATATUCK NWR
WEM080-0032	FWSMN0610-1.1	2008-01-28	2008-01-28					ORCONECTES	RHOADESIUS	SLOANII				TSIMON	1			1					70% ETHANOL				NATIONAL WILDLIFE REFUGE PROJECT	MUSCATATUCK NWR
WEM080-0032	FWSMN0610-1	2008-01-28	2008-01-28					ORCONECTES	TRISELLESCENS	IMMUNIS				TSIMON	38		12	26					70% ETHANOL				NATIONAL WILDLIFE REFUGE PROJECT	MUSCATATUCK NWR
WEM080-0032	FWSMN0610-1	2008-01-28	2008-01-28					CAMBARUS	LACUNICAMBARUS	NEBRASCENSIS				TSIMON	1			1					70% ETHANOL				NATIONAL WILDLIFE REFUGE PROJECT	MUSCATATUCK NWR
WEM080-0032	FWSMN0610-1	2008-01-28	2008-01-28					ORCONECTES	RHOADESIUS	SLOANII				TSIMON	1			1					70% ETHANOL				NATIONAL WILDLIFE REFUGE PROJECT	MUSCATATUCK NWR
WEM080-0015	FWSMN0610-10.1	2008-01-28	2008-01-28					CAMBARUS	LACUNICAMBARUS	NEBRASCENSIS				TSIMON	2	1	1						70% ETHANOL				NATIONAL WILDLIFE REFUGE PROJECT	MUSCATATUCK NWR
WEM080-0015	FWSMN0610-10.1	2008-01-28	2008-01-28					CAMBARUS	TUBERICAMBARUS	POLYCHROMATUS				TSIMON	1							1	70% ETHANOL				NATIONAL WILDLIFE REFUGE PROJECT	MUSCATATUCK NWR
WEM080-0015	FWSMN0610-10	2008-01-28	2008-01-28					ORCONECTES	RHOADESIUS	SLOANII				TSIMON	3	1		2					70% ETHANOL				NATIONAL WILDLIFE REFUGE PROJECT	MUSCATATUCK NWR
WEM080-0015	FWSMN0610-10	2008-01-28	2008-01-28					ORCONECTES	TRISELLESCENS	IMMUNIS				TSIMON	266		20	38		205	3		70% ETHANOL				NATIONAL WILDLIFE REFUGE PROJECT	MUSCATATUCK NWR
WEM080-0015	FWSMN0610-10	2008-01-28	2008-01-28					CAMBARUS	LACUNICAMBARUS	NEBRASCENSIS				TSIMON	2			2					70% ETHANOL				NATIONAL WILDLIFE REFUGE PROJECT	MUSCATATUCK NWR
WEM080-0015	FWSMN0610-10	2008-01-28	2008-01-28					PROCAMBARUS	ORTMANNICUS	ACUTUS	ACUTUS			TSIMON	3	3							70% ETHANOL				NATIONAL WILDLIFE REFUGE PROJECT	MUSCATATUCK NWR
WEM080-0040	FWSMN0610-2.1	2008-01-28	2008-01-28					ORCONECTES	RHOADESIUS	SLOANII				TSIMON	3					3			70% ETHANOL				NATIONAL WILDLIFE REFUGE PROJECT	MUSCATATUCK NWR
WEM080-0040	FWSMN0610-2	2008-01-28	2008-01-28					ORCONECTES	TRISELLESCENS	IMMUNIS				TSIMON	3	3							70% ETHANOL				NATIONAL WILDLIFE REFUGE PROJECT	MUSCATATUCK NWR
WEM080-0040	FWSMN0610-2.1	2008-01-28	2008-01-28					ORCONECTES	TRISELLESCENS	IMMUNIS				TSIMON	115		51	64					70% ETHANOL				NATIONAL WILDLIFE REFUGE PROJECT	MUSCATATUCK NWR
WEM080-0023	FWSMR06001.1	2008-01-25	2008-01-25					ORCONECTES	TRISELLESCENS	IMMUNIS				TSIMON	23	4	2	17					70% ETHANOL				NATIONAL WILDLIFE REFUGE PROJECT	MUSCATATUCK NWR
WEM080-0023	FWSMR06001	2008-01-25	2008-01-25					ORCONECTES	RHOADESIUS	SLOANII				TSIMON	7	1		6					70% ETHANOL				NATIONAL WILDLIFE REFUGE PROJECT	MUSCATATUCK NWR
WEM080-0037	FWSMR06002	2008-01-25	2008-01-25					ORCONECTES	RHOADESIUS	SLOANII				TSIMON	3	1	1	1					70% ETHANOL				NATIONAL WILDLIFE REFUGE PROJECT	MUSCATATUCK NWR
WEM080-0037	FWSMR06002	2008-01-25	2008-01-25					ORCONECTES	TRISELLESCENS	IMMUNIS				TSIMON	1	1							70% ETHANOL				NATIONAL WILDLIFE REFUGE PROJECT	MUSCATATUCK NWR
WEM080-0025	FWSMR06004	2008-01-25	2008-01-25					ORCONECTES	RHOADESIUS	SLOANII				TSIMON	21	9		11					70% ETHANOL				NATIONAL WILDLIFE REFUGE PROJECT	MUSCATATUCK NWR
WEM080-0025	FWSMR06004	2008-01-25	2008-01-25					CAMBARUS	TUBERICAMBARUS	POLYCHROMATUS				TSIMON	1	1							70% ETHANOL				NATIONAL WILDLIFE REFUGE PROJECT	MUSCATATUCK NWR
WEM080-0025	FWSMR06004.1	2008-01-25	2008-01-25					ORCONECTES	TRISELLESCENS	IMMUNIS				TSIMON	11	1		8		2			70% ETHANOL				NATIONAL WILDLIFE REFUGE PROJECT	MUSCATATUCK NWR
WEM080-0025	FWSMR06004.1	2008-01-25	2008-01-25					ORCONECTES	RHOADESIUS	SLOANII				TSIMON	21	9		11					70% ETHANOL				NATIONAL WILDLIFE REFUGE PROJECT	MUSCATATUCK NWR
WEM080-0026	FWSMR06008	2008-01-25	2008-01-25					ORCONECTES	RHOADESIUS	SLOANII				TSIMON	13	5	3	5					70% ETHANOL				NATIONAL WILDLIFE REFUGE PROJECT	MUSCATATUCK NWR
WEM080-0026	FWSMR06008	2008-01-25	2008-01-25					ORCONECTES	TRISELLESCENS	IMMUNIS				TSIMON	4	1		3					70% ETHANOL				NATIONAL WILDLIFE REFUGE PROJECT	MUSCATATUCK NWR
WEM080-0027	FWSMR06010.1	2008-01-25	2008-01-25					ORCONECTES	RHOADESIUS	SLOANII				TSIMON	14			4		10			70% ETHANOL				NATIONAL WILDLIFE REFUGE PROJECT	MUSCATATUCK NWR
WEM080-0027	FWSMR06010	2008-01-25	2008-01-25					ORCONECTES	RHOADESIUS	SLOANII				TSIMON	9	6		3					70% ETHANOL				NATIONAL WILDLIFE REFUGE PROJECT	MUSCATATUCK NWR
WEM080-0028	FWSMR06011	2008-01-25	2008-01-25					ORCONECTES	RHOADESIUS	SLOANII				TSIMON	8	7		1					70% ETHANOL				NATIONAL WILDLIFE REFUGE PROJECT	MUSCATATUCK NWR
WEM080-0028	FWSMR06011.1	2008-01-25	2008-01-25					ORCONECTES	RHOADESIUS	SLOANII				TSIMON	5	1	1	3					70% ETHANOL				NATIONAL WILDLIFE REFUGE PROJECT	MUSCATATUCK NWR
WEM080-0028	FWSMR06011.1	2008-01-25	2008-01-25					CAMBARUS	LACUNICAMBARUS	NEBRASCENSIS				TSIMON	1			1					70% ETHANOL				NATIONAL WILDLIFE REFUGE PROJECT	MUSCATATUCK NWR
WEM080-0028	FWSMR06011	2008-01-25	2008-01-25					ORCONECTES	TRISELLESCENS	IMMUNIS				TSIMON	3			3		3			70% ETHANOL				NATIONAL WILDLIFE REFUGE PROJECT	MUSCATATUCK NWR
WEM080-0028	FWSMR06011.1	2008-01-25	2008-01-25					ORCONECTES	TRISELLESCENS	IMMUNIS				TSIMON	10		3	4		3			70% ETHANOL				NATIONAL WILDLIFE REFUGE PROJECT	MUSCATATUCK NWR
WEM080-0029	FWSMR06017.1	2008-01-25	2008-01-25					ORCONECTES	RHOADESIUS	SLOANII				TSIMON	32	3	3	4		22			70% ETHANOL				NATIONAL WILDLIFE REFUGE PROJECT	MUSCATATUCK NWR
WEM080-0029	FWSMR06017	2008-01-25	2008-01-25					ORCONECTES	RHOADESIUS	SLOANII				TSIMON	14	11		3	25-325; 34-308; 33-19				70% ETHANOL				NATIONAL WILDLIFE REFUGE PROJECT	MUSCATATUCK NWR
WEM080-0029	FWSMR06017	2008-01-25	2008-01-25					CAMBARUS	TUBERICAMBARUS	POLYCHROMATUS				TSIMON	2			1				1	70% ETHANOL				NATIONAL WILDLIFE REFUGE PROJECT	MUSCATATUCK NWR
WEM080-0029	FWSMR06017	2008-01-25	2008-01-25					CAMBARUS	EREBICAMBARUS	LAEVIS				TSIMON	1			1					70% ETHANOL				NATIONAL WILDLIFE REFUGE PROJECT	MUSCATATUCK NWR
WEM080-0030	FWSMR06018	2008-01-25	2008-01-25					CAMBARUS	TUBERICAMBARUS	POLYCHROMATUS				TSIMON	2							2	70% ETHANOL				NATIONAL WILDLIFE REFUGE PROJECT	MUSCATATUCK NWR
WEM080-0030	FWSMR06018.1	2008-01-25	2008-01-25					ORCONECTES	RHOADESIUS	SLOANII				TSIMON	8	4	2	2					70% ETHANOL				NATIONAL WILDLIFE REFUGE PROJECT	MUSCATATUCK NWR
WEM080-0031	FWSMR06021.1	2008-01-25	2008-01-25					ORCONECTES	RHOADESIUS	SLOANII				TSIMON	41	1		2		38			70% ETHANOL				NATIONAL WILDLIFE REFUGE PROJECT	MUSCATATUCK NWR
WEM080-0031	FWSMR06021	2008-01-25	2008-01-25					ORCONECTES	RHOADESIUS	SLOANII				TSIMON	1	1							70% ETHANOL				NATIONAL WILDLIFE REFUGE PROJECT	MUSCATATUCK NWR
WEM070-0021	FWSMR06025.1	2008-01-25	2008-01-25					ORCONECTES	RHOADESIUS	SLOANII				TSIMON	45	4		4		37			70% ETHANOL				NATIONAL WILDLIFE REFUGE PROJECT	MUSCATATUCK NWR
WEM070-0021	FWSMR06025	2008-01-25	2008-01-25					CAMBARUS	EREBICAMBARUS	LAEVIS				TSIMON	3	1		2					70% ETHANOL				NATIONAL WILDLIFE REFUGE PROJECT	MUSCATATUCK NWR
WEM070-0021	FWSMR06025	2008-01-25	2008-01-25					ORCONECTES	RHOADESIUS	SLOANII				TSIMON	12	9	1	2	29-222; 26-338				70% ETHANOL				NATIONAL WILDLIFE REFUGE PROJECT	MUSCATATUCK NWR
WEM070-0021	FWSMR06025	2008-01-25	2008-01-25					CAMBARUS	LACUNICAMBARUS	NEBRASCENSIS				TSIMON	1			1					70% ETHANOL				NATIONAL WILDLIFE REFUGE PROJECT	MUSCATATUCK NWR
WEM070-0022	FWSMR06027.1	2008-01-25	2008-01-25					ORCONECTES	RHOADESIUS	SLOANII				TSIMON	8			8					70% ETHANOL				NATIONAL WILDLIFE REFUGE PROJECT	MUSCATATUCK NWR
WEM070-0022	FWSMR06027	2008-01-25	2008-01-25					ORCONECTES	RHOADESIUS	SLOANII				TSIMON	2			2					70% ETHANOL				NATIONAL WILDLIFE REFUGE PROJECT	MUSCATATUCK NWR
WEM070-0022	FWSMR06027.1	2008-01-25	2008-01-25					CAMBARUS	TUBERICAMBARUS	POLYCHROMATUS				TSIMON	3	1		2					70% ETHANOL				NATIONAL WILDLIFE REFUGE PROJECT	MUSCATATUCK NWR
WEM070-0023	FWSMR06028	2008-01-25	2008-01-25					ORCONECTES	RHOADESIUS	SLOANII				TSIMON	5	1		4					70% ETHANOL				NATIONAL WILDLIFE REFUGE PROJECT	MUSCATATUCK NWR
WEM070-0023	FWSMR06028.1	2008-01-25	2008-01-25					CAMBARUS	LACUNICAMBARUS	NEBRASCENSIS				TSIMON	1			1					70% ETHANOL				NATIONAL WILDLIFE REFUGE PROJECT	MUSCATATUCK NWR
WEM070-0023	FWSMR06028.1	2008-01-25	2008-01-25					ORCONECTES	RHOADESIUS	SLOANII				TSIMON	2	1		1					70% ETHANOL				NATIONAL WILDLIFE REFUGE PROJECT	MUSCATATUCK NWR
WEM070-0024	FWSMR06029	2008-01-25	2008-01-25					ORCONECTES	RHOADESIUS	SLOANII				TSIMON	6	2		4					70% ETHANOL				NATIONAL WILDLIFE REFUGE PROJECT	MUSCATATUCK NWR
WEM070-0024	FWSMR06029.1	2008-01-25	2008-01-25					ORCONECTES	RHOADESIUS	SLOANII				TSIMON	73	3	4	12		54			70% ETHANOL				NATIONAL WILDLIFE REFUGE PROJECT	MUSCATATUCK NWR
WEM070-0025	FWSMR06030	2008-01-25	2008-01-25					ORCONECTES	RHOADESIUS	SLOANII				TSIMON	33	18	3	12	35-76; 23-73; 24-223; 23-61; 23-205				70% ETHANOL				NATIONAL WILDLIFE REFUGE PROJECT	MUSCATATUCK NWR
WEM070-0025	FWSMR06030	2008-01-25	2008-01-25					CAMBARUS	EREBICAMBARUS	LAEVIS				TSIMON	1			1					70% ETHANOL				NATIONAL WILDLIFE REFUGE PROJECT	MUSCATATUCK NWR
WEM070-0025	FWSMR06030.1	2008-01-25	2008-01-25					ORCONECTES	RHOADESIUS	SLOANII				TSIMON	16	4	2	3		7			70% ETHANOL				NATIONAL WILDLIFE REFUGE PROJECT	MUSCATATUCK NWR
WEM070-0026	FWSMR06032	2008-01-25	2008-01-25					ORCONECTES	RHOADESIUS	SLOANII				TSIMON	33	16	2	15	26-232; 25-244				70% ETHANOL				NATIONAL WILDLIFE REFUGE PROJECT	MUSCATATUCK NWR
WEM070-0026	FWSMR06032.1	2008-01-25	2008-01-25					ORCONECTES	RHOADESIUS	SLOANII				TSIMON	11	6		4		1			70% ETHANOL				NATIONAL WILDLIFE REFUGE PROJECT	MUSCATATUCK NWR
WEM070-0040	FWSMR06037	2008-01-28	2008-01-28					ORCONECTES	RHOADESIUS	SLOANII				TSIMON	2			2					70% ETHANOL				NATIONAL WILDLIFE REFUGE PROJECT	MUSCATATUCK NWR
WEM070-0040	FWSMR06037	2008-01-28	2008-01-28					ORCONECTES	TRISELLESCENS	IMMUNIS				TSIMON	4		1	3					70% ETHANOL				NATIONAL WILDLIFE REFUGE PROJECT	MUSCATATUCK NWR
WEM070-0027	FWSMR06038	2008-01-28	2008-01-28					ORCONECTES	TRISELLESCENS	IMMUNIS				TSIMON	1			1					70% ETHANOL				NATIONAL WILDLIFE REFUGE PROJECT	MUSCATATUCK NWR
WEM070-0027	FWSMR06038	2008-01-28	2008-01-28					ORCONECTES	RHOADESIUS	SLOANII				TSIMON	6		4	2					70% ETHANOL				NATIONAL WILDLIFE REFUGE PROJECT	MUSCATATUCK NWR
WEM080-0039	FWSMR06040	2008-01-25	2008-01-25					ORCONECTES	TRISELLESCENS	IMMUNIS				TSIMON	2	1		1					70% ETHANOL				NATIONAL WILDLIFE REFUGE PROJECT	MUSCATATUCK NWR
WEM080-0039	FWSMR06040	2008-01-25	2008-01-25					CAMBARUS	LACUNICAMBARUS	NEBRASCENSIS				TSIMON	5	2	1	2	88-55; 49-336				70% ETHANOL				NATIONAL WILDLIFE REFUGE PROJECT	MUSCATATUCK NWR
WEM080-0039	FWSMR06040.1	2008-01-25	2008-01-25					ORCONECTES	RHOADESIUS	SLOANII				TSIMON	568			6		562			70% ETHANOL				NATIONAL WILDLIFE REFUGE PROJECT	MUSCATATUCK NWR
WEM080-0039	FWSMR06040	2008-01-25	2008-01-25					ORCONECTES	RHOADESIUS	SLOANII				TSIMON	4	4							70% ETHANOL				NATIONAL WILDLIFE REFUGE PROJECT	MUSCATATUCK NWR
WEM080-0033	FWSMR06044.1	2008-01-25	2008-01-25					ORCONECTES	RHOADESIUS	SLOANII				TSIMON	27			1		26			70% ETHANOL				NATIONAL WILDLIFE REFUGE PROJECT	MUSCATATUCK NWR
WEM080-0033	FWSMR06044	2008-01-25	2008-01-25					CAMBARUS	TUBERICAMBARUS	POLYCHROMATUS				TSIMON	1	1							70% ETHANOL				NATIONAL WILDLIFE REFUGE PROJECT	MUSCATATUCK NWR
WEM080-0033	FWSMR06044	2008-01-25	2008-01-25					CAMBARUS	LACUNICAMBARUS	NEBRASCENSIS				TSIMON	1			1					70% ETHANOL				NATIONAL WILDLIFE REFUGE PROJECT	MUSCATATUCK NWR
WEM070-0041	FWSMR06047	2008-01-28	2008-01-28					CAMBARUS	EREBICAMBARUS	CREVICE CREEPER				TSIMON	1			1					70% ETHANOL				NATIONAL WILDLIFE REFUGE PROJECT	MUSCATATUCK NWR
WEM070-0028	FWSMR06051.1	2008-01-28	2008-01-28					ORCONECTES	TRISELLESCENS	IMMUNIS				TSIMON	1		1						70% ETHANOL				NATIONAL WILDLIFE REFUGE PROJECT	MUSCATATUCK NWR
WEM070-0028	FWSMR06051	2008-01-28	2008-01-28					CAMBARUS	TUBERICAMBARUS	POLYCHROMATUS				TSIMON	4	4							70% ETHANOL				NATIONAL WILDLIFE REFUGE PROJECT	MUSCATATUCK NWR
WEM070-0028	FWSMR06051.1	2008-01-28	2008-01-28					ORCONECTES	RHOADESIUS	SLOANII				TSIMON	3	1		2					70% ETHANOL				NATIONAL WILDLIFE REFUGE PROJECT	MUSCATATUCK NWR
WEM070-0028	FWSMR06051	2008-01-28	2008-01-28					ORCONECTES	RHOADESIUS	SLOANII				TSIMON	17	11	2	4	26-216; 33-372; 35-160; 32-312				70% ETHANOL				NATIONAL WILDLIFE REFUGE PROJECT	MUSCATATUCK NWR
WEM070-0028	FWSMR06051	2008-01-28	2008-01-28					CAMBARUS	EREBICAMBARUS	CREVICE CREEPER				TSIMON	5	2		2				1	70% ETHANOL				NATIONAL WILDLIFE REFUGE PROJECT	MUSCATATUCK NWR
WEM070-0029	FWSMR06052	2008-01-28	2008-01-28					ORCONECTES	TRISELLESCENS	IMMUNIS				TSIMON	2		1	1					70% ETHANOL				NATIONAL WILDLIFE REFUGE PROJECT	MUSCATATUCK NWR
WEM070-0030	FWSMR06053	2008-01-25	2008-01-25					CAMBARUS	TUBERICAMBARUS	POLYCHROMATUS				TSIMON	1			1					70% ETHANOL				NATIONAL WILDLIFE REFUGE PROJECT	MUSCATATUCK NWR
WEM070-0030	FWSMR06053	2008-01-25	2008-01-25					ORCONECTES	TRISELLESCENS	IMMUNIS				TSIMON	4		3	1					70% ETHANOL				NATIONAL WILDLIFE REFUGE PROJECT	MUSCATATUCK NWR
WEM070-0030	FWSMR06053	2008-01-25	2008-01-25					ORCONECTES	RHOADESIUS	SLOANII				TSIMON	8	4		4	20-87; 26-261				70% ETHANOL				NATIONAL WILDLIFE REFUGE PROJECT	MUSCATATUCK NWR
WEM070-0030	FWSMR06053.1	2008-01-25	2008-01-25					ORCONECTES	RHOADESIUS	SLOANII				TSIMON	21		2	4		15			70% ETHANOL				NATIONAL WILDLIFE REFUGE PROJECT	MUSCATATUCK NWR
WEM070-0031	FWSMR06057	2008-01-25	2008-01-25					CAMBARUS	TUBERICAMBARUS	POLYCHROMATUS				TSIMON	3	1						2	70% ETHANOL				NATIONAL WILDLIFE REFUGE PROJECT	MUSCATATUCK NWR
WEM070-0031	FWSMR06057.1	2008-01-25	2008-01-25					ORCONECTES	RHOADESIUS	SLOANII				TSIMON	7		1	4		2			70% ETHANOL				NATIONAL WILDLIFE REFUGE PROJECT	MUSCATATUCK NWR
WEM070-0031	FWSMR06057	2008-01-25	2008-01-25					ORCONECTES	RHOADESIUS	SLOANII				TSIMON	21	15	2	4	22-227; 29-135				70% ETHANOL				NATIONAL WILDLIFE REFUGE PROJECT	MUSCATATUCK NWR
WEM070-0031	FWSMR06057	2008-01-25	2008-01-25					CAMBARUS	EREBICAMBARUS	CREVICE CREEPER				TSIMON	4	2		2					70% ETHANOL				NATIONAL WILDLIFE REFUGE PROJECT	MUSCATATUCK NWR
WEM070-0032	FWSMR06060	2008-01-25	2008-01-25					ORCONECTES	TRISELLESCENS	IMMUNIS				TSIMON	3		1	2					70% ETHANOL				NATIONAL WILDLIFE REFUGE PROJECT	MUSCATATUCK NWR
WEM070-0032	FWSMR06060	2008-01-25	2008-01-25					ORCONECTES	RHOADESIUS	SLOANII				TSIMON	2	1		1					70% ETHANOL				NATIONAL WILDLIFE REFUGE PROJECT	MUSCATATUCK NWR
WEM070-0033	FWSMR06061	2008-01-25	2008-01-25					CAMBARUS	EREBICAMBARUS	CREVICE CREEPER				TSIMON	5	1	2	2					70% ETHANOL				NATIONAL WILDLIFE REFUGE PROJECT	MUSCATATUCK NWR
WEM070-0033	FWSMR06061	2008-01-25	2008-01-25					ORCONECTES	RHOADESIUS	SLOANII				TSIMON	9	2	2	5					70% ETHANOL				NATIONAL WILDLIFE REFUGE PROJECT	MUSCATATUCK NWR
WEM070-0033	FWSMR06061.1	2008-01-25	2008-01-25					ORCONECTES	RHOADESIUS	SLOANII				TSIMON	9					9			70% ETHANOL				NATIONAL WILDLIFE REFUGE PROJECT	MUSCATATUCK NWR
WEM070-0034	FWSMR06062	2008-01-25	2008-01-25					ORCONECTES	RHOADESIUS	SLOANII				TSIMON	10	6		4					70% ETHANOL				NATIONAL WILDLIFE REFUGE PROJECT	MUSCATATUCK NWR
WEM070-0034	FWSMR06062	2008-01-25	2008-01-25					ORCONECTES	TRISELLESCENS	IMMUNIS				TSIMON	2	1		1					70% ETHANOL				NATIONAL WILDLIFE REFUGE PROJECT	MUSCATATUCK NWR
WEM080-0034	FWSMR06064.1	2008-01-25	2008-01-25					ORCONECTES	RHOADESIUS	SLOANII				TSIMON	2			2					70% ETHANOL				NATIONAL WILDLIFE REFUGE PROJECT	MUSCATATUCK NWR
WEM080-0034	FWSMR06064.1	2008-01-25	2008-01-25					CAMBARUS	LACUNICAMBARUS	NEBRASCENSIS				TSIMON	1			1					70% ETHANOL				NATIONAL WILDLIFE REFUGE PROJECT	MUSCATATUCK NWR
WEM080-0034	FWSMR06064	2008-01-25	2008-01-25					NO CRAYFISH						TSIMON	0								70% ETHANOL				NATIONAL WILDLIFE REFUGE PROJECT	MUSCATATUCK NWR
WEM090-0015	FWSMR06065	2008-01-25	2008-01-25					ORCONECTES	RHOADESIUS	SLOANII				TSIMON	24	4		8		12			70% ETHANOL				NATIONAL WILDLIFE REFUGE PROJECT	MUSCATATUCK NWR
WEM080-0020	FWSMR0610-3	2008-01-28	2008-01-28					ORCONECTES	TRISELLESCENS	IMMUNIS				TSIMON	2	1		1					70% ETHANOL				NATIONAL WILDLIFE REFUGE PROJECT	MUSCATATUCK NWR
WEM080-0020	FWSMR0610-3.1	2008-01-28	2008-01-28					ORCONECTES	TRISELLESCENS	IMMUNIS				TSIMON	8			2		6			70% ETHANOL				NATIONAL WILDLIFE REFUGE PROJECT	MUSCATATUCK NWR
WEM080-0021	FWSMR0610-4	2008-01-28	2008-01-28					ORCONECTES	RHOADESIUS	SLOANII				TSIMON	1			1					70% ETHANOL				NATIONAL WILDLIFE REFUGE PROJECT	MUSCATATUCK NWR
WEM080-0021	FWSMR0610-4.1	2008-01-28	2008-01-28					ORCONECTES	TRISELLESCENS	IMMUNIS				TSIMON	45		21	24					70% ETHANOL				NATIONAL WILDLIFE REFUGE PROJECT	MUSCATATUCK NWR
WEM080-0021	FWSMR0610-4	2008-01-28	2008-01-28					ORCONECTES	TRISELLESCENS	IMMUNIS				TSIMON	11	2	7	2					70% ETHANOL				NATIONAL WILDLIFE REFUGE PROJECT	MUSCATATUCK NWR
WEM080-0022	FWSMR0610-5.1	2008-01-28	2008-01-28					ORCONECTES	RHOADESIUS	SLOANII				TSIMON	8					8			70% ETHANOL				NATIONAL WILDLIFE REFUGE PROJECT	MUSCATATUCK NWR
WEM080-0022	FWSMR0610-5	2008-01-28	2008-01-28					NO CRAYFISH						TSIMON	0								70% ETHANOL				NATIONAL WILDLIFE REFUGE PROJECT	MUSCATATUCK NWR

## Sheet: QHEI
FieldNum	SiteCode	SURVEYOR	TOTALSCORE	SUBSTRATEBOULDERSLABMAXPOOL	SUBSTRATEBOULDERSLABMAXRIFFLE	SUBSTRATEBOULDERSLABPOOL	SUBSTRATEBOULDERSLABRIFFLE	SUBSTRATEBOULDERMAXPOOL	SUBSTRATEBOULDERMAXRIFFLE	SUBSTRATEBOULDERPOOL	SUBSTRATEBOULDERRIFFLE	SUBSTRATECOBBLEMAXPOOL	SUBSTRATECOBBLEMAXRIFFLE	SUBSTRATECOBBLEPOOL	SUBSTRATECOBBLERIFFLE	SUBSTRATEGRAVELMAXPOOL	SUBSTRATEGRAVELMAXRIFFLE	SUBSTRATEGRAVELPOOL	SUBSTRATEGRAVELRIFFLE	SUBSTRATESANDMAXPOOL	SUBSTRATESANDMAXRIFFLE	SUBSTRATESANDPOOL	SUBSTRATESANDRIFFLE	SUBSTRATEBEDROCKMAXPOOL	SUBSTRATEBEDROCKMAXRIFFLE	SUBSTRATEBEDROCKPOOL	SUBSTRATEBEDROCKRIFFLE	SUBSTRATEHARDPANMAXPOOL	SUBSTRATEHARDPANMAXRIFFLE	SUBSTRATEHARDPANPOOL	SUBSTRATEHARDPANRIFFLE	SUBSTRATEDETRITUSMAXPOOL	SUBSTRATEDETRITUSMAXRIFFLE	SUBSTRATEDETRITUSPOOL	SUBSTRATEDETRITUSRIFFLE	SUBSTRATEMUCKMAXPOOL	SUBSTRATEMUCKMAXRIFFLE	SUBSTRATEMUCKPOOL	SUBSTRATEMUCKRIFFLE	SUBSTRATESILTMAXPOOL	SUBSTRATESILTMAXRIFFLE	SUBSTRATESILTPOOL	SUBSTRATESILTRIFFLE	SUBSTRATEARTIFICIALMAXPOOL	SUBSTRATEARTIFICIALMAXRIFFLE	SUBSTRATEARTIFICIALPOOL	SUBSTRATEARTIFICIALRIFFLE	SUBSTRATESLUDGEMAXPOOL	SUBSTRATESLUDGEMAXRIFFLE
FWSMN06001.1	WEM080-0005	TPS	45.5	0	0	0	0	0	0	0	0	0	0	0	0	0	0	0	-1	-1	-1	-1	-1	0	0	0	0	0	0	0	0	0	0	0	0	0	0	0	0	0	0	0	-1	0	0	0	0	0	0
FWSMN06002.1	WEM080-0006	TPS	54	0	0	0	0	0	0	0	0	0	0	0	0	0	0	0	0	-1	-1	-1	-1	0	0	0	0	0	0	0	0	0	0	-1	0	0	0	0	0	0	0	0	0	0	0	0	0	0	0
FWSMN06003.1	WEM080-0007	TPS	42	0	0	0	0	0	0	0	0	0	0	0	0	0	0	0	0	0	0	-1	0	0	0	0	0	-1	-1	-1	-1	0	0	0	0	0	0	-1	0	0	0	0	0	0	0	0	0	0	0
FWSMN06006	WEM080-0010	TPS	36.5	0	0	0	0	0	0	0	0	0	0	0	0	0	0	0	0	0	0	0	0	0	0	0	0	0	0	0	0	0	0	0	0	0	0	0	0	0	0	0	0	-1	-1	-1	-1	0	0
FWSMN06007	WEM080-0011	TPS	57.5	0	0	0	0	0	0	0	0	0	0	0	0	0	0	0	0	-1	0	-1	-1	0	0	0	0	0	-1	-1	-1	0	0	0	0	0	0	0	0	0	0	0	0	0	0	0	-1	0	0
FWSMN06008.1	WEM080-0012	TPS	53	0	0	0	0	0	0	0	0	0	0	0	0	0	0	0	0	0	0	0	0	0	0	0	0	-1	-1	-1	-1	0	0	0	0	0	0	0	0	0	0	0	0	0	0	0	-1	0	0
FWSMN06009.1	WEM080-0013	TPS	49	0	0	0	0	0	0	0	0	0	0	0	0	0	0	0	0	0	0	0	0	0	0	0	0	-1	-1	-1	-1	0	0	0	0	0	0	-1	0	0	0	0	0	0	0	0	0	0	0
FWSMN06009a.1	WEM080-0041	TPS	81	-1	-1	-1	-1	0	0	0	0	0	0	0	-1	0	0	0	-1	0	0	-1	0	0	0	-1	0	0	0	0	0	0	0	0	0	0	0	0	0	0	0	0	0	0	0	0	0	0	0
FWSMN06010.1	WEM080-0038	TPS	57	0	0	0	0	0	0	0	0	0	0	0	0	0	0	0	0	0	0	0	0	0	0	0	0	-1	-1	-1	-1	0	0	-1	-1	0	0	0	0	0	0	0	0	0	0	0	0	0	0
FWSMN06012.1	WEM080-0016	TPS	66	0	0	0	0	0	0	0	0	0	0	0	0	0	0	0	0	0	0	0	0	0	0	0	0	0	0	0	0	0	0	0	0	-1	-1	-1	-1	0	0	0	0	0	0	0	0	0	0
FWSMN06013.1	WEM080-0017	TPS	40	0	0	0	0	0	0	0	0	0	0	0	0	0	0	0	0	0	0	0	0	0	0	0	0	-1	-1	-1	-1	0	0	0	0	0	0	0	0	0	0	0	0	0	0	0	0	0	0
FWSMN06014.1	WEM070-0012	TPS	59	0	0	0	0	0	0	0	0	0	0	0	0	0	0	0	0	0	0	0	0	0	0	0	0	0	-1	0	-1	0	0	0	0	-1	0	-1	-1	0	0	0	0	0	0	0	0	0	0
FWSMN06023	WEM070-0020	TPS	48.5	0	0	0	0	0	0	0	0	0	0	0	0	0	0	0	0	-1	-1	-1	-1	0	0	0	0	0	0	0	0	0	-1	0	-1	0	0	0	0	0	0	0	0	0	0	0	0	0	0
FWSMN06024	WEM080-0042	TPS	47	0	0	0	0	0	0	0	0	0	0	0	0	0	0	0	0	0	0	0	0	0	0	0	0	0	0	0	0	0	0	0	0	-1	-1	-1	-1	0	0	0	0	0	0	0	0	0	0
FWSMN06039	WEM070-0039	TPS	65.5	0	0	0	0	0	0	0	0	0	0	0	0	-1	-1	-1	-1	-1	0	-1	-1	0	0	0	0	0	0	0	0	0	0	0	-1	0	0	0	0	0	0	0	0	0	0	0	0	0	0
FWSMN0610-1.1	WEM080-0032	TPS	61	0	0	0	0	0	0	0	0	0	0	0	0	0	-1	-1	-1	-1	0	-1	-1	0	0	0	0	0	0	0	0	0	0	0	0	0	0	0	0	0	0	0	0	0	0	0	0	0	0
FWSMN0610-10.1	WEM080-0015	TPS	65.5	0	0	0	0	0	0	0	0	0	0	0	0	0	0	0	0	-1	-1	-1	-1	0	0	0	0	0	0	0	0	0	0	0	0	0	0	0	0	0	0	0	0	0	0	0	0	0	0
FWSMN0610-2.1	WEM080-0040	TPS	34	0	0	0	0	0	0	0	0	0	0	0	0	0	0	-1	-1	-1	0	-1	-1	0	0	0	0	0	0	0	0	0	0	0	0	0	0	0	0	0	0	0	0	0	-1	0	-1	0	0
FWSMR06001.1	WEM080-0023	TPS	67	0	0	0	-1	0	0	0	0	-1	-1	-1	-1	0	0	0	-1	-1	0	-1	-1	0	0	-1	0	0	0	0	0	0	0	0	0	0	0	-1	0	0	0	0	0	0	0	0	0	0	0
FWSMR06002.1	WEM080-0037	TPS	51.5	0	0	0	-1	0	0	0	0	0	-1	0	-1	-1	0	-1	-1	-1	0	-1	-1	0	0	0	0	0	0	0	0	0	0	0	0	0	0	-1	0	0	0	0	0	0	0	0	0	0	0
FWSMR06004.1	WEM080-0025	TPS	60	0	0	0	-1	0	0	0	-1	0	0	0	-1	0	-1	-1	-1	-1	0	-1	-1	0	0	0	0	0	0	0	0	0	0	0	0	0	0	-1	0	0	0	0	0	0	0	0	0	0	0
FWSMR06010.1	WEM080-0027	TPS	46	0	0	0	0	0	0	0	0	0	0	0	-1	0	0	0	-1	-1	-1	-1	-1	0	0	0	0	0	0	-1	0	0	0	0	0	0	0	0	0	0	0	0	0	0	0	0	0	0	0
FWSMR06011.1	WEM080-0028	TPS	39	0	0	0	0	0	0	0	0	0	0	0	0	0	0	0	-1	-1	0	-1	-1	0	0	0	0	0	-1	-1	-1	0	0	0	0	0	0	0	0	0	0	0	0	0	0	0	0	0	0
FWSMR06017.1	WEM080-0029	TPS	76	0	0	0	-1	0	0	0	0	0	-1	-1	-1	0	0	-1	-1	-1	0	-1	-1	0	0	0	-1	0	0	0	0	0	0	0	0	0	0	0	0	0	0	0	0	0	0	0	0	0	0
FWSMR06018.1	WEM080-0030	TPS	59	0	0	0	0	0	0	0	0	0	0	0	0	0	0	0	0	-1	0	-1	0	0	-1	0	-1	0	0	0	0	0	0	0	0	0	0	0	0	0	0	0	0	0	0	0	0	0	0
FWSMR06021.1	WEM080-0031	TPS	53	0	0	-1	-1	0	0	0	0	0	0	0	-1	0	-1	-1	-1	-1	0	-1	-1	0	0	0	0	0	0	-1	0	0	0	0	0	0	0	0	0	0	0	0	0	0	0	0	0	0	0
FWSMR06025.1	WEM070-0021	TPS	77	0	0	0	-1	0	0	0	0	0	-1	-1	-1	0	-1	-1	-1	-1	0	-1	-1	0	0	0	0	0	0	-1	0	0	0	0	0	0	0	0	0	0	0	0	0	0	0	0	0	0	0
FWSMR06027.1	WEM070-0022	TPS	62	0	0	-1	-1	0	0	0	0	0	-1	0	-1	0	0	-1	-1	-1	0	-1	0	0	0	-1	-1	0	0	0	0	0	0	0	0	0	0	0	0	0	0	0	0	0	0	0	0	0	0
FWSMR06028.1	WEM070-0023	TPS	58	0	0	0	-1	0	0	0	0	0	0	0	0	0	-1	-1	-1	-1	0	-1	-1	0	0	0	0	0	0	0	0	0	0	0	0	0	0	-1	0	0	0	0	0	0	0	0	0	0	0
FWSMR06029.1	WEM070-0024	TPS	45	0	0	0	0	0	0	0	0	0	0	0	0	0	0	0	0	0	0	0	0	-1	-1	-1	-1	0	0	0	0	0	0	0	0	0	0	0	0	0	0	0	0	0	0	0	0	0	0
FWSMR06030.1	WEM070-0025	TPS	62	0	0	0	-1	0	0	0	0	0	0	0	-1	0	0	0	0	0	0	0	0	-1	-1	-1	-1	0	0	0	0	0	0	0	0	0	0	0	0	0	0	0	0	0	0	0	0	0	0
FWSMR06032.1	WEM070-0026	TPS	71	0	0	0	-1	0	0	0	0	0	0	0	0	0	0	-1	-1	0	0	-1	0	-1	-1	-1	-1	0	0	0	0	0	0	0	0	0	0	0	0	0	0	0	0	0	0	0	0	0	0
FWSMR06037	WEM070-0040	TPS	39	0	0	0	0	0	0	0	0	0	0	0	0	0	-1	0	-1	-1	0	-1	-1	0	0	0	0	0	0	-1	0	0	0	0	0	0	0	0	0	0	0	0	0	0	0	0	0	0	0
FWSMR06038	WEM070-0027	TPS	39	0	0	0	0	0	0	0	0	0	0	0	0	0	0	-1	0	-1	-1	-1	-1	0	0	0	0	0	0	-1	-1	0	0	0	0	0	0	0	0	0	0	0	0	0	0	0	0	0	0
FWSMR06040.1	WEM080-0039	TPS	43	0	0	0	0	0	0	0	0	0	0	0	0	0	0	0	-1	-1	-1	-1	-1	0	0	0	0	0	0	-1	0	0	0	0	0	0	0	-1	0	0	0	0	0	0	0	0	-1	0	0
FWSMR06044.1	WEM080-0033	TPS	44.5	0	0	0	0	0	0	0	0	0	0	0	0	0	0	0	-1	-1	-1	-1	-1	0	0	0	0	0	0	-1	0	0	0	0	0	0	0	0	0	0	0	0	0	0	0	0	0	0	0
FWSMR06047	WEM070-0041	TPS	54.5	0	0	0	0	0	0	0	0	0	0	0	0	0	0	0	0	0	0	0	0	-1	-1	-1	-1	0	0	0	0	0	0	0	0	0	0	0	0	0	0	-1	0	0	0	0	0	0	0
FWSMR06051.1	WEM070-0028	TPS	62	0	0	0	-1	0	0	0	0	0	0	0	-1	-1	-1	-1	-1	0	0	-1	-1	0	0	0	0	0	0	0	0	0	0	0	0	0	0	0	0	0	0	0	0	0	0	0	0	0	0
FWSMR06052.1	WEM070-0029	TPS	52	0	0	0	0	0	0	0	0	0	0	0	0	0	-1	-1	-1	-1	0	-1	-1	0	0	0	0	0	0	-1	0	0	0	0	0	0	0	0	0	0	0	0	0	0	0	0	0	0	0
FWSMR06053.1	WEM070-0030	TPS	48	0	0	0	0	0	0	0	0	0	0	0	0	-1	-1	-1	-1	0	0	0	0	0	0	0	0	0	0	0	0	0	0	0	0	0	0	-1	0	0	0	-1	0	0	0	0	0	0	0
FWSMR06057.1	WEM070-0031	TPS	68	0	0	0	0	0	0	0	0	0	0	0	0	-1	-1	-1	-1	-1	-1	-1	-1	0	0	0	0	0	0	0	0	0	0	0	0	0	0	0	0	0	0	0	0	0	0	0	0	0	0
FWSMR06060	WEM070-0032	TPS	79	0	0	-1	-1	0	0	0	-1	0	-1	0	-1	0	0	-1	-1	0	0	-1	-1	-1	0	-1	-1	0	0	0	0	0	0	0	0	0	0	0	0	0	0	0	0	0	0	0	0	0	0
FWSMR06061.1	WEM070-0033	TPS	64	0	0	-1	-1	0	0	0	0	0	0	0	0	0	0	-1	0	0	0	-1	0	-1	-1	-1	-1	0	0	0	0	0	0	0	0	0	0	0	0	0	0	0	0	0	0	0	0	0	0
FWSMR06062.1	WEM070-0034	TPS	57	0	0	0	-1	0	0	0	0	0	0	0	0	0	0	0	0	0	0	0	0	-1	-1	-1	-1	0	0	0	0	0	0	0	0	0	0	0	0	0	0	0	0	0	0	0	0	0	0
FWSMR06064.1	WEM080-0034	TPS	44	0	0	0	0	0	0	0	0	0	0	0	0	0	0	0	0	0	0	0	0	0	0	0	0	-1	-1	-1	-1	0	0	0	0	0	0	0	0	0	0	0	0	0	0	0	0	0	0
FWSMR06065	WEM090-0015	TPS	76	0	0	-1	-1	0	0	0	0	0	-1	-1	-1	0	0	-1	-1	0	0	0	0	-1	0	-1	0	0	0	0	0	0	0	0	0	0	0	0	0	0	0	-1	0	0	0	0	0	0	0
FWSMR0610-3.1	WEM080-0020	TPS	51	0	0	0	0	0	0	0	0	0	0	0	0	0	0	0	-1	-1	-1	-1	-1	0	0	0	0	0	0	0	0	0	0	-1	0	0	0	0	0	0	0	0	0	0	0	0	0	0	0
FWSMR0610-4.1	WEM080-0021	TPS	39.5	0	0	0	0	0	0	0	0	0	0	0	0	0	0	0	0	-1	-1	-1	-1	0	0	0	0	0	0	0	0	0	0	0	0	0	0	0	0	0	0	0	0	0	0	0	0	0	0
FWSMR0610-5.1	WEM080-0022	TPS	34.5	0	0	0	0	0	0	0	0	0	0	0	0	0	0	0	-1	-1	-1	-1	-1	0	0	0	0	0	0	0	0	0	0	0	0	0	0	0	0	0	0	0	0	0	0	0	0	0	0
[truncated: 158 more columns]

[truncated: 5 more sheets: FishCrosstab, CrayfishCrosstab, MacroCrosstab, LabData, FieldParametersOnly]
