# Supplementary material for: Biological Diversity, Ecological Health and Condition of Aquatic Assemblages at National Wildlife Refuges in Southern Indiana, USA
Source: Biodivers Data J. 2015 Jan 12;(3):e4300. doi: 10.3897/BDJ.3.e4300 (PMC4304268; doi:10.3897/BDJ.3.e4300)
Supplement: XML Treatment for Lirceus fontinalis [file BDJ.3.e4300-treatment2.xml]

<!DOCTYPE tp:taxon-treatment
  PUBLIC "-//TaxonX//DTD Taxonomic Treatment Publishing DTD v0 20100105//EN" "tax-treatment-NSO.dtd">
<tp:taxon-treatment xmlns:tp="http://www.plazi.org/taxpub"><tp:treatment-meta><mixed-citation publication-type="journal"><person-group><name><surname>Simon</surname><given-names>Thomas P.</given-names></name><name><surname>Morris</surname><given-names>Charles C.</given-names></name><name><surname>Robb</surname><given-names>Joseph R.</given-names></name><name><surname>McCoy</surname><given-names>William</given-names></name></person-group><article-title>Biological Diversity, Ecological Health and Condition of Aquatic Assemblages at National Wildlife Refuges in Southern Indiana, USA</article-title><source>Biodivers Data J</source><day>12</day><month>1</month><year>2015</year><volume>2015</volume><issue>3</issue><pub-id pub-id-type="doi">10.3897/BDJ.3.e4300</pub-id></mixed-citation></tp:treatment-meta><tp:nomenclature><tp:taxon-name><tp:taxon-name-part taxon-name-part-type="genus">Lirceus</tp:taxon-name-part> <tp:taxon-name-part taxon-name-part-type="species">fontinalis</tp:taxon-name-part></tp:taxon-name><tp:taxon-authority>Rafinesque-Schmaltz 1820</tp:taxon-authority></tp:nomenclature><tp:treatment-sec sec-type="Distribution"><title>Distribution</title><p>Patoka River NWR: 1, 3, 22, 25, 27, 29-31, 35, 36, 73, 79</p><p>Muscatatuck NWR: 7-13, 16, 19, 20</p><p>Big Oaks NWR: 13, 15, 20</p><p>The species ranges from southern Indiana, Kentucky, southwestern Ohio, and northern Tennessee (<xref ref-type="bibr" rid="B959464">Lewis and Rafail 2002</xref>). The bluegrass spring isopod was collected from caves in the Middle Fork, Big Creek, and Graham Creek watersheds.</p></tp:treatment-sec><tp:treatment-sec sec-type="Ecology"><title>Ecology</title><p><italic><tp:taxon-name><tp:taxon-name-part taxon-name-part-type="genus">Lirceus</tp:taxon-name-part> <tp:taxon-name-part taxon-name-part-type="species">fontinalis</tp:taxon-name-part></tp:taxon-name></italic> (24%) was dominant within the refuges and is considered to have a wide habitat tolerance. The bluegrass spring isopod is a cave spring species associated with karst habitats (<xref ref-type="bibr" rid="B959464">Lewis and Rafail 2002</xref>).</p></tp:treatment-sec><tp:treatment-sec sec-type="Conservation"><title>Conservation</title><p>The bluegrass spring isopod has a conservation species rank is S3/G4.</p></tp:treatment-sec><ref-list><ref id="B959464"><element-citation xmlns:xlink="http://www.w3.org/1999/xlink" publication-type="article" xlink:type="simple"><person-group person-group-type="author"><name name-style="western"><surname>Lewis</surname><given-names>J. J.</given-names></name><name name-style="western"><surname>Rafail</surname><given-names>S. T.</given-names></name></person-group><year>2002</year><article-title>The subterranean fauna of the Big Oaks National Wildlife Refuge</article-title><source>Department of the Interior, U.S. Fish and Wildlife Service, Big Oaks National Wildlife Refuge, Madison, Indiana.</source><volume>1</volume><fpage>1</fpage><lpage>56</lpage><comment content-type="language">English</comment></element-citation></ref></ref-list></tp:taxon-treatment>
