# Supplementary material for: Biological Diversity, Ecological Health and Condition of Aquatic Assemblages at National Wildlife Refuges in Southern Indiana, USA
Source: Biodivers Data J. 2015 Jan 12;(3):e4300. doi: 10.3897/BDJ.3.e4300 (PMC4304268; doi:10.3897/BDJ.3.e4300)
Supplement: XML Treatment for Orconectes (Faxonius) indianensis [file BDJ.3.e4300-treatment3.xml]

<!DOCTYPE tp:taxon-treatment
  PUBLIC "-//TaxonX//DTD Taxonomic Treatment Publishing DTD v0 20100105//EN" "tax-treatment-NSO.dtd">
<tp:taxon-treatment xmlns:tp="http://www.plazi.org/taxpub"><tp:treatment-meta><mixed-citation publication-type="journal"><person-group><name><surname>Simon</surname><given-names>Thomas P.</given-names></name><name><surname>Morris</surname><given-names>Charles C.</given-names></name><name><surname>Robb</surname><given-names>Joseph R.</given-names></name><name><surname>McCoy</surname><given-names>William</given-names></name></person-group><article-title>Biological Diversity, Ecological Health and Condition of Aquatic Assemblages at National Wildlife Refuges in Southern Indiana, USA</article-title><source>Biodivers Data J</source><day>12</day><month>1</month><year>2015</year><volume>2015</volume><issue>3</issue><pub-id pub-id-type="doi">10.3897/BDJ.3.e4300</pub-id></mixed-citation></tp:treatment-meta><tp:nomenclature><tp:taxon-name><tp:taxon-name-part taxon-name-part-type="genus">Orconectes</tp:taxon-name-part> (<tp:taxon-name-part taxon-name-part-type="subgenus">Faxonius</tp:taxon-name-part>) <tp:taxon-name-part taxon-name-part-type="species">indianensis</tp:taxon-name-part></tp:taxon-name><tp:taxon-authority>(Hay 1896)</tp:taxon-authority></tp:nomenclature><tp:treatment-sec sec-type="Distribution"><title>Distribution</title><p>Patoka River NWR: 1-3, 6-7, 17, 19, 22, 25, 26, 29, 34, 38-40, 63</p></tp:treatment-sec><tp:treatment-sec sec-type="Ecology"><title>Ecology</title><p>An additional sixteen records of Indiana crayfish were found from areas surrounding the refuge. These sites included solid rock substrate habitats as described by <xref ref-type="bibr" rid="B962160">Simon and Thoma (2003)</xref> and <xref ref-type="bibr" rid="B962171">Simon and Thoma (2006)</xref>.</p></tp:treatment-sec><tp:treatment-sec sec-type="Conservation"><title>Conservation</title><p>This former Federal candidate species does not warrant protection based on current and previously known collection information (<xref ref-type="bibr" rid="B962160">Simon and Thoma 2003</xref>, <xref ref-type="bibr" rid="B962171">Simon and Thoma 2006</xref>). The Patoka River supports the largest known populations of the Indiana crayfish, which is a former Federal candidate species (<xref ref-type="bibr" rid="B962171">Simon and Thoma 2006</xref>).</p></tp:treatment-sec><ref-list><ref id="B962160"><element-citation xmlns:xlink="http://www.w3.org/1999/xlink" publication-type="article" xlink:type="simple"><person-group person-group-type="author"><name name-style="western"><surname>Simon</surname><given-names>T. P.</given-names></name><name name-style="western"><surname>Thoma</surname><given-names>R. F.</given-names></name></person-group><year>2003</year><article-title>Distribution patterns of freshwater shrimp and crayfish (<tp:taxon-name><tp:taxon-name-part taxon-name-part-type="order">Decapoda</tp:taxon-name-part></tp:taxon-name>: <tp:taxon-name><tp:taxon-name-part taxon-name-part-type="family">Cambaridae</tp:taxon-name-part></tp:taxon-name>) in the Patoka River basin of Indiana</article-title><source>Proceedings of the Indiana Academy of Science 112:175—185</source><volume>112</volume><fpage>175</fpage><lpage>185</lpage><comment content-type="language">English</comment><uri xlink:type="simple">http://archive.org/stream/proceedingsofindv114indi/proceedingsofindv114indi_djvu.txt</uri></element-citation></ref><ref id="B962171"><element-citation xmlns:xlink="http://www.w3.org/1999/xlink" publication-type="article" xlink:type="simple"><person-group person-group-type="author"><name name-style="western"><surname>Simon</surname><given-names>T. P.</given-names></name><name name-style="western"><surname>Thoma</surname><given-names>R. F.</given-names></name></person-group><year>2006</year><article-title>Conservation of imperiled crayfish – <italic><tp:taxon-name><tp:taxon-name-part taxon-name-part-type="genus">Orconectes</tp:taxon-name-part> (<tp:taxon-name-part taxon-name-part-type="subgenus">Faxonius</tp:taxon-name-part>) <tp:taxon-name-part taxon-name-part-type="species">indianensis</tp:taxon-name-part></tp:taxon-name></italic> Hay (<tp:taxon-name><tp:taxon-name-part taxon-name-part-type="order">Decapoda</tp:taxon-name-part></tp:taxon-name>: <tp:taxon-name><tp:taxon-name-part taxon-name-part-type="family">Cambaridae</tp:taxon-name-part></tp:taxon-name>)</article-title><source>Journal of Crustacean Biology</source><volume>26</volume><fpage>436</fpage><lpage>440</lpage><comment content-type="language">English</comment><pub-id pub-id-type="doi">10.1651/S-2662.1</pub-id></element-citation></ref></ref-list></tp:taxon-treatment>
