# Supplementary material for: Biological Diversity, Ecological Health and Condition of Aquatic Assemblages at National Wildlife Refuges in Southern Indiana, USA
Source: Biodivers Data J. 2015 Jan 12;(3):e4300. doi: 10.3897/BDJ.3.e4300 (PMC4304268; doi:10.3897/BDJ.3.e4300)
Supplement: XML Treatment for Orconectes (Rhoadesius) sloanii [file BDJ.3.e4300-treatment4.xml]

<!DOCTYPE tp:taxon-treatment
  PUBLIC "-//TaxonX//DTD Taxonomic Treatment Publishing DTD v0 20100105//EN" "tax-treatment-NSO.dtd">
<tp:taxon-treatment xmlns:tp="http://www.plazi.org/taxpub"><tp:treatment-meta><mixed-citation publication-type="journal"><person-group><name><surname>Simon</surname><given-names>Thomas P.</given-names></name><name><surname>Morris</surname><given-names>Charles C.</given-names></name><name><surname>Robb</surname><given-names>Joseph R.</given-names></name><name><surname>McCoy</surname><given-names>William</given-names></name></person-group><article-title>Biological Diversity, Ecological Health and Condition of Aquatic Assemblages at National Wildlife Refuges in Southern Indiana, USA</article-title><source>Biodivers Data J</source><day>12</day><month>1</month><year>2015</year><volume>2015</volume><issue>3</issue><pub-id pub-id-type="doi">10.3897/BDJ.3.e4300</pub-id></mixed-citation></tp:treatment-meta><tp:nomenclature><tp:taxon-name><tp:taxon-name-part taxon-name-part-type="genus">Orconectes</tp:taxon-name-part> (<tp:taxon-name-part taxon-name-part-type="subgenus">Rhoadesius</tp:taxon-name-part>) <tp:taxon-name-part taxon-name-part-type="species">sloanii</tp:taxon-name-part></tp:taxon-name><tp:taxon-authority>(Bundy 1876)</tp:taxon-authority></tp:nomenclature><tp:treatment-sec sec-type="Distribution"><title>Distribution</title><p>Muscatatuck NWR: 5, 6, 10, 13-15, 20</p><p>Big Oaks NWR: 5, 7-13, 15, 16, 20, 23, 25, 27, 29, 30, 32</p><p>Extensive survey of southwestern Ohio and southeastern Indiana documented the distribution and status of Sloan’s crayfish. Closer inspection of St John's (1988) distribution maps show that areas included within the Big Oaks National Wildlife Refuge were represented by only Sloan’s crayfish and did not possess the invasive rusty crayfish. Our sampling results found similar results as <xref ref-type="bibr" rid="B962217">St. John (1988)</xref>.</p></tp:treatment-sec><tp:treatment-sec sec-type="Ecology"><title>Ecology</title><p>Sloan’s crayfish was collected at 76.5% of the sites in the Big Oaks refuge. Relative abundance averaged 13.6 individuals per site. Mean density of Sloan’s crayfish was 0.272 individuals per square meter. Sloan’s crayfish was collected at 36.8% of the sites on the Muscatatuck refuge. Relative abundance averaged 9.14 individuals per site. Mean density of Sloan’s crayfish was 0.182 individuals per square meter.</p></tp:treatment-sec><tp:treatment-sec sec-type="Conservation"><title>Conservation</title><p>Sloan’s crayfish (<italic><tp:taxon-name><tp:taxon-name-part taxon-name-part-type="genus">Orconectes</tp:taxon-name-part> <tp:taxon-name-part taxon-name-part-type="species">sloanii</tp:taxon-name-part></tp:taxon-name></italic>) is a species of special interest to US Fish and Wildlife Service, Region 3, which has experienced intensive invasion threats from the rusty crayfish (<italic><tp:taxon-name><tp:taxon-name-part taxon-name-part-type="genus">Orconectes</tp:taxon-name-part> <tp:taxon-name-part taxon-name-part-type="species">rusticus</tp:taxon-name-part></tp:taxon-name></italic> Girard 1852). Nutrient impacts are pervasive throughout the Vernon Fork watershed. The Muscatatuck NWR receives runoff drainage through Sandy Branch and Mutton Creek from the City of Seymour, Indiana, and from high density residential land uses.</p><p>Sloan’s crayfish is stable and has a relatively high relative abundance in the Big Oaks and Muscatatuck National Wildlife Refuges. No instances of rusty crayfish were observed in either of the refuges (Table <xref ref-type="table" rid="T962410">4</xref>).</p></tp:treatment-sec><tp:treatment-sec><!--Section generated to contain objects referenced in tp:taxon-treatment.--><table-wrap id="T962410" position="float" orientation="portrait"><label>Table 4.</label><caption><p>List of crayfish taxa collected from three National Wildlife Refuges. Numbers indicate the sites at which each species has been collected based on information in Supplemental materials Appendix a-d and Figures 1-3.</p></caption><table rules="all" border="0"><tbody><tr><td rowspan="1" colspan="1">
              <bold>Species</bold>
            </td><td rowspan="1" colspan="1">
              <bold>Patoka</bold>
            </td><td rowspan="1" colspan="1">
              <bold>Muscatatuck</bold>
            </td><td rowspan="1" colspan="1">
              <bold>Big Oaks</bold>
            </td></tr><tr><td rowspan="1" colspan="1"><italic><tp:taxon-name><tp:taxon-name-part taxon-name-part-type="genus">Procambarus</tp:taxon-name-part> (<tp:taxon-name-part taxon-name-part-type="subgenus">Ortmannicus</tp:taxon-name-part>) <tp:taxon-name-part taxon-name-part-type="species">acutus</tp:taxon-name-part></tp:taxon-name></italic> (Girard 1852)</td><td rowspan="1" colspan="1">59, 62</td><td rowspan="1" colspan="1">13</td><td rowspan="1" colspan="1"/></tr><tr><td rowspan="1" colspan="1"><italic><tp:taxon-name><tp:taxon-name-part taxon-name-part-type="genus">Orconectes</tp:taxon-name-part> (<tp:taxon-name-part taxon-name-part-type="subgenus">Faxonius</tp:taxon-name-part>) <tp:taxon-name-part taxon-name-part-type="species">indianensis</tp:taxon-name-part></tp:taxon-name></italic> (Hay 1896)</td><td rowspan="1" colspan="1">1-3, 6-7, 17, 19, 22, 25, 26, 29, 34, 38-40, 63</td><td rowspan="1" colspan="1"/><td rowspan="1" colspan="1"/></tr><tr><td rowspan="1" colspan="1"><italic><tp:taxon-name><tp:taxon-name-part taxon-name-part-type="genus">O.</tp:taxon-name-part> (<tp:taxon-name-part taxon-name-part-type="subgenus">Gremicambarus</tp:taxon-name-part>) <tp:taxon-name-part taxon-name-part-type="species">virilis</tp:taxon-name-part></tp:taxon-name></italic> (Hagen 1870)</td><td rowspan="1" colspan="1">5</td><td rowspan="1" colspan="1"/><td rowspan="1" colspan="1">1, 2</td></tr><tr><td rowspan="1" colspan="1"><italic><tp:taxon-name><tp:taxon-name-part taxon-name-part-type="genus">O.</tp:taxon-name-part> (<tp:taxon-name-part taxon-name-part-type="subgenus">Procericambarus</tp:taxon-name-part>) <tp:taxon-name-part taxon-name-part-type="species">juvenilis</tp:taxon-name-part></tp:taxon-name></italic> (Hagen 1870)</td><td rowspan="1" colspan="1"/><td rowspan="1" colspan="1"/><td rowspan="1" colspan="1">8-11, 15</td></tr><tr><td rowspan="1" colspan="1"><italic><tp:taxon-name><tp:taxon-name-part taxon-name-part-type="genus">O.</tp:taxon-name-part> (<tp:taxon-name-part taxon-name-part-type="subgenus">Rhoadesius</tp:taxon-name-part>) <tp:taxon-name-part taxon-name-part-type="species">sloanii</tp:taxon-name-part></tp:taxon-name></italic> (Bundy 1876)</td><td rowspan="1" colspan="1"/><td rowspan="1" colspan="1">5, 6, 10, 13-15, 20</td><td rowspan="1" colspan="1">3-5, 7- 13, 15-17, 20-27, 29-33</td></tr><tr><td rowspan="1" colspan="1"><italic><tp:taxon-name><tp:taxon-name-part taxon-name-part-type="genus">O.</tp:taxon-name-part> (<tp:taxon-name-part taxon-name-part-type="subgenus">Trisellescens</tp:taxon-name-part>) <tp:taxon-name-part taxon-name-part-type="species">immunis</tp:taxon-name-part></tp:taxon-name></italic> (Hagen 1870)</td><td rowspan="1" colspan="1">11, 14-15, 22, 24-25, 27, 29-31, 34-35, 37, 41, 47-50, 55-56, 65- 66, 70, 73, 79, 83, 84</td><td rowspan="1" colspan="1">6, 8-11, 13, 21</td><td rowspan="1" colspan="1">5</td></tr><tr><td rowspan="1" colspan="1"><italic><tp:taxon-name><tp:taxon-name-part taxon-name-part-type="genus">Cambarus</tp:taxon-name-part> (<tp:taxon-name-part taxon-name-part-type="subgenus">Cambarus</tp:taxon-name-part>) <tp:taxon-name-part taxon-name-part-type="species">ortmanni</tp:taxon-name-part></tp:taxon-name></italic> Williamson 1907</td><td rowspan="1" colspan="1"/><td rowspan="1" colspan="1"/><td rowspan="1" colspan="1">10, 15, 19, 32</td></tr><tr><td rowspan="1" colspan="1"><italic><tp:taxon-name><tp:taxon-name-part taxon-name-part-type="genus">C.</tp:taxon-name-part> (<tp:taxon-name-part taxon-name-part-type="subgenus">Erebicambarus</tp:taxon-name-part>) <tp:taxon-name-part taxon-name-part-type="species">laevis</tp:taxon-name-part></tp:taxon-name></italic> Faxon 1914</td><td rowspan="1" colspan="1"/><td rowspan="1" colspan="1">19</td><td rowspan="1" colspan="1"/></tr><tr><td rowspan="1" colspan="1"><italic><tp:taxon-name><tp:taxon-name-part taxon-name-part-type="genus">C.</tp:taxon-name-part> (<tp:taxon-name-part taxon-name-part-type="subgenus">Lacunicambarus</tp:taxon-name-part>)</tp:taxon-name></italic> species "A"</td><td rowspan="1" colspan="1">24, 35, 44, 48, 54, 67</td><td rowspan="1" colspan="1">1, 5, 7, 8-13, 15-16, 18-20</td><td rowspan="1" colspan="1">7, 10, 11, 18</td></tr><tr><td rowspan="1" colspan="1"><italic><tp:taxon-name><tp:taxon-name-part taxon-name-part-type="genus">C.</tp:taxon-name-part> (<tp:taxon-name-part taxon-name-part-type="subgenus">Tubericambarus</tp:taxon-name-part>) <tp:taxon-name-part taxon-name-part-type="species">polychromatus</tp:taxon-name-part></tp:taxon-name></italic> Thoma, Jezerinac, and Simon 2005</td><td rowspan="1" colspan="1">35, 39, 44</td><td rowspan="1" colspan="1">8, 13, 15</td><td rowspan="1" colspan="1">3, 7, 10-11, 25, 33</td></tr></tbody></table></table-wrap></tp:treatment-sec><ref-list><ref id="B962217"><element-citation xmlns:xlink="http://www.w3.org/1999/xlink" publication-type="article" xlink:type="simple"><person-group person-group-type="author"><name name-style="western"><surname>St. John</surname><given-names>F. L.</given-names></name></person-group><year>1988</year><article-title>Distribution and status of <italic><tp:taxon-name><tp:taxon-name-part taxon-name-part-type="genus">Orconectes</tp:taxon-name-part> (<tp:taxon-name-part taxon-name-part-type="subgenus">Rhoadesius</tp:taxon-name-part>) <tp:taxon-name-part taxon-name-part-type="species">sloanii</tp:taxon-name-part></tp:taxon-name></italic> (Bundy) (<tp:taxon-name><tp:taxon-name-part taxon-name-part-type="subphylum">Crustacea</tp:taxon-name-part></tp:taxon-name>: <tp:taxon-name><tp:taxon-name-part taxon-name-part-type="order">Decapoda</tp:taxon-name-part></tp:taxon-name>: <tp:taxon-name><tp:taxon-name-part taxon-name-part-type="family">Cambaridae</tp:taxon-name-part></tp:taxon-name>)</article-title><source>Ohio Journal of Science</source><volume>88</volume><issue>5</issue><fpage>202</fpage><lpage>204</lpage><comment content-type="language">English</comment></element-citation></ref></ref-list></tp:taxon-treatment>
