# Supplementary material for: Biological Diversity, Ecological Health and Condition of Aquatic Assemblages at National Wildlife Refuges in Southern Indiana, USA
Source: Biodivers Data J. 2015 Jan 12;(3):e4300. doi: 10.3897/BDJ.3.e4300 (PMC4304268; doi:10.3897/BDJ.3.e4300)
Supplement: XML Treatment for Notropis ariommus [file BDJ.3.e4300-treatment5.xml]

<!DOCTYPE tp:taxon-treatment
  PUBLIC "-//TaxonX//DTD Taxonomic Treatment Publishing DTD v0 20100105//EN" "tax-treatment-NSO.dtd">
<tp:taxon-treatment xmlns:tp="http://www.plazi.org/taxpub"><tp:treatment-meta><mixed-citation publication-type="journal"><person-group><name><surname>Simon</surname><given-names>Thomas P.</given-names></name><name><surname>Morris</surname><given-names>Charles C.</given-names></name><name><surname>Robb</surname><given-names>Joseph R.</given-names></name><name><surname>McCoy</surname><given-names>William</given-names></name></person-group><article-title>Biological Diversity, Ecological Health and Condition of Aquatic Assemblages at National Wildlife Refuges in Southern Indiana, USA</article-title><source>Biodivers Data J</source><day>12</day><month>1</month><year>2015</year><volume>2015</volume><issue>3</issue><pub-id pub-id-type="doi">10.3897/BDJ.3.e4300</pub-id></mixed-citation></tp:treatment-meta><tp:nomenclature><tp:taxon-name><tp:taxon-name-part taxon-name-part-type="genus">Notropis</tp:taxon-name-part> <tp:taxon-name-part taxon-name-part-type="species">ariommus</tp:taxon-name-part></tp:taxon-name><tp:taxon-authority>(Cope 1867)</tp:taxon-authority></tp:nomenclature><tp:treatment-sec sec-type="Distribution"><title>Distribution</title><p>Big Oaks NWR: 1, 11, 20</p><p>The collection of popeye shiner represent the first record for this species in Indiana since the species was originally described from the White River near Indianapolis in the late 1800’s. During this study specimens were collected from Otter Creek, Big Graham Creek, and Big Creek (Table <xref ref-type="table" rid="T962411">5</xref>).</p></tp:treatment-sec><tp:treatment-sec sec-type="Ecology"><title>Ecology</title><p>The species was collected from moderate sized flowing rivers over cobble and gravel substrates.</p></tp:treatment-sec><tp:treatment-sec sec-type="Conservation"><title>Conservation</title><p>The species has been considered extirpated within Indiana, but with these records should be considered for additional study to determine the species current status.</p></tp:treatment-sec><tp:treatment-sec><!--Section generated to contain objects referenced in tp:taxon-treatment.--><table-wrap id="T962411" position="float" orientation="portrait"><label>Table 5.</label><caption><p>Comparison of fish assemblage structure and catch percentages from the Big Oaks National Wildlife Refuge.</p></caption><table rules="all" border="0"><tbody><tr><td rowspan="1" colspan="1"/><td rowspan="1" colspan="2">
              <bold>2006</bold>
            </td><td rowspan="1" colspan="2">
              <bold>2007</bold>
            </td><td rowspan="1" colspan="2">
              <bold>Total</bold>
            </td></tr><tr><td rowspan="1" colspan="1">
              <bold>Species</bold>
            </td><td rowspan="1" colspan="1">
              <bold>Count</bold>
            </td><td rowspan="1" colspan="1">
              <bold>%</bold>
            </td><td rowspan="1" colspan="1">
              <bold>Count</bold>
            </td><td rowspan="1" colspan="1">
              <bold>%</bold>
            </td><td rowspan="1" colspan="1">
              <bold>Count</bold>
            </td><td rowspan="1" colspan="1">
              <bold>%</bold>
            </td></tr><tr><td rowspan="1" colspan="1">
              <tp:taxon-name>
                <tp:taxon-name-part taxon-name-part-type="family">Cyprinidae</tp:taxon-name-part>
              </tp:taxon-name>
            </td><td rowspan="1" colspan="1"/><td rowspan="1" colspan="1"/><td rowspan="1" colspan="1"/><td rowspan="1" colspan="1"/><td rowspan="1" colspan="1"/><td rowspan="1" colspan="1"/></tr><tr><td rowspan="1" colspan="1">   <italic><tp:taxon-name><tp:taxon-name-part taxon-name-part-type="genus">Campostoma</tp:taxon-name-part> <tp:taxon-name-part taxon-name-part-type="species">anomalum</tp:taxon-name-part></tp:taxon-name></italic></td><td rowspan="1" colspan="1">426</td><td rowspan="1" colspan="1">8%</td><td rowspan="1" colspan="1">751</td><td rowspan="1" colspan="1">17%</td><td rowspan="1" colspan="1">1177</td><td rowspan="1" colspan="1">12%</td></tr><tr><td rowspan="1" colspan="1">   <italic><tp:taxon-name><tp:taxon-name-part taxon-name-part-type="genus">Cyprinella</tp:taxon-name-part> <tp:taxon-name-part taxon-name-part-type="species">spiloptera</tp:taxon-name-part></tp:taxon-name></italic></td><td rowspan="1" colspan="1">10</td><td rowspan="1" colspan="1">&lt;1%</td><td rowspan="1" colspan="1">18</td><td rowspan="1" colspan="1">&lt;1%</td><td rowspan="1" colspan="1">28</td><td rowspan="1" colspan="1">&lt;1%</td></tr><tr><td rowspan="1" colspan="1">   <italic><tp:taxon-name><tp:taxon-name-part taxon-name-part-type="genus">Ericymba</tp:taxon-name-part> <tp:taxon-name-part taxon-name-part-type="species">buccata</tp:taxon-name-part></tp:taxon-name></italic></td><td rowspan="1" colspan="1">40</td><td rowspan="1" colspan="1">1%</td><td rowspan="1" colspan="1">171</td><td rowspan="1" colspan="1">4%</td><td rowspan="1" colspan="1">211</td><td rowspan="1" colspan="1">2%</td></tr><tr><td rowspan="1" colspan="1">   <italic><tp:taxon-name><tp:taxon-name-part taxon-name-part-type="genus">Hybopsis</tp:taxon-name-part> <tp:taxon-name-part taxon-name-part-type="species">amblops</tp:taxon-name-part></tp:taxon-name></italic></td><td rowspan="1" colspan="1">72</td><td rowspan="1" colspan="1">1%</td><td rowspan="1" colspan="1">223</td><td rowspan="1" colspan="1">5%</td><td rowspan="1" colspan="1">295</td><td rowspan="1" colspan="1">3%</td></tr><tr><td rowspan="1" colspan="1">   <italic><tp:taxon-name><tp:taxon-name-part taxon-name-part-type="genus">Luxilus</tp:taxon-name-part> <tp:taxon-name-part taxon-name-part-type="species">chrysocephalus</tp:taxon-name-part></tp:taxon-name></italic></td><td rowspan="1" colspan="1">182</td><td rowspan="1" colspan="1">3%</td><td rowspan="1" colspan="1">461</td><td rowspan="1" colspan="1">10%</td><td rowspan="1" colspan="1">643</td><td rowspan="1" colspan="1">7%</td></tr><tr><td rowspan="1" colspan="1">   <italic><tp:taxon-name><tp:taxon-name-part taxon-name-part-type="genus">Lythrurus</tp:taxon-name-part> <tp:taxon-name-part taxon-name-part-type="species">umbratilis</tp:taxon-name-part></tp:taxon-name></italic></td><td rowspan="1" colspan="1">29</td><td rowspan="1" colspan="1">1%</td><td rowspan="1" colspan="1">16</td><td rowspan="1" colspan="1">&lt;1%</td><td rowspan="1" colspan="1">45</td><td rowspan="1" colspan="1">&lt;1%</td></tr><tr><td rowspan="1" colspan="1">   <italic><tp:taxon-name><tp:taxon-name-part taxon-name-part-type="genus">Notemigonus</tp:taxon-name-part> <tp:taxon-name-part taxon-name-part-type="species">crysoleucas</tp:taxon-name-part></tp:taxon-name></italic></td><td rowspan="1" colspan="1">18</td><td rowspan="1" colspan="1">&lt;1%</td><td rowspan="1" colspan="1"/><td rowspan="1" colspan="1"/><td rowspan="1" colspan="1">18</td><td rowspan="1" colspan="1">&lt;1%</td></tr><tr><td rowspan="1" colspan="1">   <italic><tp:taxon-name><tp:taxon-name-part taxon-name-part-type="genus">Notropis</tp:taxon-name-part> <tp:taxon-name-part taxon-name-part-type="species">ariommus</tp:taxon-name-part></tp:taxon-name></italic></td><td rowspan="1" colspan="1">10</td><td rowspan="1" colspan="1">&lt;1%</td><td rowspan="1" colspan="1"/><td rowspan="1" colspan="1"/><td rowspan="1" colspan="1">10</td><td rowspan="1" colspan="1">&lt;1%</td></tr><tr><td rowspan="1" colspan="1">   <italic><tp:taxon-name><tp:taxon-name-part taxon-name-part-type="genus">Notropis</tp:taxon-name-part> <tp:taxon-name-part taxon-name-part-type="species">boops</tp:taxon-name-part></tp:taxon-name></italic></td><td rowspan="1" colspan="1">38</td><td rowspan="1" colspan="1">1%</td><td rowspan="1" colspan="1">28</td><td rowspan="1" colspan="1">1%</td><td rowspan="1" colspan="1">66</td><td rowspan="1" colspan="1">1%</td></tr><tr><td rowspan="1" colspan="1">   <italic><tp:taxon-name><tp:taxon-name-part taxon-name-part-type="genus">Notropis</tp:taxon-name-part> <tp:taxon-name-part taxon-name-part-type="species">photogenis</tp:taxon-name-part></tp:taxon-name></italic></td><td rowspan="1" colspan="1"/><td rowspan="1" colspan="1"/><td rowspan="1" colspan="1">15</td><td rowspan="1" colspan="1">&lt;1%</td><td rowspan="1" colspan="1">15</td><td rowspan="1" colspan="1">&lt;1%</td></tr><tr><td rowspan="1" colspan="1">   <italic><tp:taxon-name><tp:taxon-name-part taxon-name-part-type="genus">Pimephales</tp:taxon-name-part> <tp:taxon-name-part taxon-name-part-type="species">notatus</tp:taxon-name-part></tp:taxon-name></italic></td><td rowspan="1" colspan="1">964</td><td rowspan="1" colspan="1">18%</td><td rowspan="1" colspan="1">857</td><td rowspan="1" colspan="1">19%</td><td rowspan="1" colspan="1">1821</td><td rowspan="1" colspan="1">0</td></tr><tr><td rowspan="1" colspan="1">   <italic><tp:taxon-name><tp:taxon-name-part taxon-name-part-type="genus">Semotilus</tp:taxon-name-part> <tp:taxon-name-part taxon-name-part-type="species">atromaculatus</tp:taxon-name-part></tp:taxon-name></italic></td><td rowspan="1" colspan="1">523</td><td rowspan="1" colspan="1">10%</td><td rowspan="1" colspan="1">485</td><td rowspan="1" colspan="1">11%</td><td rowspan="1" colspan="1">1008</td><td rowspan="1" colspan="1">10%</td></tr><tr><td rowspan="1" colspan="1">
              <tp:taxon-name>
                <tp:taxon-name-part taxon-name-part-type="family">Esocidae</tp:taxon-name-part>
              </tp:taxon-name>
            </td><td rowspan="1" colspan="1"/><td rowspan="1" colspan="1"/><td rowspan="1" colspan="1"/><td rowspan="1" colspan="1"/><td rowspan="1" colspan="1"/><td rowspan="1" colspan="1"/></tr><tr><td rowspan="1" colspan="1">   <italic><tp:taxon-name><tp:taxon-name-part taxon-name-part-type="genus">Esox</tp:taxon-name-part> <tp:taxon-name-part taxon-name-part-type="species">americanus</tp:taxon-name-part></tp:taxon-name></italic></td><td rowspan="1" colspan="1">4</td><td rowspan="1" colspan="1">&lt;1%</td><td rowspan="1" colspan="1"/><td rowspan="1" colspan="1"/><td rowspan="1" colspan="1">4</td><td rowspan="1" colspan="1">&lt;1%</td></tr><tr><td rowspan="1" colspan="1">
              <tp:taxon-name>
                <tp:taxon-name-part taxon-name-part-type="family">Catostomidae</tp:taxon-name-part>
              </tp:taxon-name>
            </td><td rowspan="1" colspan="1"/><td rowspan="1" colspan="1"/><td rowspan="1" colspan="1"/><td rowspan="1" colspan="1"/><td rowspan="1" colspan="1"/><td rowspan="1" colspan="1"/></tr><tr><td rowspan="1" colspan="1">   <italic><tp:taxon-name><tp:taxon-name-part taxon-name-part-type="genus">Catostomus</tp:taxon-name-part> <tp:taxon-name-part taxon-name-part-type="species">commersonii</tp:taxon-name-part></tp:taxon-name></italic></td><td rowspan="1" colspan="1">26</td><td rowspan="1" colspan="1">&lt;1%</td><td rowspan="1" colspan="1">235</td><td rowspan="1" colspan="1">5%</td><td rowspan="1" colspan="1">261</td><td rowspan="1" colspan="1">3%</td></tr><tr><td rowspan="1" colspan="1">   <italic><tp:taxon-name><tp:taxon-name-part taxon-name-part-type="genus">Erimyzon</tp:taxon-name-part> <tp:taxon-name-part taxon-name-part-type="species">oblongus</tp:taxon-name-part></tp:taxon-name></italic></td><td rowspan="1" colspan="1">30</td><td rowspan="1" colspan="1">1%</td><td rowspan="1" colspan="1">1</td><td rowspan="1" colspan="1">&lt;1%</td><td rowspan="1" colspan="1">31</td><td rowspan="1" colspan="1">&lt;1%</td></tr><tr><td rowspan="1" colspan="1">   <italic><tp:taxon-name><tp:taxon-name-part taxon-name-part-type="genus">Hypentelium</tp:taxon-name-part> <tp:taxon-name-part taxon-name-part-type="species">nigricans</tp:taxon-name-part></tp:taxon-name></italic></td><td rowspan="1" colspan="1">39</td><td rowspan="1" colspan="1">1%</td><td rowspan="1" colspan="1">93</td><td rowspan="1" colspan="1">2%</td><td rowspan="1" colspan="1">132</td><td rowspan="1" colspan="1">1%</td></tr><tr><td rowspan="1" colspan="1">   <italic><tp:taxon-name><tp:taxon-name-part taxon-name-part-type="genus">Moxostoma</tp:taxon-name-part> <tp:taxon-name-part taxon-name-part-type="species">duquesnei</tp:taxon-name-part></tp:taxon-name></italic></td><td rowspan="1" colspan="1">10</td><td rowspan="1" colspan="1">&lt;1%</td><td rowspan="1" colspan="1">75</td><td rowspan="1" colspan="1">2%</td><td rowspan="1" colspan="1">85</td><td rowspan="1" colspan="1">1%</td></tr><tr><td rowspan="1" colspan="1">   <italic><tp:taxon-name><tp:taxon-name-part taxon-name-part-type="genus">Moxostoma</tp:taxon-name-part> <tp:taxon-name-part taxon-name-part-type="species">erythrurum</tp:taxon-name-part></tp:taxon-name></italic></td><td rowspan="1" colspan="1">21</td><td rowspan="1" colspan="1">&lt;1%</td><td rowspan="1" colspan="1">7</td><td rowspan="1" colspan="1">&lt;1%</td><td rowspan="1" colspan="1">28</td><td rowspan="1" colspan="1">&lt;1%</td></tr><tr><td rowspan="1" colspan="1">
              <tp:taxon-name>
                <tp:taxon-name-part taxon-name-part-type="family">Ictaluridae</tp:taxon-name-part>
              </tp:taxon-name>
            </td><td rowspan="1" colspan="1"/><td rowspan="1" colspan="1"/><td rowspan="1" colspan="1"/><td rowspan="1" colspan="1"/><td rowspan="1" colspan="1"/><td rowspan="1" colspan="1"/></tr><tr><td rowspan="1" colspan="1">   <italic><tp:taxon-name><tp:taxon-name-part taxon-name-part-type="genus">Ameiurus</tp:taxon-name-part> <tp:taxon-name-part taxon-name-part-type="species">natalis</tp:taxon-name-part></tp:taxon-name></italic></td><td rowspan="1" colspan="1">18</td><td rowspan="1" colspan="1">&lt;1%</td><td rowspan="1" colspan="1">8</td><td rowspan="1" colspan="1">&lt;1%</td><td rowspan="1" colspan="1">26</td><td rowspan="1" colspan="1">&lt;1%</td></tr><tr><td rowspan="1" colspan="1">   <italic><tp:taxon-name><tp:taxon-name-part taxon-name-part-type="genus">Ameiurus</tp:taxon-name-part> <tp:taxon-name-part taxon-name-part-type="species">nebulosus</tp:taxon-name-part></tp:taxon-name></italic></td><td rowspan="1" colspan="1">1</td><td rowspan="1" colspan="1">&lt;1%</td><td rowspan="1" colspan="1"/><td rowspan="1" colspan="1"/><td rowspan="1" colspan="1">1</td><td rowspan="1" colspan="1">&lt;1%</td></tr><tr><td rowspan="1" colspan="1">   <italic><tp:taxon-name><tp:taxon-name-part taxon-name-part-type="genus">Noturus</tp:taxon-name-part> <tp:taxon-name-part taxon-name-part-type="species">miurus</tp:taxon-name-part></tp:taxon-name></italic></td><td rowspan="1" colspan="1">6</td><td rowspan="1" colspan="1">&lt;1%</td><td rowspan="1" colspan="1">3</td><td rowspan="1" colspan="1">&lt;1%</td><td rowspan="1" colspan="1">9</td><td rowspan="1" colspan="1">&lt;1%</td></tr><tr><td rowspan="1" colspan="1">
              <tp:taxon-name>
                <tp:taxon-name-part taxon-name-part-type="family">Fundulidae</tp:taxon-name-part>
              </tp:taxon-name>
            </td><td rowspan="1" colspan="1"/><td rowspan="1" colspan="1"/><td rowspan="1" colspan="1"/><td rowspan="1" colspan="1"/><td rowspan="1" colspan="1"/><td rowspan="1" colspan="1"/></tr><tr><td rowspan="1" colspan="1">   <italic><tp:taxon-name><tp:taxon-name-part taxon-name-part-type="genus">Fundulus</tp:taxon-name-part> <tp:taxon-name-part taxon-name-part-type="species">notatus</tp:taxon-name-part></tp:taxon-name></italic></td><td rowspan="1" colspan="1">1</td><td rowspan="1" colspan="1">&lt;1%</td><td rowspan="1" colspan="1"/><td rowspan="1" colspan="1"/><td rowspan="1" colspan="1">1</td><td rowspan="1" colspan="1">&lt;1%</td></tr><tr><td rowspan="1" colspan="1">
              <tp:taxon-name>
                <tp:taxon-name-part taxon-name-part-type="family">Poeciliidae</tp:taxon-name-part>
              </tp:taxon-name>
            </td><td rowspan="1" colspan="1"/><td rowspan="1" colspan="1"/><td rowspan="1" colspan="1"/><td rowspan="1" colspan="1"/><td rowspan="1" colspan="1"/><td rowspan="1" colspan="1"/></tr><tr><td rowspan="1" colspan="1">   <italic><tp:taxon-name><tp:taxon-name-part taxon-name-part-type="genus">Gambusia</tp:taxon-name-part> <tp:taxon-name-part taxon-name-part-type="species">affinis</tp:taxon-name-part> <tp:taxon-name-part taxon-name-part-type="subspecies">affinis</tp:taxon-name-part></tp:taxon-name></italic></td><td rowspan="1" colspan="1">123</td><td rowspan="1" colspan="1">2%</td><td rowspan="1" colspan="1">52</td><td rowspan="1" colspan="1">1%</td><td rowspan="1" colspan="1">175</td><td rowspan="1" colspan="1">2%</td></tr><tr><td rowspan="1" colspan="1">
              <tp:taxon-name>
                <tp:taxon-name-part taxon-name-part-type="family">Atherinopsidae</tp:taxon-name-part>
              </tp:taxon-name>
            </td><td rowspan="1" colspan="1"/><td rowspan="1" colspan="1"/><td rowspan="1" colspan="1"/><td rowspan="1" colspan="1"/><td rowspan="1" colspan="1"/><td rowspan="1" colspan="1"/></tr><tr><td rowspan="1" colspan="1">   <italic><tp:taxon-name><tp:taxon-name-part taxon-name-part-type="genus">Labidesthes</tp:taxon-name-part> <tp:taxon-name-part taxon-name-part-type="species">sicculus</tp:taxon-name-part></tp:taxon-name></italic></td><td rowspan="1" colspan="1">2</td><td rowspan="1" colspan="1">&lt;1%</td><td rowspan="1" colspan="1"/><td rowspan="1" colspan="1"/><td rowspan="1" colspan="1">2</td><td rowspan="1" colspan="1">&lt;1%</td></tr><tr><td rowspan="1" colspan="1">
              <tp:taxon-name>
                <tp:taxon-name-part taxon-name-part-type="family">Centrarchidae</tp:taxon-name-part>
              </tp:taxon-name>
            </td><td rowspan="1" colspan="1"/><td rowspan="1" colspan="1"/><td rowspan="1" colspan="1"/><td rowspan="1" colspan="1"/><td rowspan="1" colspan="1"/><td rowspan="1" colspan="1"/></tr><tr><td rowspan="1" colspan="1">   <italic><tp:taxon-name><tp:taxon-name-part taxon-name-part-type="genus">Ambloplites</tp:taxon-name-part> <tp:taxon-name-part taxon-name-part-type="species">rupestris</tp:taxon-name-part></tp:taxon-name></italic></td><td rowspan="1" colspan="1">12</td><td rowspan="1" colspan="1">&lt;1%</td><td rowspan="1" colspan="1">6</td><td rowspan="1" colspan="1">&lt;1%</td><td rowspan="1" colspan="1">18</td><td rowspan="1" colspan="1">&lt;1%</td></tr><tr><td rowspan="1" colspan="1">   <italic><tp:taxon-name><tp:taxon-name-part taxon-name-part-type="genus">Lepomis</tp:taxon-name-part> <tp:taxon-name-part taxon-name-part-type="species">cyanellus</tp:taxon-name-part></tp:taxon-name></italic></td><td rowspan="1" colspan="1">285</td><td rowspan="1" colspan="1">5%</td><td rowspan="1" colspan="1">78</td><td rowspan="1" colspan="1">2%</td><td rowspan="1" colspan="1">363</td><td rowspan="1" colspan="1">4%</td></tr><tr><td rowspan="1" colspan="1">   <italic><tp:taxon-name><tp:taxon-name-part taxon-name-part-type="genus">Lepomis</tp:taxon-name-part> <tp:taxon-name-part taxon-name-part-type="species">macrochirus</tp:taxon-name-part></tp:taxon-name></italic></td><td rowspan="1" colspan="1">1159</td><td rowspan="1" colspan="1">22%</td><td rowspan="1" colspan="1">3</td><td rowspan="1" colspan="1">&lt;1%</td><td rowspan="1" colspan="1">1162</td><td rowspan="1" colspan="1">12%</td></tr><tr><td rowspan="1" colspan="1">   <italic><tp:taxon-name><tp:taxon-name-part taxon-name-part-type="genus">Lepomis</tp:taxon-name-part> <tp:taxon-name-part taxon-name-part-type="species">megalotis</tp:taxon-name-part></tp:taxon-name></italic></td><td rowspan="1" colspan="1">147</td><td rowspan="1" colspan="1">3%</td><td rowspan="1" colspan="1">148</td><td rowspan="1" colspan="1">3%</td><td rowspan="1" colspan="1">295</td><td rowspan="1" colspan="1">3%</td></tr><tr><td rowspan="1" colspan="1">   <italic><tp:taxon-name><tp:taxon-name-part taxon-name-part-type="genus">Lepomis</tp:taxon-name-part> <tp:taxon-name-part taxon-name-part-type="species">microlophus</tp:taxon-name-part></tp:taxon-name></italic></td><td rowspan="1" colspan="1">161</td><td rowspan="1" colspan="1">3%</td><td rowspan="1" colspan="1"/><td rowspan="1" colspan="1"/><td rowspan="1" colspan="1">161</td><td rowspan="1" colspan="1">2%</td></tr><tr><td rowspan="1" colspan="1">   <italic><tp:taxon-name><tp:taxon-name-part taxon-name-part-type="genus">Micropterus</tp:taxon-name-part> <tp:taxon-name-part taxon-name-part-type="species">dolomieu</tp:taxon-name-part></tp:taxon-name></italic></td><td rowspan="1" colspan="1">1</td><td rowspan="1" colspan="1">&lt;1%</td><td rowspan="1" colspan="1"/><td rowspan="1" colspan="1"/><td rowspan="1" colspan="1">1</td><td rowspan="1" colspan="1">&lt;1%</td></tr><tr><td rowspan="1" colspan="1">   <italic><tp:taxon-name><tp:taxon-name-part taxon-name-part-type="genus">Micropterus</tp:taxon-name-part> <tp:taxon-name-part taxon-name-part-type="species">salmoides</tp:taxon-name-part></tp:taxon-name></italic></td><td rowspan="1" colspan="1">23</td><td rowspan="1" colspan="1">&lt;1%</td><td rowspan="1" colspan="1">2</td><td rowspan="1" colspan="1">&lt;1%</td><td rowspan="1" colspan="1">25</td><td rowspan="1" colspan="1">&lt;1%</td></tr><tr><td rowspan="1" colspan="1">   <italic><tp:taxon-name><tp:taxon-name-part taxon-name-part-type="genus">Pomoxis</tp:taxon-name-part> <tp:taxon-name-part taxon-name-part-type="species">nigromaculatus</tp:taxon-name-part></tp:taxon-name></italic></td><td rowspan="1" colspan="1">21</td><td rowspan="1" colspan="1">&lt;1%</td><td rowspan="1" colspan="1"/><td rowspan="1" colspan="1"/><td rowspan="1" colspan="1">21</td><td rowspan="1" colspan="1">&lt;1%</td></tr><tr><td rowspan="1" colspan="1">
              <tp:taxon-name>
                <tp:taxon-name-part taxon-name-part-type="family">Percidae</tp:taxon-name-part>
              </tp:taxon-name>
            </td><td rowspan="1" colspan="1"/><td rowspan="1" colspan="1"/><td rowspan="1" colspan="1"/><td rowspan="1" colspan="1"/><td rowspan="1" colspan="1"/><td rowspan="1" colspan="1"/></tr><tr><td rowspan="1" colspan="1">   <italic><tp:taxon-name><tp:taxon-name-part taxon-name-part-type="genus">Etheostoma</tp:taxon-name-part> <tp:taxon-name-part taxon-name-part-type="species">blennioides</tp:taxon-name-part></tp:taxon-name></italic></td><td rowspan="1" colspan="1">72</td><td rowspan="1" colspan="1">1%</td><td rowspan="1" colspan="1">32</td><td rowspan="1" colspan="1">1%</td><td rowspan="1" colspan="1">104</td><td rowspan="1" colspan="1">1%</td></tr><tr><td rowspan="1" colspan="1">   <italic><tp:taxon-name><tp:taxon-name-part taxon-name-part-type="genus">Etheostoma</tp:taxon-name-part> <tp:taxon-name-part taxon-name-part-type="species">caeruleum</tp:taxon-name-part></tp:taxon-name></italic></td><td rowspan="1" colspan="1">286</td><td rowspan="1" colspan="1">5%</td><td rowspan="1" colspan="1">137</td><td rowspan="1" colspan="1">3%</td><td rowspan="1" colspan="1">423</td><td rowspan="1" colspan="1">4%</td></tr><tr><td rowspan="1" colspan="1">   <italic><tp:taxon-name><tp:taxon-name-part taxon-name-part-type="genus">Etheostoma</tp:taxon-name-part> <tp:taxon-name-part taxon-name-part-type="species">flabellare</tp:taxon-name-part></tp:taxon-name></italic></td><td rowspan="1" colspan="1">86</td><td rowspan="1" colspan="1">2%</td><td rowspan="1" colspan="1">66</td><td rowspan="1" colspan="1">1%</td><td rowspan="1" colspan="1">152</td><td rowspan="1" colspan="1">2%</td></tr><tr><td rowspan="1" colspan="1">   <italic><tp:taxon-name><tp:taxon-name-part taxon-name-part-type="genus">Etheostoma</tp:taxon-name-part> <tp:taxon-name-part taxon-name-part-type="species">nigrum</tp:taxon-name-part></tp:taxon-name></italic></td><td rowspan="1" colspan="1">177</td><td rowspan="1" colspan="1">3%</td><td rowspan="1" colspan="1">375</td><td rowspan="1" colspan="1">8%</td><td rowspan="1" colspan="1">552</td><td rowspan="1" colspan="1">6%</td></tr><tr><td rowspan="1" colspan="1">   <italic><tp:taxon-name><tp:taxon-name-part taxon-name-part-type="genus">Etheostoma</tp:taxon-name-part> <tp:taxon-name-part taxon-name-part-type="species">spectabile</tp:taxon-name-part></tp:taxon-name></italic></td><td rowspan="1" colspan="1">269</td><td rowspan="1" colspan="1">5%</td><td rowspan="1" colspan="1">109</td><td rowspan="1" colspan="1">2%</td><td rowspan="1" colspan="1">378</td><td rowspan="1" colspan="1">4%</td></tr><tr><td rowspan="1" colspan="1">Total Number of Individuals</td><td rowspan="1" colspan="1">5292</td><td rowspan="1" colspan="1"/><td rowspan="1" colspan="1">4455</td><td rowspan="1" colspan="1"/><td rowspan="1" colspan="1">9747</td><td rowspan="1" colspan="1"/></tr></tbody></table></table-wrap></tp:treatment-sec></tp:taxon-treatment>
