# Supplementary material for: Biological Diversity, Ecological Health and Condition of Aquatic Assemblages at National Wildlife Refuges in Southern Indiana, USA
Source: Biodivers Data J. 2015 Jan 12;(3):e4300. doi: 10.3897/BDJ.3.e4300 (PMC4304268; doi:10.3897/BDJ.3.e4300)
Supplement: XML Treatment for Lepomis (Lepomis) symmetricus [file BDJ.3.e4300-treatment7.xml]

<!DOCTYPE tp:taxon-treatment
  PUBLIC "-//TaxonX//DTD Taxonomic Treatment Publishing DTD v0 20100105//EN" "tax-treatment-NSO.dtd">
<tp:taxon-treatment xmlns:tp="http://www.plazi.org/taxpub"><tp:treatment-meta><mixed-citation publication-type="journal"><person-group><name><surname>Simon</surname><given-names>Thomas P.</given-names></name><name><surname>Morris</surname><given-names>Charles C.</given-names></name><name><surname>Robb</surname><given-names>Joseph R.</given-names></name><name><surname>McCoy</surname><given-names>William</given-names></name></person-group><article-title>Biological Diversity, Ecological Health and Condition of Aquatic Assemblages at National Wildlife Refuges in Southern Indiana, USA</article-title><source>Biodivers Data J</source><day>12</day><month>1</month><year>2015</year><volume>2015</volume><issue>3</issue><pub-id pub-id-type="doi">10.3897/BDJ.3.e4300</pub-id></mixed-citation></tp:treatment-meta><tp:nomenclature><tp:taxon-name><tp:taxon-name-part taxon-name-part-type="genus">Lepomis</tp:taxon-name-part> (<tp:taxon-name-part taxon-name-part-type="subgenus">Lepomis</tp:taxon-name-part>) <tp:taxon-name-part taxon-name-part-type="species">symmetricus</tp:taxon-name-part></tp:taxon-name><tp:taxon-authority>Forbes 1883</tp:taxon-authority></tp:nomenclature><tp:treatment-sec sec-type="Distribution"><title>Distribution</title><p>Patoka River NWR: 52</p><p>The Bantam sunfish is reported from the Patoka River watershed from Rough Creek. This watershed has experienced extensive acid mine drainage impacts.</p></tp:treatment-sec><tp:treatment-sec sec-type="Ecology"><title>Ecology</title><p><italic><tp:taxon-name><tp:taxon-name-part taxon-name-part-type="genus">Lepomis</tp:taxon-name-part> <tp:taxon-name-part taxon-name-part-type="species">symmetricus</tp:taxon-name-part></tp:taxon-name></italic> was collected from a pool about 1 m in depth from the areas upstream from the bridge.</p></tp:treatment-sec><tp:treatment-sec sec-type="Conservation"><title>Conservation</title><p><italic><tp:taxon-name><tp:taxon-name-part taxon-name-part-type="genus">Lepomis</tp:taxon-name-part> <tp:taxon-name-part taxon-name-part-type="species">symmetricus</tp:taxon-name-part></tp:taxon-name></italic> is rare and is considered endangered within the State of Indiana.</p></tp:treatment-sec></tp:taxon-treatment>
