# Supplementary material for: Biological Diversity, Ecological Health and Condition of Aquatic Assemblages at National Wildlife Refuges in Southern Indiana, USA
Source: Biodivers Data J. 2015 Jan 12;(3):e4300. doi: 10.3897/BDJ.3.e4300 (PMC4304268; doi:10.3897/BDJ.3.e4300)
Supplement: XML Treatment for Etheostoma (Etheostoma) histrio [file BDJ.3.e4300-treatment9.xml]

<!DOCTYPE tp:taxon-treatment
  PUBLIC "-//TaxonX//DTD Taxonomic Treatment Publishing DTD v0 20100105//EN" "tax-treatment-NSO.dtd">
<tp:taxon-treatment xmlns:tp="http://www.plazi.org/taxpub"><tp:treatment-meta><mixed-citation publication-type="journal"><person-group><name><surname>Simon</surname><given-names>Thomas P.</given-names></name><name><surname>Morris</surname><given-names>Charles C.</given-names></name><name><surname>Robb</surname><given-names>Joseph R.</given-names></name><name><surname>McCoy</surname><given-names>William</given-names></name></person-group><article-title>Biological Diversity, Ecological Health and Condition of Aquatic Assemblages at National Wildlife Refuges in Southern Indiana, USA</article-title><source>Biodivers Data J</source><day>12</day><month>1</month><year>2015</year><volume>2015</volume><issue>3</issue><pub-id pub-id-type="doi">10.3897/BDJ.3.e4300</pub-id></mixed-citation></tp:treatment-meta><tp:nomenclature><tp:taxon-name><tp:taxon-name-part taxon-name-part-type="genus">Etheostoma</tp:taxon-name-part> (<tp:taxon-name-part taxon-name-part-type="subgenus">Etheostoma</tp:taxon-name-part>) <tp:taxon-name-part taxon-name-part-type="species">histrio</tp:taxon-name-part></tp:taxon-name><tp:taxon-authority>Jordan and Gilbert 1887</tp:taxon-authority></tp:nomenclature><tp:treatment-sec sec-type="Distribution"><title>Distribution</title><p>Patoka River NWR: 78</p><p>Muscatatuck NWR: 6, 14</p><p>The harlequin darter was thought to be extripated from Indiana until its rediscovery within the White River Drainage in 1991 (<xref ref-type="bibr" rid="B959909">Simon and Kiley 1993</xref>). It has since been collected from other subwatersheds within the White River and also from the Patoka River (<xref ref-type="bibr" rid="B959889">Simon et al. 1995</xref>). The harlequin darter was collected from Vernon Fork Muscatatuck River at two sites, while the rediscovery of it was documented in the mainstem Patoka River upstream to the mouth of South Fork Patoka River. These records constitute the furthest removed records for the harlequin darter from the main stem of either branch of the White River (Table <xref ref-type="table" rid="T962407">1</xref>).</p></tp:treatment-sec><tp:treatment-sec sec-type="Ecology"><title>Ecology</title><p>Two Harlequin darter individuals were collected over gravel/sand riffles with swift current.</p></tp:treatment-sec><tp:treatment-sec><!--Section generated to contain objects referenced in tp:taxon-treatment.--><table-wrap id="T962407" position="float" orientation="portrait"><label>Table 1.</label><caption><p>List of fish species collected from three National Wildlife Refuges in southern Indiana. Numbers indicate the sites at which each species has been collected based on information in Supplemental materials Suppl. material <xref ref-type="supplementary-material" rid="S962386">1</xref> (Appendix a, b, and c) and Figs <xref ref-type="fig" rid="F962387">1</xref>, <xref ref-type="fig" rid="F962389">2</xref>, <xref ref-type="fig" rid="F962391">3</xref>.</p></caption><table rules="all" border="0"><tbody><tr><th rowspan="1" colspan="1">Species</th><th rowspan="1" colspan="1">Patoka River</th><th rowspan="1" colspan="1">Muscatatuck</th><th rowspan="1" colspan="1">Big Oaks</th></tr></tbody><tbody><tr><td rowspan="1" colspan="1">
              <tp:taxon-name>
                <tp:taxon-name-part taxon-name-part-type="family">Petromyzontidae</tp:taxon-name-part>
              </tp:taxon-name>
            </td><td rowspan="1" colspan="1"/><td rowspan="1" colspan="1"/><td rowspan="1" colspan="1"/></tr><tr><td rowspan="1" colspan="1">   <italic><tp:taxon-name><tp:taxon-name-part taxon-name-part-type="genus">Lethenteron</tp:taxon-name-part> <tp:taxon-name-part taxon-name-part-type="species">appendix</tp:taxon-name-part></tp:taxon-name></italic> (DeKay 1842)</td><td rowspan="1" colspan="1"/><td rowspan="1" colspan="1">6, 11</td><td rowspan="1" colspan="1"/></tr><tr><td rowspan="1" colspan="1">
              <tp:taxon-name>
                <tp:taxon-name-part taxon-name-part-type="family">Lepisosteidae</tp:taxon-name-part>
              </tp:taxon-name>
            </td><td rowspan="1" colspan="1"/><td rowspan="1" colspan="1"/><td rowspan="1" colspan="1"/></tr><tr><td rowspan="1" colspan="1">   <italic><tp:taxon-name><tp:taxon-name-part taxon-name-part-type="genus">Lepisosteus</tp:taxon-name-part> <tp:taxon-name-part taxon-name-part-type="species">oculatus</tp:taxon-name-part></tp:taxon-name></italic> Winchell 1864</td><td rowspan="1" colspan="1">6</td><td rowspan="1" colspan="1"/><td rowspan="1" colspan="1"/></tr><tr><td rowspan="1" colspan="1">   <italic><tp:taxon-name><tp:taxon-name-part taxon-name-part-type="genus">Lepisosteus</tp:taxon-name-part> <tp:taxon-name-part taxon-name-part-type="species">osseus</tp:taxon-name-part></tp:taxon-name></italic> (Linnaeus 1758)</td><td rowspan="1" colspan="1">10</td><td rowspan="1" colspan="1">14</td><td rowspan="1" colspan="1"/></tr><tr><td rowspan="1" colspan="1">   <italic><tp:taxon-name><tp:taxon-name-part taxon-name-part-type="genus">Lepisosteus</tp:taxon-name-part> <tp:taxon-name-part taxon-name-part-type="species">platostomus</tp:taxon-name-part></tp:taxon-name></italic> Rafinesque 1820</td><td rowspan="1" colspan="1">20, 34, 61, 74, 76, 78</td><td rowspan="1" colspan="1"/><td rowspan="1" colspan="1"/></tr><tr><td rowspan="1" colspan="1">
              <tp:taxon-name>
                <tp:taxon-name-part taxon-name-part-type="family">Amiidae</tp:taxon-name-part>
              </tp:taxon-name>
            </td><td rowspan="1" colspan="1"/><td rowspan="1" colspan="1"/><td rowspan="1" colspan="1"/></tr><tr><td rowspan="1" colspan="1">   <italic><tp:taxon-name><tp:taxon-name-part taxon-name-part-type="genus">Amia</tp:taxon-name-part> <tp:taxon-name-part taxon-name-part-type="species">calva</tp:taxon-name-part></tp:taxon-name></italic> Linnaeus 1766</td><td rowspan="1" colspan="1">6, 20, 33, 34, 36, 55, 68, 69</td><td rowspan="1" colspan="1">2, 3, 5</td><td rowspan="1" colspan="1"/></tr><tr><td rowspan="1" colspan="1">
              <tp:taxon-name>
                <tp:taxon-name-part taxon-name-part-type="family">Hiodontidae</tp:taxon-name-part>
              </tp:taxon-name>
            </td><td rowspan="1" colspan="1"/><td rowspan="1" colspan="1"/><td rowspan="1" colspan="1"/></tr><tr><td rowspan="1" colspan="1">   <italic><tp:taxon-name><tp:taxon-name-part taxon-name-part-type="genus">Hiodon</tp:taxon-name-part> <tp:taxon-name-part taxon-name-part-type="species">alosoides</tp:taxon-name-part></tp:taxon-name></italic> (Rafinesque 1819)</td><td rowspan="1" colspan="1"> 61</td><td rowspan="1" colspan="1"/><td rowspan="1" colspan="1"/></tr><tr><td rowspan="1" colspan="1">
              <tp:taxon-name>
                <tp:taxon-name-part taxon-name-part-type="family">Clupeidae</tp:taxon-name-part>
              </tp:taxon-name>
            </td><td rowspan="1" colspan="1"/><td rowspan="1" colspan="1"/><td rowspan="1" colspan="1"/></tr><tr><td rowspan="1" colspan="1">   <italic><tp:taxon-name><tp:taxon-name-part taxon-name-part-type="genus">Alosa</tp:taxon-name-part> <tp:taxon-name-part taxon-name-part-type="species">chrysochloris</tp:taxon-name-part></tp:taxon-name></italic> (Rafinesque 1820)</td><td rowspan="1" colspan="1">63</td><td rowspan="1" colspan="1"/><td rowspan="1" colspan="1"/></tr><tr><td rowspan="1" colspan="1">   <italic><tp:taxon-name><tp:taxon-name-part taxon-name-part-type="genus">Dorosoma</tp:taxon-name-part> <tp:taxon-name-part taxon-name-part-type="species">cepedianum</tp:taxon-name-part></tp:taxon-name></italic> (Lesueur 1818)</td><td rowspan="1" colspan="1">1, 2, 6, 7, 9, 11-13, 16, 20, 33, 34, 61, 63, 74, 78</td><td rowspan="1" colspan="1"/><td rowspan="1" colspan="1"/></tr><tr><td rowspan="1" colspan="1">   <italic><tp:taxon-name><tp:taxon-name-part taxon-name-part-type="genus">Dorosoma</tp:taxon-name-part> <tp:taxon-name-part taxon-name-part-type="species">petenense</tp:taxon-name-part></tp:taxon-name></italic> (Günther 1867)</td><td rowspan="1" colspan="1"> 61</td><td rowspan="1" colspan="1"/><td rowspan="1" colspan="1"/></tr><tr><td rowspan="1" colspan="1">
              <tp:taxon-name>
                <tp:taxon-name-part taxon-name-part-type="family">Cyprinidae</tp:taxon-name-part>
              </tp:taxon-name>
            </td><td rowspan="1" colspan="1"/><td rowspan="1" colspan="1"/><td rowspan="1" colspan="1"/></tr><tr><td rowspan="1" colspan="1">   <italic><tp:taxon-name><tp:taxon-name-part taxon-name-part-type="genus">Campostoma</tp:taxon-name-part> <tp:taxon-name-part taxon-name-part-type="species">anomalum</tp:taxon-name-part></tp:taxon-name></italic> (Rafinesque 1820)</td><td rowspan="1" colspan="1">1-5, 8, 9, 13-22, 24-27, 29-30, 35, 38, 45, 47, 48, 50-51, 64-65, 72-73</td><td rowspan="1" colspan="1">6, 8, 14</td><td rowspan="1" colspan="1">1-5, 7-13, 15-16, 20-27, 29-32</td></tr><tr><td rowspan="1" colspan="1">   <italic><tp:taxon-name><tp:taxon-name-part taxon-name-part-type="genus">Chrosomus</tp:taxon-name-part> <tp:taxon-name-part taxon-name-part-type="species">erythrogaster</tp:taxon-name-part></tp:taxon-name></italic> (Rafinesque 1820)</td><td rowspan="1" colspan="1">4</td><td rowspan="1" colspan="1"/><td rowspan="1" colspan="1"/></tr><tr><td rowspan="1" colspan="1">   <italic><tp:taxon-name><tp:taxon-name-part taxon-name-part-type="genus">Cyprinella</tp:taxon-name-part> <tp:taxon-name-part taxon-name-part-type="species">spiloptera</tp:taxon-name-part></tp:taxon-name></italic> (Cope 1867)</td><td rowspan="1" colspan="1">2, 6, 7, 9-13, 16, 19, 20, 25-27, 32, 34, 42, 74, 78</td><td rowspan="1" colspan="1">6, 14-15</td><td rowspan="1" colspan="1">5, 12, 20</td></tr><tr><td rowspan="1" colspan="1">   <italic><tp:taxon-name><tp:taxon-name-part taxon-name-part-type="genus">Cyprinella</tp:taxon-name-part> <tp:taxon-name-part taxon-name-part-type="species">whipplei</tp:taxon-name-part></tp:taxon-name></italic> Girard 1856</td><td rowspan="1" colspan="1">9, 12, 16, 19, 20, 44, 63,</td><td rowspan="1" colspan="1">6, 14-15</td><td rowspan="1" colspan="1"/></tr><tr><td rowspan="1" colspan="1">   <italic><tp:taxon-name><tp:taxon-name-part taxon-name-part-type="genus">Cyprinus</tp:taxon-name-part> <tp:taxon-name-part taxon-name-part-type="species">carpio</tp:taxon-name-part></tp:taxon-name></italic> Linnaeus 1758</td><td rowspan="1" colspan="1">2, 6, 7, 12, 33, 34, 36, 43, 63, 67, 74, 76-78</td><td rowspan="1" colspan="1"/><td rowspan="1" colspan="1"/></tr><tr><td rowspan="1" colspan="1">   <italic><tp:taxon-name><tp:taxon-name-part taxon-name-part-type="genus">Ericymba</tp:taxon-name-part> <tp:taxon-name-part taxon-name-part-type="species">buccata</tp:taxon-name-part></tp:taxon-name></italic> Cope 1865</td><td rowspan="1" colspan="1">12-14, 16, 18-21, 25-27, 29, 30, 35, 44-45, 47-48, 50, 73</td><td rowspan="1" colspan="1">13, 15</td><td rowspan="1" colspan="1">1, 2, 5, 7-13, 26</td></tr><tr><td rowspan="1" colspan="1">   <italic><tp:taxon-name><tp:taxon-name-part taxon-name-part-type="genus">Hybognathus</tp:taxon-name-part> <tp:taxon-name-part taxon-name-part-type="species">nuchalis</tp:taxon-name-part></tp:taxon-name></italic> Agassiz 1855</td><td rowspan="1" colspan="1">20, 63, 65, 66</td><td rowspan="1" colspan="1"/><td rowspan="1" colspan="1"/></tr><tr><td rowspan="1" colspan="1">   <italic><tp:taxon-name><tp:taxon-name-part taxon-name-part-type="genus">Hybopsis</tp:taxon-name-part> <tp:taxon-name-part taxon-name-part-type="species">amblops</tp:taxon-name-part></tp:taxon-name></italic> (Rafinesque 1820)</td><td rowspan="1" colspan="1">12</td><td rowspan="1" colspan="1">15</td><td rowspan="1" colspan="1">1-3, 5, 8-12</td></tr><tr><td rowspan="1" colspan="1">   <italic><tp:taxon-name><tp:taxon-name-part taxon-name-part-type="genus">Hypophthalmichthys</tp:taxon-name-part> <tp:taxon-name-part taxon-name-part-type="species">molitrix</tp:taxon-name-part></tp:taxon-name></italic> (Valenciennes 1844)</td><td rowspan="1" colspan="1">36, 61, 74</td><td rowspan="1" colspan="1"/><td rowspan="1" colspan="1"/></tr><tr><td rowspan="1" colspan="1">   <italic><tp:taxon-name><tp:taxon-name-part taxon-name-part-type="genus">Hypophthalmichthys</tp:taxon-name-part> <tp:taxon-name-part taxon-name-part-type="species">nobilis</tp:taxon-name-part></tp:taxon-name></italic> (Richardson 1845)</td><td rowspan="1" colspan="1">74</td><td rowspan="1" colspan="1"/><td rowspan="1" colspan="1"/></tr><tr><td rowspan="1" colspan="1">   <italic><tp:taxon-name><tp:taxon-name-part taxon-name-part-type="genus">Luxilus</tp:taxon-name-part> <tp:taxon-name-part taxon-name-part-type="species">chrysocephalus</tp:taxon-name-part></tp:taxon-name></italic> (Rafinesque 1820)</td><td rowspan="1" colspan="1">1-3, 7-9, 12-14, 18-19, 21, 22, 45, 61, 66</td><td rowspan="1" colspan="1"/><td rowspan="1" colspan="1">1, 5, 7-13, 15, 20-21, 24-27, 29-30, 32</td></tr><tr><td rowspan="1" colspan="1">   <italic><tp:taxon-name><tp:taxon-name-part taxon-name-part-type="genus">Lythrurus</tp:taxon-name-part> <tp:taxon-name-part taxon-name-part-type="species">fumeus</tp:taxon-name-part></tp:taxon-name></italic> (Evermann 1892)</td><td rowspan="1" colspan="1">6, 7, 10, 42, 51</td><td rowspan="1" colspan="1"/><td rowspan="1" colspan="1"/></tr><tr><td rowspan="1" colspan="1">   <italic><tp:taxon-name><tp:taxon-name-part taxon-name-part-type="genus">Lythrurus</tp:taxon-name-part> <tp:taxon-name-part taxon-name-part-type="species">umbratilis</tp:taxon-name-part></tp:taxon-name></italic> (Girard 1856)</td><td rowspan="1" colspan="1">1-3, 5, 6, 8, 9, 13, 19, 20, 25-27, 31, 34, 42, 61</td><td rowspan="1" colspan="1">6, 11, 14, 15</td><td rowspan="1" colspan="1">2, 8-12, 17, 19-22, 24, 30</td></tr><tr><td rowspan="1" colspan="1">   <italic><tp:taxon-name><tp:taxon-name-part taxon-name-part-type="genus">Notemigonus</tp:taxon-name-part> <tp:taxon-name-part taxon-name-part-type="species">crysoleucas</tp:taxon-name-part></tp:taxon-name></italic> (Mitchill 1814)</td><td rowspan="1" colspan="1">28, 31, 40, 45</td><td rowspan="1" colspan="1">1, 2, 4, 10, 12</td><td rowspan="1" colspan="1">28</td></tr><tr><td rowspan="1" colspan="1">   <italic><tp:taxon-name><tp:taxon-name-part taxon-name-part-type="genus">Notropis</tp:taxon-name-part> <tp:taxon-name-part taxon-name-part-type="species">ariommus</tp:taxon-name-part></tp:taxon-name></italic> (Cope 1867)</td><td rowspan="1" colspan="1"/><td rowspan="1" colspan="1"/><td rowspan="1" colspan="1">1, 11, 20</td></tr><tr><td rowspan="1" colspan="1">   <italic><tp:taxon-name><tp:taxon-name-part taxon-name-part-type="genus">Notropis</tp:taxon-name-part> <tp:taxon-name-part taxon-name-part-type="species">atherinoides</tp:taxon-name-part></tp:taxon-name></italic> Rafinesque 1818</td><td rowspan="1" colspan="1">54, 63, 74, 77</td><td rowspan="1" colspan="1">15</td><td rowspan="1" colspan="1"/></tr><tr><td rowspan="1" colspan="1">   <italic><tp:taxon-name><tp:taxon-name-part taxon-name-part-type="genus">Notropis</tp:taxon-name-part> <tp:taxon-name-part taxon-name-part-type="species">boops</tp:taxon-name-part></tp:taxon-name></italic> Gilbert 1884</td><td rowspan="1" colspan="1"/><td rowspan="1" colspan="1"/><td rowspan="1" colspan="1">1, 2, 8-10, 12, 20, 29-30</td></tr><tr><td rowspan="1" colspan="1">   <italic><tp:taxon-name><tp:taxon-name-part taxon-name-part-type="genus">Notropis</tp:taxon-name-part> <tp:taxon-name-part taxon-name-part-type="species">photogenis</tp:taxon-name-part></tp:taxon-name></italic> (Cope 1865)</td><td rowspan="1" colspan="1"/><td rowspan="1" colspan="1"/><td rowspan="1" colspan="1">8, 10</td></tr><tr><td rowspan="1" colspan="1">   <italic><tp:taxon-name><tp:taxon-name-part taxon-name-part-type="genus">Phenacobius</tp:taxon-name-part> <tp:taxon-name-part taxon-name-part-type="species">mirabilis</tp:taxon-name-part></tp:taxon-name></italic> (Girard 1856)</td><td rowspan="1" colspan="1">12-13, 16, 26-27, 34, 72-74</td><td rowspan="1" colspan="1"/><td rowspan="1" colspan="1"/></tr><tr><td rowspan="1" colspan="1">   <italic><tp:taxon-name><tp:taxon-name-part taxon-name-part-type="genus">Pimephales</tp:taxon-name-part> <tp:taxon-name-part taxon-name-part-type="species">notatus</tp:taxon-name-part></tp:taxon-name></italic> (Rafinesque 1820)</td><td rowspan="1" colspan="1">1-9, 12-14, 16, 18-23, 25-32, 34, 38, 42, 45, 47, 61, 63, 66, 74, 75</td><td rowspan="1" colspan="1">6, 8, 11, 13-15</td><td rowspan="1" colspan="1">1-5, 7-13, 16, 20-24, 26, 28-33</td></tr><tr><td rowspan="1" colspan="1">   <italic><tp:taxon-name><tp:taxon-name-part taxon-name-part-type="genus">Pimephales</tp:taxon-name-part> <tp:taxon-name-part taxon-name-part-type="species">promelas</tp:taxon-name-part></tp:taxon-name></italic> Rafinesque 1820</td><td rowspan="1" colspan="1">4, 8, 75</td><td rowspan="1" colspan="1"/><td rowspan="1" colspan="1"/></tr><tr><td rowspan="1" colspan="1">   <italic><tp:taxon-name><tp:taxon-name-part taxon-name-part-type="genus">Pimephales</tp:taxon-name-part> <tp:taxon-name-part taxon-name-part-type="species">vigilax</tp:taxon-name-part></tp:taxon-name></italic> (Baird and Girard 1853)</td><td rowspan="1" colspan="1"> 12, 61</td><td rowspan="1" colspan="1">6, 14-15</td><td rowspan="1" colspan="1"/></tr><tr><td rowspan="1" colspan="1">   <italic><tp:taxon-name><tp:taxon-name-part taxon-name-part-type="genus">Semotilus</tp:taxon-name-part> <tp:taxon-name-part taxon-name-part-type="species">atromaculatus</tp:taxon-name-part></tp:taxon-name></italic> (Mitchill 1818)</td><td rowspan="1" colspan="1">1, 3-5, 8, 9, 13-15, 17-19, 21-22, 24-25, 27-31, 35, 39, 40, 42, 44-51, 54, 56-58, 60, 64-66, 70, 71, 73-74</td><td rowspan="1" colspan="1">8-11, 14-15</td><td rowspan="1" colspan="1">2-5, 7-13, 15-33</td></tr><tr><td rowspan="1" colspan="1">
              <tp:taxon-name>
                <tp:taxon-name-part taxon-name-part-type="family">Catostomidae</tp:taxon-name-part>
              </tp:taxon-name>
            </td><td rowspan="1" colspan="1"/><td rowspan="1" colspan="1"/><td rowspan="1" colspan="1"/></tr><tr><td rowspan="1" colspan="1">   <italic><tp:taxon-name><tp:taxon-name-part taxon-name-part-type="genus">Carpiodes</tp:taxon-name-part> <tp:taxon-name-part taxon-name-part-type="species">carpio</tp:taxon-name-part></tp:taxon-name></italic> (Rafinesque 1820)</td><td rowspan="1" colspan="1">10, 33, 74</td><td rowspan="1" colspan="1"/><td rowspan="1" colspan="1"/></tr><tr><td rowspan="1" colspan="1">   <italic><tp:taxon-name><tp:taxon-name-part taxon-name-part-type="genus">Carpiodes</tp:taxon-name-part> <tp:taxon-name-part taxon-name-part-type="species">cyprinus</tp:taxon-name-part></tp:taxon-name></italic> (Lesueur 1817)</td><td rowspan="1" colspan="1"> 45, 61</td><td rowspan="1" colspan="1"/><td rowspan="1" colspan="1"/></tr><tr><td rowspan="1" colspan="1">   <italic><tp:taxon-name><tp:taxon-name-part taxon-name-part-type="genus">Catostomus</tp:taxon-name-part> <tp:taxon-name-part taxon-name-part-type="species">commersonii</tp:taxon-name-part></tp:taxon-name></italic> (Lacepède 1803)</td><td rowspan="1" colspan="1">1-4, 8, 13, 17, 19</td><td rowspan="1" colspan="1">5, 8, 11</td><td rowspan="1" colspan="1">3, 5, 8-13, 28, 32-33</td></tr><tr><td rowspan="1" colspan="1">   <italic><tp:taxon-name><tp:taxon-name-part taxon-name-part-type="genus">Erimyzon</tp:taxon-name-part> <tp:taxon-name-part taxon-name-part-type="species">oblongus</tp:taxon-name-part></tp:taxon-name></italic> (Mitchill 1814)</td><td rowspan="1" colspan="1">3, 8, 13-14, 19, 20, 22-23, 26, 35, 40, 42</td><td rowspan="1" colspan="1"/><td rowspan="1" colspan="1">7, 18-21, 24-27, 29</td></tr><tr><td rowspan="1" colspan="1">   <italic><tp:taxon-name><tp:taxon-name-part taxon-name-part-type="genus">Erimyzon</tp:taxon-name-part> <tp:taxon-name-part taxon-name-part-type="species">sucetta</tp:taxon-name-part></tp:taxon-name></italic> (Lacepède 1803)</td><td rowspan="1" colspan="1">18, 21, 25, 27-32, 45</td><td rowspan="1" colspan="1"/><td rowspan="1" colspan="1"/></tr><tr><td rowspan="1" colspan="1">   <italic><tp:taxon-name><tp:taxon-name-part taxon-name-part-type="genus">Hypentelium</tp:taxon-name-part> <tp:taxon-name-part taxon-name-part-type="species">nigricans</tp:taxon-name-part></tp:taxon-name></italic> (Lesueur 1817)</td><td rowspan="1" colspan="1"/><td rowspan="1" colspan="1">5, 14-15</td><td rowspan="1" colspan="1">1, 2, 8-12, 23, 30</td></tr><tr><td rowspan="1" colspan="1">   <italic><tp:taxon-name><tp:taxon-name-part taxon-name-part-type="genus">Ictiobus</tp:taxon-name-part> <tp:taxon-name-part taxon-name-part-type="species">bubalus</tp:taxon-name-part></tp:taxon-name></italic> (Rafinesque 1818)</td><td rowspan="1" colspan="1">6, 10, 11, 33, 61, 63, 74, 76</td><td rowspan="1" colspan="1"/><td rowspan="1" colspan="1"/></tr><tr><td rowspan="1" colspan="1">   <italic><tp:taxon-name><tp:taxon-name-part taxon-name-part-type="genus">Ictiobus</tp:taxon-name-part> <tp:taxon-name-part taxon-name-part-type="species">cyprinellus</tp:taxon-name-part></tp:taxon-name></italic> (Valenciennes 1844)</td><td rowspan="1" colspan="1">6, 10, 33, 74</td><td rowspan="1" colspan="1"/><td rowspan="1" colspan="1"/></tr><tr><td rowspan="1" colspan="1">   <italic><tp:taxon-name><tp:taxon-name-part taxon-name-part-type="genus">Ictiobus</tp:taxon-name-part> <tp:taxon-name-part taxon-name-part-type="species">niger</tp:taxon-name-part></tp:taxon-name></italic> (Rafinesque 1819)</td><td rowspan="1" colspan="1">6, 7, 10, 11, 33, 34, 36, 63, 78</td><td rowspan="1" colspan="1"/><td rowspan="1" colspan="1"/></tr><tr><td rowspan="1" colspan="1">   <italic><tp:taxon-name><tp:taxon-name-part taxon-name-part-type="genus">Minytrema</tp:taxon-name-part> <tp:taxon-name-part taxon-name-part-type="species">melanops</tp:taxon-name-part></tp:taxon-name></italic> (Rafinesque 1820)</td><td rowspan="1" colspan="1">2, 6, 9, 13, 16, 19</td><td rowspan="1" colspan="1">2, 3, 5, 15</td><td rowspan="1" colspan="1"/></tr><tr><td rowspan="1" colspan="1">   <italic><tp:taxon-name><tp:taxon-name-part taxon-name-part-type="genus">Moxostoma</tp:taxon-name-part> <tp:taxon-name-part taxon-name-part-type="species">anisurum</tp:taxon-name-part></tp:taxon-name></italic> (Rafinesque 1820)</td><td rowspan="1" colspan="1"/><td rowspan="1" colspan="1">5, 6, 15</td><td rowspan="1" colspan="1"/></tr><tr><td rowspan="1" colspan="1">   <italic><tp:taxon-name><tp:taxon-name-part taxon-name-part-type="genus">Moxostoma</tp:taxon-name-part> <tp:taxon-name-part taxon-name-part-type="species">duquesnei</tp:taxon-name-part></tp:taxon-name></italic> (Lesueur 1817)</td><td rowspan="1" colspan="1">11</td><td rowspan="1" colspan="1">3, 5, 6, 14-15</td><td rowspan="1" colspan="1">1, 2, 8-12, 20</td></tr><tr><td rowspan="1" colspan="1">   <italic><tp:taxon-name><tp:taxon-name-part taxon-name-part-type="genus">Moxostoma</tp:taxon-name-part> <tp:taxon-name-part taxon-name-part-type="species">erythrurum</tp:taxon-name-part></tp:taxon-name></italic> (Rafinesque 1818)</td><td rowspan="1" colspan="1">1, 2, 6, 7, 9, 12, 16, 19</td><td rowspan="1" colspan="1">5, 14-15</td><td rowspan="1" colspan="1">1, 2, 5, 8, 10, 11</td></tr><tr><td rowspan="1" colspan="1">   <italic><tp:taxon-name><tp:taxon-name-part taxon-name-part-type="genus">Moxostoma</tp:taxon-name-part> <tp:taxon-name-part taxon-name-part-type="species">macrolepidotum</tp:taxon-name-part></tp:taxon-name></italic> (Lesueur 1817)</td><td rowspan="1" colspan="1">61</td><td rowspan="1" colspan="1"/><td rowspan="1" colspan="1"/></tr><tr><td rowspan="1" colspan="1">
              <tp:taxon-name>
                <tp:taxon-name-part taxon-name-part-type="family">Ictaluridae</tp:taxon-name-part>
              </tp:taxon-name>
            </td><td rowspan="1" colspan="1"/><td rowspan="1" colspan="1"/><td rowspan="1" colspan="1"/></tr><tr><td rowspan="1" colspan="1">   <italic><tp:taxon-name><tp:taxon-name-part taxon-name-part-type="genus">Ameiurus</tp:taxon-name-part> <tp:taxon-name-part taxon-name-part-type="species">catus</tp:taxon-name-part></tp:taxon-name></italic> (Linnaeus 1758)</td><td rowspan="1" colspan="1">74</td><td rowspan="1" colspan="1"/><td rowspan="1" colspan="1"/></tr><tr><td rowspan="1" colspan="1">   <italic><tp:taxon-name><tp:taxon-name-part taxon-name-part-type="genus">Ameiurus</tp:taxon-name-part> <tp:taxon-name-part taxon-name-part-type="species">melas</tp:taxon-name-part></tp:taxon-name></italic> (Rafinesque 1820)</td><td rowspan="1" colspan="1">38, 62, 68, 69, 71</td><td rowspan="1" colspan="1">9</td><td rowspan="1" colspan="1"/></tr><tr><td rowspan="1" colspan="1">   <italic><tp:taxon-name><tp:taxon-name-part taxon-name-part-type="genus">Ameiurus</tp:taxon-name-part> <tp:taxon-name-part taxon-name-part-type="species">natalis</tp:taxon-name-part></tp:taxon-name></italic> (Lesueur 1819)</td><td rowspan="1" colspan="1">4, 5, 8, 9, 13-14, 16, 18-22, 26-28, 30, 32, 38-40, 42, 44-48, 50-52, 54, 57, 62, 64-66, 72, 75</td><td rowspan="1" colspan="1">5, 7, 9-10, 12</td><td rowspan="1" colspan="1">1, 5, 9-13, 15, 28-29, 33</td></tr><tr><td rowspan="1" colspan="1">   <italic><tp:taxon-name><tp:taxon-name-part taxon-name-part-type="genus">Ameiurus</tp:taxon-name-part> <tp:taxon-name-part taxon-name-part-type="species">nebulosus</tp:taxon-name-part></tp:taxon-name></italic> (Lesueur 1819)</td><td rowspan="1" colspan="1">6, 13, 19, 26, 39, 40, 42, 46</td><td rowspan="1" colspan="1">3, 15</td><td rowspan="1" colspan="1">1</td></tr><tr><td rowspan="1" colspan="1">   <italic><tp:taxon-name><tp:taxon-name-part taxon-name-part-type="genus">Ictalurus</tp:taxon-name-part> <tp:taxon-name-part taxon-name-part-type="species">punctatus</tp:taxon-name-part></tp:taxon-name></italic> (Rafinesque 1818)</td><td rowspan="1" colspan="1">11, 12, 20, 23, 34, 54, 61, 74, 77</td><td rowspan="1" colspan="1"/><td rowspan="1" colspan="1"/></tr><tr><td rowspan="1" colspan="1">   <italic><tp:taxon-name><tp:taxon-name-part taxon-name-part-type="genus">Noturus</tp:taxon-name-part> <tp:taxon-name-part taxon-name-part-type="species">flavus</tp:taxon-name-part></tp:taxon-name></italic> Rafinesque 1818</td><td rowspan="1" colspan="1">78</td><td rowspan="1" colspan="1"/><td rowspan="1" colspan="1"/></tr><tr><td rowspan="1" colspan="1">   <italic><tp:taxon-name><tp:taxon-name-part taxon-name-part-type="genus">Noturus</tp:taxon-name-part> <tp:taxon-name-part taxon-name-part-type="species">gyrinus</tp:taxon-name-part></tp:taxon-name></italic> (Mitchill 1817)</td><td rowspan="1" colspan="1">25, 45</td><td rowspan="1" colspan="1"/><td rowspan="1" colspan="1"/></tr><tr><td rowspan="1" colspan="1">   <italic><tp:taxon-name><tp:taxon-name-part taxon-name-part-type="genus">Noturus</tp:taxon-name-part> <tp:taxon-name-part taxon-name-part-type="species">miurus</tp:taxon-name-part></tp:taxon-name></italic> Jordan 1877</td><td rowspan="1" colspan="1">12</td><td rowspan="1" colspan="1">6, 14-15</td><td rowspan="1" colspan="1">9-10, 20</td></tr><tr><td rowspan="1" colspan="1">   <italic><tp:taxon-name><tp:taxon-name-part taxon-name-part-type="genus">Noturus</tp:taxon-name-part> <tp:taxon-name-part taxon-name-part-type="species">nocturnus</tp:taxon-name-part></tp:taxon-name></italic> Jordan and Gilbert 1886</td><td rowspan="1" colspan="1">32</td><td rowspan="1" colspan="1"/><td rowspan="1" colspan="1"/></tr><tr><td rowspan="1" colspan="1">   <italic><tp:taxon-name><tp:taxon-name-part taxon-name-part-type="genus">Pylodictis</tp:taxon-name-part> <tp:taxon-name-part taxon-name-part-type="species">olivaris</tp:taxon-name-part></tp:taxon-name></italic> (Rafinesque 1818)</td><td rowspan="1" colspan="1">6, 12, 33, 34, 54, 74, 78</td><td rowspan="1" colspan="1"/><td rowspan="1" colspan="1"/></tr><tr><td rowspan="1" colspan="1">
              <tp:taxon-name>
                <tp:taxon-name-part taxon-name-part-type="family">Esocidae</tp:taxon-name-part>
              </tp:taxon-name>
            </td><td rowspan="1" colspan="1"/><td rowspan="1" colspan="1"/><td rowspan="1" colspan="1"/></tr><tr><td rowspan="1" colspan="1">   <italic><tp:taxon-name><tp:taxon-name-part taxon-name-part-type="genus">Esox</tp:taxon-name-part> <tp:taxon-name-part taxon-name-part-type="species">americanus</tp:taxon-name-part> <tp:taxon-name-part taxon-name-part-type="subspecies">vermiculatus</tp:taxon-name-part></tp:taxon-name></italic> Lesueur 1846</td><td rowspan="1" colspan="1">20, 35, 38-40, 51, 54, 55, 59, 64-66, 74</td><td rowspan="1" colspan="1">2, 6, 7, 10-13</td><td rowspan="1" colspan="1">13, 16, 27, 30</td></tr><tr><td rowspan="1" colspan="1">
              <tp:taxon-name>
                <tp:taxon-name-part taxon-name-part-type="family">Umbridae</tp:taxon-name-part>
              </tp:taxon-name>
            </td><td rowspan="1" colspan="1"/><td rowspan="1" colspan="1"/><td rowspan="1" colspan="1"/></tr><tr><td rowspan="1" colspan="1">   <italic><tp:taxon-name><tp:taxon-name-part taxon-name-part-type="genus">Umbra</tp:taxon-name-part> <tp:taxon-name-part taxon-name-part-type="species">limi</tp:taxon-name-part></tp:taxon-name></italic> (Kirtland 1841)</td><td rowspan="1" colspan="1">65, 66</td><td rowspan="1" colspan="1">7, 9, 11, 13</td><td rowspan="1" colspan="1"/></tr><tr><td rowspan="1" colspan="1">
              <tp:taxon-name>
                <tp:taxon-name-part taxon-name-part-type="family">Aphredoderidae</tp:taxon-name-part>
              </tp:taxon-name>
            </td><td rowspan="1" colspan="1"/><td rowspan="1" colspan="1"/><td rowspan="1" colspan="1"/></tr><tr><td rowspan="1" colspan="1">   <italic><tp:taxon-name><tp:taxon-name-part taxon-name-part-type="genus">Aphredoderus</tp:taxon-name-part> <tp:taxon-name-part taxon-name-part-type="species">sayanus</tp:taxon-name-part> <tp:taxon-name-part taxon-name-part-type="subspecies">gibbosus</tp:taxon-name-part></tp:taxon-name></italic> Lesueur 1833</td><td rowspan="1" colspan="1">2, 7, 8, 11, 20, 23, 26, 31, 32, 34, 38-40, 42, 43, 48, 51, 59, 65</td><td rowspan="1" colspan="1">2, 10</td><td rowspan="1" colspan="1"/></tr><tr><td rowspan="1" colspan="1">
              <tp:taxon-name>
                <tp:taxon-name-part taxon-name-part-type="family">Fundulidae</tp:taxon-name-part>
              </tp:taxon-name>
            </td><td rowspan="1" colspan="1"/><td rowspan="1" colspan="1"/><td rowspan="1" colspan="1"/></tr><tr><td rowspan="1" colspan="1">   <italic><tp:taxon-name><tp:taxon-name-part taxon-name-part-type="genus">Fundulus</tp:taxon-name-part> <tp:taxon-name-part taxon-name-part-type="species">notatus</tp:taxon-name-part></tp:taxon-name></italic> (Rafinesque 1820)</td><td rowspan="1" colspan="1">1-3, 5, 9, 12-14, 16, 18-23, 25-31, 38-41, 45-48, 51-56, 58-59, 61, 64-68, 71-73, 75</td><td rowspan="1" colspan="1">13</td><td rowspan="1" colspan="1">20</td></tr><tr><td rowspan="1" colspan="1">
              <tp:taxon-name>
                <tp:taxon-name-part taxon-name-part-type="family">Poeciliidae</tp:taxon-name-part>
              </tp:taxon-name>
            </td><td rowspan="1" colspan="1"/><td rowspan="1" colspan="1"/><td rowspan="1" colspan="1"/></tr><tr><td rowspan="1" colspan="1">   <italic><tp:taxon-name><tp:taxon-name-part taxon-name-part-type="genus">Gambusia</tp:taxon-name-part> <tp:taxon-name-part taxon-name-part-type="species">affinis</tp:taxon-name-part> <tp:taxon-name-part taxon-name-part-type="subspecies">affinis</tp:taxon-name-part></tp:taxon-name></italic> (Baird and Girard 1853)</td><td rowspan="1" colspan="1">12, 14, 16, 18, 20-21, 25-28, 30-35, 37, 44-47, 51, 53, 56, 58-59, 64, 66-67, 69-71, 73, 75, 77, 78</td><td rowspan="1" colspan="1">1, 2, 12-14</td><td rowspan="1" colspan="1">12-13, 15</td></tr><tr><td rowspan="1" colspan="1">
              <tp:taxon-name>
                <tp:taxon-name-part taxon-name-part-type="family">Atherinidae</tp:taxon-name-part>
              </tp:taxon-name>
            </td><td rowspan="1" colspan="1"/><td rowspan="1" colspan="1"/><td rowspan="1" colspan="1"/></tr><tr><td rowspan="1" colspan="1">   <italic><tp:taxon-name><tp:taxon-name-part taxon-name-part-type="genus">Labidesthes</tp:taxon-name-part> <tp:taxon-name-part taxon-name-part-type="species">sicculus</tp:taxon-name-part></tp:taxon-name></italic> (Cope 1865)</td><td rowspan="1" colspan="1">6, 12, 13, 16, 20, 61, 74</td><td rowspan="1" colspan="1">12</td><td rowspan="1" colspan="1">13</td></tr><tr><td rowspan="1" colspan="1">
              <tp:taxon-name>
                <tp:taxon-name-part taxon-name-part-type="family">Cottidae</tp:taxon-name-part>
              </tp:taxon-name>
            </td><td rowspan="1" colspan="1"/><td rowspan="1" colspan="1"/><td rowspan="1" colspan="1"/></tr><tr><td rowspan="1" colspan="1">   <italic><tp:taxon-name><tp:taxon-name-part taxon-name-part-type="genus">Cottus</tp:taxon-name-part> <tp:taxon-name-part taxon-name-part-type="species">carolinae</tp:taxon-name-part></tp:taxon-name></italic> (Gill 1861)</td><td rowspan="1" colspan="1">1, 3</td><td rowspan="1" colspan="1"/><td rowspan="1" colspan="1"/></tr><tr><td rowspan="1" colspan="1">
              <tp:taxon-name>
                <tp:taxon-name-part taxon-name-part-type="family">Centrarchidae</tp:taxon-name-part>
              </tp:taxon-name>
            </td><td rowspan="1" colspan="1"/><td rowspan="1" colspan="1"/><td rowspan="1" colspan="1"/></tr><tr><td rowspan="1" colspan="1">   <italic><tp:taxon-name><tp:taxon-name-part taxon-name-part-type="genus">Ambloplites</tp:taxon-name-part> <tp:taxon-name-part taxon-name-part-type="species">rupestris</tp:taxon-name-part></tp:taxon-name></italic> (Rafinesque 1817)</td><td rowspan="1" colspan="1">1, 2</td><td rowspan="1" colspan="1">15</td><td rowspan="1" colspan="1">1-2, 11-12</td></tr><tr><td rowspan="1" colspan="1">   <italic><tp:taxon-name><tp:taxon-name-part taxon-name-part-type="genus">Centrarchus</tp:taxon-name-part> <tp:taxon-name-part taxon-name-part-type="species">macropterus</tp:taxon-name-part></tp:taxon-name></italic> (Lacepède 1801)</td><td rowspan="1" colspan="1">62, 68</td><td rowspan="1" colspan="1">2, 5, 12</td><td rowspan="1" colspan="1"/></tr><tr><td rowspan="1" colspan="1">   <italic><tp:taxon-name><tp:taxon-name-part taxon-name-part-type="genus">Lepomis</tp:taxon-name-part> <tp:taxon-name-part taxon-name-part-type="species">cyanellus</tp:taxon-name-part></tp:taxon-name></italic> Rafinesque 1819</td><td rowspan="1" colspan="1">1-9, 12-14, 16-22, 25-28, 30-31, 35, 37-40, 42-56, 58-59, 62, 64-75</td><td rowspan="1" colspan="1">2, 5-15</td><td rowspan="1" colspan="1">1-5, 7, 9-13, 15-22, 24-30, 32-33</td></tr><tr><td rowspan="1" colspan="1">   <italic><tp:taxon-name><tp:taxon-name-part taxon-name-part-type="genus">Lepomis</tp:taxon-name-part> <tp:taxon-name-part taxon-name-part-type="species">gulosus</tp:taxon-name-part></tp:taxon-name></italic> (Cuvier 1829)</td><td rowspan="1" colspan="1">1, 2, 5, 12, 59, 62, 70</td><td rowspan="1" colspan="1">1-5, 7, 9-12, 14</td><td rowspan="1" colspan="1"/></tr><tr><td rowspan="1" colspan="1">   <italic><tp:taxon-name><tp:taxon-name-part taxon-name-part-type="genus">Lepomis</tp:taxon-name-part> <tp:taxon-name-part taxon-name-part-type="species">humilis</tp:taxon-name-part></tp:taxon-name></italic> (Girard 1858)</td><td rowspan="1" colspan="1">12</td><td rowspan="1" colspan="1"/><td rowspan="1" colspan="1"/></tr><tr><td rowspan="1" colspan="1">   <italic><tp:taxon-name><tp:taxon-name-part taxon-name-part-type="genus">Lepomis</tp:taxon-name-part> <tp:taxon-name-part taxon-name-part-type="species">macrochirus</tp:taxon-name-part></tp:taxon-name></italic> Rafinesque 1819</td><td rowspan="1" colspan="1">1-5, 8-14, 16-17, 19-23, 25-26, 33-40, 42-44, 46-48, 50-52, 54-55, 60-66, 68, 70, 74, 76</td><td rowspan="1" colspan="1">1-5, 7, 9-12, 14-15</td><td rowspan="1" colspan="1">1, 2, 5, 6, 8-15, 17, 19-20, 28-29, 32, 34</td></tr><tr><td rowspan="1" colspan="1">   <italic><tp:taxon-name><tp:taxon-name-part taxon-name-part-type="genus">Lepomis</tp:taxon-name-part> <tp:taxon-name-part taxon-name-part-type="species">megalotis</tp:taxon-name-part></tp:taxon-name></italic> (Rafinesque 1820)</td><td rowspan="1" colspan="1">1-14, 16, 18-23, 25-28, 32-35, 38-40, 43, 44, 47-48, 50-55, 59-64, 66, 74</td><td rowspan="1" colspan="1">5-6, 9, 11, 13-15</td><td rowspan="1" colspan="1">1-7, 8-17, 26-27, 29-30</td></tr><tr><td rowspan="1" colspan="1">   <italic><tp:taxon-name><tp:taxon-name-part taxon-name-part-type="genus">Lepomis</tp:taxon-name-part> <tp:taxon-name-part taxon-name-part-type="species">microlophus</tp:taxon-name-part></tp:taxon-name></italic> (Günther 1859)</td><td rowspan="1" colspan="1">1, 9, 20, 59, 62, 65</td><td rowspan="1" colspan="1">1-4</td><td rowspan="1" colspan="1">5-6, 14, 34</td></tr><tr><td rowspan="1" colspan="1">   <italic><tp:taxon-name><tp:taxon-name-part taxon-name-part-type="genus">Lepomis</tp:taxon-name-part> <tp:taxon-name-part taxon-name-part-type="species">miniatus</tp:taxon-name-part></tp:taxon-name></italic> (Jordan 1877)</td><td rowspan="1" colspan="1">62</td><td rowspan="1" colspan="1">2</td><td rowspan="1" colspan="1"/></tr><tr><td rowspan="1" colspan="1">   <italic><tp:taxon-name><tp:taxon-name-part taxon-name-part-type="genus">Lepomis</tp:taxon-name-part> <tp:taxon-name-part taxon-name-part-type="species">symmetricus</tp:taxon-name-part></tp:taxon-name></italic> Forbes 1883</td><td rowspan="1" colspan="1">52</td><td rowspan="1" colspan="1"/><td rowspan="1" colspan="1"/></tr><tr><td rowspan="1" colspan="1">   <italic><tp:taxon-name><tp:taxon-name-part taxon-name-part-type="genus">Micropterus</tp:taxon-name-part> <tp:taxon-name-part taxon-name-part-type="species">dolomieu</tp:taxon-name-part></tp:taxon-name></italic> Lacepède 1802</td><td rowspan="1" colspan="1">1, 2, 7</td><td rowspan="1" colspan="1"/><td rowspan="1" colspan="1">1</td></tr><tr><td rowspan="1" colspan="1">   <italic><tp:taxon-name><tp:taxon-name-part taxon-name-part-type="genus">Micropterus</tp:taxon-name-part> <tp:taxon-name-part taxon-name-part-type="species">punctulatus</tp:taxon-name-part></tp:taxon-name></italic> (Rafinesque 1819)</td><td rowspan="1" colspan="1">5-8, 12, 17, 19, 20, 28, 32, 40, 47, 61, 64, 66, 74, 77</td><td rowspan="1" colspan="1">6, 15</td><td rowspan="1" colspan="1"/></tr><tr><td rowspan="1" colspan="1">   <italic><tp:taxon-name><tp:taxon-name-part taxon-name-part-type="genus">Micropterus</tp:taxon-name-part> <tp:taxon-name-part taxon-name-part-type="species">salmoides</tp:taxon-name-part></tp:taxon-name></italic> (Lacepède 1802)</td><td rowspan="1" colspan="1">1, 2, 6, 7, 9, 13, 16, 22-23, 26, 38, 46, 54, 67, 69, 72, 75</td><td rowspan="1" colspan="1">1-5, 9-10, 12</td><td rowspan="1" colspan="1">2, 6, 11, 14-15, 34</td></tr><tr><td rowspan="1" colspan="1">   <italic><tp:taxon-name><tp:taxon-name-part taxon-name-part-type="genus">Pomoxis</tp:taxon-name-part> <tp:taxon-name-part taxon-name-part-type="species">annularis</tp:taxon-name-part></tp:taxon-name></italic> Rafinesque 1818</td><td rowspan="1" colspan="1">1, 2, 11, 20, 36, 63</td><td rowspan="1" colspan="1"/><td rowspan="1" colspan="1"/></tr><tr><td rowspan="1" colspan="1">   <italic><tp:taxon-name><tp:taxon-name-part taxon-name-part-type="genus">Pomoxis</tp:taxon-name-part> <tp:taxon-name-part taxon-name-part-type="species">nigromaculatus</tp:taxon-name-part></tp:taxon-name></italic> (Lesueur 1829)</td><td rowspan="1" colspan="1">33, 36</td><td rowspan="1" colspan="1">3-5</td><td rowspan="1" colspan="1">6, 14, 34</td></tr><tr><td rowspan="1" colspan="1">
              <tp:taxon-name>
                <tp:taxon-name-part taxon-name-part-type="family">Percidae</tp:taxon-name-part>
              </tp:taxon-name>
            </td><td rowspan="1" colspan="1"/><td rowspan="1" colspan="1"/><td rowspan="1" colspan="1"/></tr><tr><td rowspan="1" colspan="1">   <italic><tp:taxon-name><tp:taxon-name-part taxon-name-part-type="genus">Ammocrypta</tp:taxon-name-part> <tp:taxon-name-part taxon-name-part-type="species">pellucida</tp:taxon-name-part></tp:taxon-name></italic> (Putnam 1863)</td><td rowspan="1" colspan="1"/><td rowspan="1" colspan="1">15</td><td rowspan="1" colspan="1"/></tr><tr><td rowspan="1" colspan="1">   <italic><tp:taxon-name><tp:taxon-name-part taxon-name-part-type="genus">Etheostoma</tp:taxon-name-part> <tp:taxon-name-part taxon-name-part-type="species">asprigene</tp:taxon-name-part></tp:taxon-name></italic> (Forbes 1878)</td><td rowspan="1" colspan="1"/><td rowspan="1" colspan="1">5-6</td><td rowspan="1" colspan="1"/></tr><tr><td rowspan="1" colspan="1">   <italic><tp:taxon-name><tp:taxon-name-part taxon-name-part-type="genus">Etheostoma</tp:taxon-name-part> <tp:taxon-name-part taxon-name-part-type="species">asprigene</tp:taxon-name-part></tp:taxon-name></italic> nov. sp</td><td rowspan="1" colspan="1">32, 38, 74</td><td rowspan="1" colspan="1"/><td rowspan="1" colspan="1"/></tr><tr><td rowspan="1" colspan="1">   <italic><tp:taxon-name><tp:taxon-name-part taxon-name-part-type="genus">Etheostoma</tp:taxon-name-part> <tp:taxon-name-part taxon-name-part-type="species">blennioides</tp:taxon-name-part></tp:taxon-name></italic> Rafinesque 1819</td><td rowspan="1" colspan="1"/><td rowspan="1" colspan="1"/><td rowspan="1" colspan="1">1-2, 5, 8-12, 20, 29-30</td></tr><tr><td rowspan="1" colspan="1">   <italic><tp:taxon-name><tp:taxon-name-part taxon-name-part-type="genus">Etheostoma</tp:taxon-name-part> <tp:taxon-name-part taxon-name-part-type="species">caeruleum</tp:taxon-name-part></tp:taxon-name></italic> Storer 1845</td><td rowspan="1" colspan="1"/><td rowspan="1" colspan="1">14</td><td rowspan="1" colspan="1">1-3, 5, 8-13, 20, 25-26, 29, 30</td></tr><tr><td rowspan="1" colspan="1">   <italic><tp:taxon-name><tp:taxon-name-part taxon-name-part-type="genus">Etheostoma</tp:taxon-name-part> <tp:taxon-name-part taxon-name-part-type="species">flabellare</tp:taxon-name-part></tp:taxon-name></italic> Rafinesque 1819</td><td rowspan="1" colspan="1"/><td rowspan="1" colspan="1"/><td rowspan="1" colspan="1">1-5, 7-13, 16, 20, 23-25, 29, 30</td></tr><tr><td rowspan="1" colspan="1">   <italic><tp:taxon-name><tp:taxon-name-part taxon-name-part-type="genus">Etheostoma</tp:taxon-name-part> <tp:taxon-name-part taxon-name-part-type="species">gracile</tp:taxon-name-part></tp:taxon-name></italic> (Girard 1859)</td><td rowspan="1" colspan="1">31-32, 34, 37, 65</td><td rowspan="1" colspan="1"/><td rowspan="1" colspan="1"/></tr><tr><td rowspan="1" colspan="1">   <italic><tp:taxon-name><tp:taxon-name-part taxon-name-part-type="genus">Etheostoma</tp:taxon-name-part> <tp:taxon-name-part taxon-name-part-type="species">histrio</tp:taxon-name-part></tp:taxon-name></italic> Jordan and Gilbert 1887</td><td rowspan="1" colspan="1">78</td><td rowspan="1" colspan="1">6, 14</td><td rowspan="1" colspan="1"/></tr><tr><td rowspan="1" colspan="1">   <italic><tp:taxon-name><tp:taxon-name-part taxon-name-part-type="genus">Etheostoma</tp:taxon-name-part> <tp:taxon-name-part taxon-name-part-type="species">nigrum</tp:taxon-name-part></tp:taxon-name></italic> Rafinesque 1820</td><td rowspan="1" colspan="1">1-3, 14, 42, 45</td><td rowspan="1" colspan="1">6, 11, 13-15</td><td rowspan="1" colspan="1">1-5, 7-13, 15-16, 20-26, 28-30</td></tr><tr><td rowspan="1" colspan="1">   <italic><tp:taxon-name><tp:taxon-name-part taxon-name-part-type="genus">Etheostoma</tp:taxon-name-part> <tp:taxon-name-part taxon-name-part-type="species">spectabile</tp:taxon-name-part></tp:taxon-name></italic> (Agassiz 1854)</td><td rowspan="1" colspan="1">1, 3-5, 8, 9, 14, 18-19, 21-22, 27</td><td rowspan="1" colspan="1"/><td rowspan="1" colspan="1">2-5, 7-13, 15-17, 21-25, 27, 29, 30, 32-33</td></tr><tr><td rowspan="1" colspan="1">   <italic><tp:taxon-name><tp:taxon-name-part taxon-name-part-type="genus">Percina</tp:taxon-name-part> <tp:taxon-name-part taxon-name-part-type="species">caprodes</tp:taxon-name-part></tp:taxon-name></italic> (Rafinesque 1818)</td><td rowspan="1" colspan="1">7, 12-13</td><td rowspan="1" colspan="1">5, 15</td><td rowspan="1" colspan="1"/></tr><tr><td rowspan="1" colspan="1">   <italic><tp:taxon-name><tp:taxon-name-part taxon-name-part-type="genus">Percina</tp:taxon-name-part> <tp:taxon-name-part taxon-name-part-type="species">maculata</tp:taxon-name-part></tp:taxon-name></italic> (Girard 1859)</td><td rowspan="1" colspan="1">7, 19, 39, 42, 48</td><td rowspan="1" colspan="1">15</td><td rowspan="1" colspan="1"/></tr><tr><td rowspan="1" colspan="1">   <italic><tp:taxon-name><tp:taxon-name-part taxon-name-part-type="genus">Percina</tp:taxon-name-part> <tp:taxon-name-part taxon-name-part-type="species">phoxocephala</tp:taxon-name-part></tp:taxon-name></italic> (Nelson 1876)</td><td rowspan="1" colspan="1">11, 16</td><td rowspan="1" colspan="1">6, 14, 15</td><td rowspan="1" colspan="1"/></tr><tr><td rowspan="1" colspan="1">   <italic><tp:taxon-name><tp:taxon-name-part taxon-name-part-type="genus">Percina</tp:taxon-name-part> <tp:taxon-name-part taxon-name-part-type="species">sciera</tp:taxon-name-part></tp:taxon-name></italic> (Swain 1883)</td><td rowspan="1" colspan="1">7, 10, 11-12, 39, 74</td><td rowspan="1" colspan="1">6, 14-15</td><td rowspan="1" colspan="1"/></tr><tr><td rowspan="1" colspan="1">
              <tp:taxon-name>
                <tp:taxon-name-part taxon-name-part-type="family">Sciaenidae</tp:taxon-name-part>
              </tp:taxon-name>
            </td><td rowspan="1" colspan="1"/><td rowspan="1" colspan="1"/><td rowspan="1" colspan="1"/></tr><tr><td rowspan="1" colspan="1">   <italic><tp:taxon-name><tp:taxon-name-part taxon-name-part-type="genus">Aplodinotus</tp:taxon-name-part> <tp:taxon-name-part taxon-name-part-type="species">grunniens</tp:taxon-name-part></tp:taxon-name></italic> Rafinesque 1819</td><td rowspan="1" colspan="1">7, 11-12, 20, 33, 34, 36, 63, 76, 78</td><td rowspan="1" colspan="1"/><td rowspan="1" colspan="1"/></tr></tbody></table></table-wrap><supplementary-material xmlns:xlink="http://www.w3.org/1999/xlink" id="S962386" orientation="portrait" position="float" xlink:type="simple"><label>Supplementary material 1</label><caption><p>Supplemental Materials Appendix: Sites</p></caption><p>Data type: Location georeferenced information</p><p>Brief description: Site distribution data with decimal minute degree lat-lon for study sites.</p><p>File: oo_34397.docx</p><media xlink:href="biodiversity_data_journal-3-e4300-s001.docx" mimetype="Microsoft Word Document" mime-subtype="docx" position="float" orientation="portrait" xlink:type="simple"/><attrib specific-use="authors">Simon, T.P.</attrib></supplementary-material><fig id="F962387" position="float" orientation="portrait"><label>Figure 1.</label><caption><p>Distribution of sites sampled during an investigation of the Patoka River drainage. Numbers refer to site location in Supplemental materials Appendix a (Suppl. material <xref ref-type="supplementary-material" rid="S962386">1</xref>).</p></caption><graphic xmlns:xlink="http://www.w3.org/1999/xlink" xlink:href="biodiversity_data_journal-3-e4300-g001.jpg" position="float" id="oo_34398.jpg" orientation="portrait" xlink:type="simple"/></fig><fig id="F962389" position="float" orientation="portrait"><label>Figure 2.</label><caption><p>Distribution of sites sampled during an investigation of the Big Oaks National Wildlife Refuge. Numbers refer to site locations in Supplemental materials Appendix b (Suppl. material <xref ref-type="supplementary-material" rid="S962386">1</xref>).</p></caption><graphic xmlns:xlink="http://www.w3.org/1999/xlink" xlink:href="biodiversity_data_journal-3-e4300-g002.jpg" position="float" id="oo_34399.jpg" orientation="portrait" xlink:type="simple"/></fig><fig id="F962391" position="float" orientation="portrait"><label>Figure 3.</label><caption><p>Distribution of sites sampled in the Muscatatuck NWR within Jennings and Jackson Counties in southcentral Indiana. Black dots denote sample locations and numbers correspond to site numbers in Supplemental materials Appendix c (Suppl. material <xref ref-type="supplementary-material" rid="S962386">1</xref>).</p></caption><graphic xmlns:xlink="http://www.w3.org/1999/xlink" xlink:href="biodiversity_data_journal-3-e4300-g003.jpg" position="float" id="oo_34400.jpg" orientation="portrait" xlink:type="simple"/></fig></tp:treatment-sec><ref-list><ref id="B959909"><element-citation xmlns:xlink="http://www.w3.org/1999/xlink" publication-type="article" xlink:type="simple"><person-group person-group-type="author"><name name-style="western"><surname>Simon</surname><given-names>T. P.</given-names></name><name name-style="western"><surname>Kiley</surname><given-names>A. L.</given-names></name></person-group><year>1993</year><article-title>Rediscovery of the harlequin darter, Etheostoma histrio Jordan and Gilbert, in the White River drainage, Indiana</article-title><source>Proceedings of the Indiana Academy of Science</source><volume>102</volume><fpage>279</fpage><lpage>281</lpage><comment content-type="language">English</comment></element-citation></ref><ref id="B959889"><element-citation xmlns:xlink="http://www.w3.org/1999/xlink" publication-type="article" xlink:type="simple"><person-group person-group-type="author"><name name-style="western"><surname>Simon</surname><given-names>T. P.</given-names></name><name name-style="western"><surname>Sobiech</surname><given-names>S. A.</given-names></name><name name-style="western"><surname>Cervone</surname><given-names>T. H.</given-names></name><name name-style="western"><surname>Morales</surname><given-names>N. E.</given-names></name></person-group><year>1995</year><article-title>Historical and present distribution of fishes in the Patoka River drainage: Pike, Gibson, and Dubois counties, Indiana</article-title><source>Proceedings of the Indiana Academy of Science</source><volume>104</volume><fpage>193</fpage><lpage>206</lpage></element-citation></ref></ref-list></tp:taxon-treatment>
